# Supplementary material for: Multispecies biofilm architecture determines bacterial exposure to phages
Source: PLoS Biol. 2022 Dec 22;20(12):e3001913. doi: 10.1371/journal.pbio.3001913 (PMC9778933; doi:10.1371/journal.pbio.3001913)
Supplement: S1 Data — (ZIP) [file pbio.3001913.s002.zip]

Archive with 26 entries (25 files):
- Excel files/
- __MACOSX/._Excel files
- Excel files/Figure_S8.xlsx
- __MACOSX/Excel files/._Figure_S8.xlsx
- Excel files/Figure_S4.xlsx
- __MACOSX/Excel files/._Figure_S4.xlsx
- Excel files/.DS_Store
- __MACOSX/Excel files/._.DS_Store
- Excel files/Figure_1.xlsx
- __MACOSX/Excel files/._Figure_1.xlsx
- Excel files/Figure_S9.xlsx
- __MACOSX/Excel files/._Figure_S9.xlsx
- Excel files/Figure_S2.xlsx
- __MACOSX/Excel files/._Figure_S2.xlsx
- Excel files/Figure_S3.xlsx
- __MACOSX/Excel files/._Figure_S3.xlsx
- Excel files/Figure_4.xlsx
- __MACOSX/Excel files/._Figure_4.xlsx
- Excel files/Figure_S1.xlsx
- __MACOSX/Excel files/._Figure_S1.xlsx
- Excel files/Figure_2.xlsx
- __MACOSX/Excel files/._Figure_2.xlsx
- Excel files/Figure_3.xlsx
- __MACOSX/Excel files/._Figure_3.xlsx
- Excel files/Figure_S7.xlsx
- __MACOSX/Excel files/._Figure_S7.xlsx
