# Supplementary material for: Multispecies biofilm architecture determines bacterial exposure to phages
Source: PLoS Biol. 2022 Dec 22;20(12):e3001913. doi: 10.1371/journal.pbio.3001913 (PMC9778933; doi:10.1371/journal.pbio.3001913)
Supplement: S1 Data — (ZIP) [file pbio.3001913.s002.zip › Excel files/Figure_S8.xlsx]

## Sheet: Figure S8 Panel A
	w/ V. cholerae, no phages				w/ V. cholerae, + phages
Time (h)	Rep 1	Rep 2	Rep 3	Rep 4	Rep 1	Rep 2	Rep 3	Rep 4
6	0.487133	0.54278	0.414687	0.418747	0.479776	0.726798	0.555775	0.400194
24	0.720638	0.515366	0.213079	0.842896	0.485837	0.289881	0.406958	0.368578
48	0.054427	0.05431	0.014683	0.02925	0.054262	0.042456	0.024194	0.035131
72	0.048242	0.033628	0.008287	0.020006	0.022694	0.016978	0.022359
96	0.054438	0.021001	0.020866	0.013639	0.039007	0.027094	0.022968	0.028685
120	0.068325	0.019441	0.032745	0.032023	0.031457	0.028257	0.027191	0.01794

## Sheet: Figure S8 Panel B
Culture Condition	Dual	Mono
Replicate 1	20.3965	32.774
Replicate 2	23.8915	30.5869
Replicate 3	22.7047	33.0895
Replicate 4	19.8958	31.1631
Replicate 5	12.7499	31.9841
Replicate 6	20.2898	26.6243
Replicate 7	17.8153	14.307
Replicate 8	23.1032	34.616
Replicate 9		29.5132
Replicate 10		29.2548
Replicate 11		23.739
Replicate 12		21.995
Replicate 13		32.2495
Replicate 14		32.5457
Replicate 15		37.4783
Replicate 16		20.3196
