# Supplementary material for: Multispecies biofilm architecture determines bacterial exposure to phages
Source: PLoS Biol. 2022 Dec 22;20(12):e3001913. doi: 10.1371/journal.pbio.3001913 (PMC9778933; doi:10.1371/journal.pbio.3001913)
Supplement: S1 Data — (ZIP) [file pbio.3001913.s002.zip › Excel files/Figure_S4.xlsx]

## Sheet: Figure S4B
0.0930587	0.079972	0.0599419	0.0513923	NaN	NaN	NaN	NaN	NaN	0.011309	0.0097456	NaN	NaN	NaN	NaN	NaN	NaN	0.0242995	0.0306194	0.0454604	NaN	NaN	NaN	NaN	NaN	0.129465	0.125187	0.126728	NaN	NaN	NaN	NaN	0.150525	0.163521	NaN	NaN	0.213319	0.186919	0.174944	0.221036	NaN	NaN	0.21113	0.198829	0.207318	0.224128	0.241852	0.252131	0.248056	0.254924
0.0740564	0.0609571	0.0462046	NaN	NaN	NaN	NaN	NaN	NaN	0.010465	0.0100191	NaN	NaN	NaN	NaN	0.00572846	0.0167385	0.0200961	0.0299916	0.0577907	0.0912358	NaN	NaN	0.131393	0.1315	0.13161	0.131479	0.140425	NaN	NaN	NaN	0.16395	0.171199	0.186049	0.201366	0.21471	0.2189	0.223412	0.24301	0.233122	0.222875	0.234397	0.208519	0.196631	0.202923	0.217656	NaN	0.242684	0.243894	0.255162
0.0717433	0.0576204	0.0445555	NaN	NaN	NaN	NaN	NaN	NaN	0.0123596	NaN	NaN	NaN	NaN	NaN	0.00528213	0.0164228	0.020387	0.0237848	NaN	NaN	NaN	NaN	0.131291	0.138629	0.138937	0.140929	0.15758	NaN	NaN	NaN	0.174143	0.179126	0.185236	0.202838	0.223534	0.231543	0.22798	0.228996	0.238327	0.231743	0.232959	0.213863	0.200119	0.197543	0.193434	0.205192	NaN	0.23452	0.245418
NaN	0.0541853	NaN	NaN	NaN	NaN	NaN	NaN	NaN	NaN	NaN	NaN	NaN	NaN	NaN	NaN	NaN	NaN	NaN	0.0667267	0.0806485	0.0964784	0.118281	0.124741	0.133765	0.141288	0.150274	0.16942	0.179957	NaN	NaN	NaN	0.184271	0.189226	0.206914	0.225559	0.236969	0.232398	0.234272	0.247535	0.24019	0.239936	0.229076	0.211767	0.199199	0.195007	0.217107	NaN	0.233905	0.240063
NaN	NaN	NaN	NaN	NaN	NaN	NaN	NaN	NaN	NaN	NaN	NaN	NaN	NaN	NaN	NaN	NaN	0.0237354	0.028767	NaN	0.0773442	0.0923933	0.109682	0.126337	0.135049	0.147088	0.166276	0.187689	0.194177	NaN	0.196108	0.191095	0.198386	0.206581	0.211231	0.222223	0.227064	0.231569	0.231685	0.236368	0.259674	0.24277	NaN	0.22753	0.223413	0.226471	0.230974	0.243913	0.240516	0.245715
NaN	NaN	NaN	NaN	NaN	NaN	NaN	NaN	NaN	NaN	NaN	NaN	NaN	NaN	NaN	NaN	NaN	NaN	NaN	NaN	NaN	0.0950853	0.108677	0.134744	0.147826	0.160591	0.185469	0.190302	0.207952	NaN	0.194846	0.198299	0.210738	0.219313	0.230631	0.239572	0.258114	0.246135	0.226113	0.232687	0.268093	0.277197	NaN	0.249266	0.235047	0.238546	0.231	0.239853	0.240884	0.253819
NaN	NaN	NaN	NaN	NaN	NaN	NaN	NaN	NaN	NaN	NaN	NaN	NaN	NaN	NaN	NaN	NaN	NaN	NaN	NaN	0.0870665	0.0959957	0.118435	0.139453	0.131716	0.161127	0.195008	0.200056	0.208322	0.183527	0.173328	0.188332	0.210813	0.231837	0.253339	0.261538	0.269279	0.261001	0.233624	0.258892	0.283976	0.277279	NaN	0.260027	0.245352	0.20916	0.216228	0.238898	0.252432	0.25742
NaN	NaN	NaN	NaN	NaN	NaN	NaN	NaN	NaN	0.0702645	0.0688409	NaN	NaN	NaN	NaN	NaN	NaN	NaN	NaN	NaN	0.0865384	0.0953953	0.115974	0.138274	0.147003	0.156904	0.203614	0.209442	0.204489	0.20638	0.215301	0.204528	0.198276	NaN	0.257631	0.266453	0.278192	0.275154	0.275858	0.29728	0.294161	0.295206	0.292627	0.273561	0.265207	0.220448	0.22225	0.248139	0.262194	0.260775
NaN	NaN	NaN	NaN	NaN	NaN	NaN	NaN	NaN	0.0835679	0.0909259	0.105253	NaN	NaN	NaN	NaN	0.0698317	0.0531888	NaN	NaN	NaN	NaN	0.0855128	0.124598	0.134529	0.174261	0.235456	0.233058	0.230309	0.236755	0.235278	0.244864	0.236356	NaN	0.278925	0.294647	0.302407	0.28197	0.283582	0.31536	0.296047	0.286954	0.28673	0.268506	0.277806	0.279598	0.275175	0.252172	0.249091	0.258243
NaN	NaN	NaN	NaN	NaN	NaN	0.060272	0.071068	0.0856294	0.0939851	0.106281	0.118093	NaN	NaN	NaN	NaN	0.110764	NaN	NaN	0.102229	0.111819	0.124682	NaN	0.164991	0.15666	NaN	0.238707	0.245333	0.248171	0.262501	0.220189	0.272672	0.289305	0.296528	0.311649	0.324597	0.315105	0.3364	0.332889	0.320379	0.296024	0.284355	0.279207	0.282358	0.294484	0.296836	0.287187	0.241886	0.241972	0.25362
0.000354988	NaN	NaN	NaN	NaN	NaN	0.0697293	0.0822622	0.0969548	0.105848	0.117443	0.133853	NaN	0.143118	0.148655	0.141389	0.130877	0.120326	0.118702	0.116664	0.1227	0.137006	0.154466	0.145861	0.116229	NaN	0.245954	0.247325	0.248394	0.257392	0.264181	0.277121	0.30176	0.312078	0.320515	0.332937	0.341529	0.344051	0.347294	0.33842	0.326068	0.294366	0.290462	0.303571	0.26258	0.305636	0.297902	0.244531	0.23837	0.278716
NaN	NaN	NaN	NaN	NaN	NaN	0.0821358	0.0970623	0.116447	0.122329	0.136772	0.153786	0.17401	0.173988	0.163087	0.158761	0.146053	0.134938	0.131974	0.141953	NaN	NaN	0.172966	0.18044	0.194625	0.246222	0.259356	0.263661	0.262177	0.267521	0.273	0.295306	0.312631	0.320902	0.3388	0.342924	0.352955	0.365948	0.375782	0.369799	0.349951	0.333625	0.31856	0.319958	0.328192	0.309125	0.303238	0.269392	0.274904	0.26638
NaN	NaN	NaN	NaN	NaN	NaN	NaN	NaN	0.14084	0.0276689	0.0837077	0.169942	0.181662	0.186418	0.183154	NaN	0.175166	0.155523	0.149344	0.165309	0.171833	0.179505	NaN	0.229952	0.228267	0.217399	0.239863	0.275801	0.298966	0.308871	0.328935	0.32319	0.324308	0.327632	0.341092	0.308608	0.352163	0.354197	0.386858	0.394409	0.385029	0.376901	0.344755	0.348653	0.356628	0.324069	0.315464	0.302212	0.289914	0.288097
NaN	NaN	NaN	NaN	NaN	NaN	NaN	NaN	NaN	0.111379	0.109521	0.179938	0.196656	0.19455	0.201394	0.194986	0.191935	0.172244	0.165307	0.178811	0.18623	0.192232	0.198249	0.235121	0.249315	0.245994	0.248613	0.296462	0.322279	0.336135	0.346199	0.344557	0.33927	0.336789	0.366736	0.313561	0.368953	0.377141	0.40668	0.411327	0.394074	0.397164	0.396126	0.393124	0.375918	0.356999	0.339897	0.318506	0.307267	0.304471
NaN	NaN	NaN	NaN	NaN	NaN	NaN	NaN	NaN	0.141407	0.164937	0.178886	0.203743	0.219755	0.21726	0.208606	0.201199	0.191682	0.182655	0.192446	0.208844	0.216103	0.222674	0.236152	0.258676	0.275651	0.297575	0.303775	0.318654	0.349184	0.37405	0.364605	0.370913	0.371949	0.406848	0.406632	0.427145	0.445385	0.459707	0.437081	0.435302	0.423165	0.421075	0.415148	0.400301	0.393619	0.378692	0.357674	0.341464	0.328069
NaN	NaN	NaN	NaN	NaN	NaN	0.0739645	0.0944172	0.122312	0.13961	0.162167	0.181248	0.201148	0.229655	0.234674	0.242458	0.232207	0.229174	0.212178	0.213872	0.215722	0.237539	0.240129	0.248719	0.260696	0.268559	0.29863	0.331575	0.351046	0.359791	0.358125	0.405052	0.41055	0.430718	0.441696	0.45709	0.47587	0.459415	0.488797	0.495143	0.461517	0.469132	0.47048	0.447752	0.426653	0.43566	0.384666	0.377369	0.38033	0.36599
NaN	NaN	NaN	NaN	NaN	NaN	NaN	0.078638	0.10489	0.137838	0.16554	0.189353	0.209317	0.235936	0.247904	0.253086	0.235951	0.224559	0.212017	0.222325	0.242377	0.245087	0.246936	0.259046	0.263884	0.269079	0.30028	0.35375	0.358891	0.391044	0.370124	0.437655	0.420775	0.464257	0.473688	0.472823	0.524478	0.518011	0.523856	0.528764	0.484988	0.49607	0.480314	0.470551	0.474652	0.445778	0.41562	0.414273	0.338778	0.41168
NaN	NaN	NaN	NaN	NaN	NaN	NaN	0.0714818	0.0936601	NaN	0.166157	0.19479	0.210949	NaN	NaN	0.248208	0.257474	0.258104	NaN	NaN	0.255203	0.252268	0.257483	0.274213	0.292509	0.319401	0.320644	0.369837	0.37845	0.384234	0.397247	0.464422	0.446789	0.500825	0.483636	0.513343	0.533994	0.580113	0.555751	0.551536	0.513122	0.509841	0.495391	0.503153	0.487196	0.473804	0.418045	0.41941	0.382433	0.394831
NaN	NaN	NaN	NaN	NaN	NaN	NaN	0.0721524	0.0904462	NaN	NaN	0.198079	0.178572	0.158349	0.239378	0.238116	0.264773	0.255618	0.249364	0.231447	0.259621	0.261039	0.266735	0.288503	0.318649	0.307304	0.34788	0.374731	0.365462	0.438343	0.464817	0.470777	0.491258	0.529172	0.551654	0.551561	0.549073	0.596891	0.572809	0.549478	0.536077	0.516321	0.496915	0.509872	0.500586	0.513588	0.511096	0.492068	0.465623	0.442608
NaN	NaN	NaN	NaN	NaN	NaN	NaN	NaN	0.138462	NaN	NaN	0.195273	0.210418	0.235312	0.245351	0.23825	0.221821	0.228572	0.231542	0.215783	0.256825	0.264051	0.275302	0.306775	0.323425	0.3496	0.379458	0.398362	0.419644	0.45029	0.440441	0.483506	0.540779	0.581584	0.586064	0.591249	0.57813	0.562653	0.570999	0.565573	0.540776	0.502297	0.508055	0.512752	0.498876	0.510521	0.508086	0.498532	0.499423	0.470766
NaN	NaN	NaN	NaN	NaN	NaN	NaN	0.10195	0.137868	0.1732	0.192646	NaN	0.233617	0.231228	0.247134	0.240192	0.227226	0.211806	0.207608	0.209336	0.241772	0.233482	0.278021	0.307596	0.340747	0.362147	0.37023	0.403858	0.435067	0.456935	0.49187	0.540161	0.586627	0.592153	0.591323	0.587956	0.58688	0.582195	0.579905	0.565627	0.531769	0.500556	0.490722	0.503108	0.491472	0.527903	0.553289	0.53414	0.525487	0.513062
0.0809077	0.08706	NaN	NaN	NaN	NaN	NaN	NaN	0.148534	0.177116	0.209254	0.231437	0.249354	0.232162	0.249061	0.240677	0.235835	0.204072	0.198385	0.211119	0.241182	0.25047	0.266405	0.283015	0.307544	0.369986	0.396882	0.416274	0.461987	0.489335	0.526145	0.584779	0.60781	0.603642	0.599881	0.589841	0.594132	0.58233	0.569661	0.568708	0.524367	0.51074	0.494752	0.497614	0.485082	0.550826	0.565151	0.562162	0.54111	0.527346
NaN	0.0858924	0.0767783	0.0727726	NaN	NaN	NaN	0.15225	0.163275	0.189473	0.217131	0.235728	0.250053	0.270517	0.271727	0.249308	0.2341	0.223078	0.244994	0.223657	0.236978	NaN	0.270386	0.304276	0.346632	0.37712	0.414933	0.48728	0.492004	0.517863	0.566893	0.603918	0.630335	0.634689	0.622919	0.633658	0.622395	0.594988	0.569324	0.554938	0.516163	0.520218	0.50663	0.471688	0.460541	0.529029	0.556683	0.579059	0.54941	0.524524
NaN	0.0847792	0.08106	0.0805961	NaN	NaN	NaN	NaN	0.173047	0.190365	0.216571	0.234504	0.256189	0.286837	0.290936	0.279573	NaN	0.260474	0.259653	0.22448	0.242123	NaN	0.284326	0.316412	0.366795	0.405409	0.446258	0.530183	0.551636	0.56575	0.561628	0.618515	0.642175	0.659165	0.638426	0.639847	0.608584	0.60501	0.590165	0.573682	0.47836	NaN	0.417274	0.446058	0.464473	0.522896	0.583509	0.573605	0.555482	0.545881
0.132304	0.0906133	0.0814995	0.0885477	0.113807	0.12575	NaN	0.180316	0.179088	0.202869	0.226723	0.24465	0.267338	0.295771	0.29766	0.291019	NaN	0.272732	0.26534	0.224803	0.285722	0.283173	0.298897	0.335339	0.38314	0.417961	0.471963	0.540367	0.54959	0.570525	0.591107	0.633253	0.651528	0.673797	0.656226	0.647914	0.62566	0.569012	0.515895	0.518298	0.434375	0.425432	0.412475	0.429139	0.46451	0.551463	0.57709	0.562161	0.565925	0.560925
NaN	0.103094	0.0927026	0.102934	0.117815	0.133223	NaN	0.203648	0.205603	0.223787	0.245915	0.263027	0.286993	0.302849	0.305227	0.301042	0.275612	0.269645	0.280743	0.263284	0.256833	0.315289	0.339115	0.371443	0.422171	0.459397	0.51201	0.550034	0.568439	0.59645	0.616833	0.638407	0.663463	0.68682	0.673154	0.658155	0.609283	0.543173	0.508115	0.498228	0.437934	0.508566	0.461631	0.461816	0.520104	0.542781	0.550544	0.578633	0.576906	0.546768
NaN	NaN	0.108108	0.117465	0.131288	0.13428	0.202938	0.213981	0.242221	0.259857	0.279883	0.301164	0.321326	0.32707	0.327832	0.309267	0.300015	0.306611	0.297811	0.277113	0.3125	0.287168	0.369102	0.397266	0.444449	0.507034	0.515629	0.561116	0.599329	0.634617	0.663362	0.700389	0.703038	0.697454	0.690848	0.688148	0.687743	0.603007	0.548517	0.533681	0.491026	0.440343	0.51893	0.488949	0.548376	0.551718	0.566487	0.593409	0.590375	0.550388
NaN	NaN	0.114503	0.123673	0.13565	NaN	NaN	0.226838	0.264876	0.293108	0.30978	0.331379	0.348213	0.350091	0.341247	0.327242	0.299538	0.317496	0.328724	0.329432	0.365648	0.374356	0.411514	0.439952	0.481237	0.496514	0.528341	0.586141	0.623229	0.647169	0.682727	0.728563	0.732214	0.72452	0.711406	0.707487	0.70009	0.65609	0.590985	0.562813	0.523518	0.528504	0.549386	0.527594	0.571888	0.566607	0.588097	0.594355	0.602877	0.583451
NaN	NaN	NaN	0.127118	0.138941	NaN	0.213277	0.243282	0.288581	0.322376	0.341046	0.36011	0.365115	0.363038	0.358819	0.349902	0.341498	0.347957	0.364216	0.380954	0.417992	0.425384	0.454115	0.455903	0.475977	0.524087	0.56272	0.610043	0.641979	0.678118	0.711441	0.76391	0.752832	0.754002	0.750431	0.735325	0.72026	0.670435	0.613582	0.590826	0.547601	0.592193	0.593988	0.560411	0.613409	0.60294	0.585523	0.600937	0.634612	0.6294
NaN	NaN	NaN	0.131768	0.148809	0.167203	0.205199	0.257477	0.314817	0.358917	0.377754	0.392817	0.405641	0.405063	0.40509	0.398469	0.400211	0.409325	0.419088	0.436955	0.428148	0.463975	0.50938	0.543488	0.578354	0.606987	0.648955	0.650634	0.688814	0.715728	0.716256	0.774551	0.781402	0.785622	0.793484	0.777171	0.736158	0.720253	0.692944	0.677534	0.652023	0.663691	0.650381	0.66405	0.645497	0.60369	0.617641	0.605085	0.660126	0.63481
NaN	NaN	NaN	0.130071	0.151335	0.186103	0.233009	0.277446	0.328173	0.362967	0.383512	0.397629	0.429201	0.463104	0.471129	0.463223	0.469342	0.464831	0.474949	0.483967	0.485601	0.519073	0.561331	0.616161	0.635129	0.654621	0.679092	0.686391	0.711038	0.74562	0.749596	0.79429	0.790894	0.824188	0.824917	0.811091	0.78125	0.778519	0.749443	0.735638	0.748404	0.685788	0.684654	0.700738	0.699029	0.66068	0.682388	0.668486	0.698974	0.666034
NaN	0.0688985	NaN	0.12895	0.147625	0.190801	0.228823	0.239959	0.317974	0.376848	0.412046	0.423628	0.462157	0.487297	0.45636	0.505806	0.514526	0.508024	0.516904	0.535951	0.577673	0.593713	0.620547	0.656155	0.675123	0.689973	0.714182	0.724609	0.739527	0.758404	0.779033	0.794834	0.801118	0.827772	0.831544	0.821016	0.807737	0.802747	0.796802	0.77654	0.769287	0.722951	0.718275	0.731513	0.708217	0.658386	0.654676	0.716393	0.689712	0.670017
NaN	0.0544924	NaN	NaN	NaN	0.209181	0.233324	0.281067	0.380575	0.454948	0.474674	0.501078	0.534582	0.543413	0.51896	0.584601	0.588952	0.584912	0.603269	0.622034	0.653556	0.677853	0.68858	0.716875	0.731959	0.736593	0.755563	0.770397	0.783681	0.79135	0.801942	0.809516	0.818202	0.835902	0.844979	0.853107	0.846304	0.857699	0.847113	0.825992	0.804571	0.779582	0.783404	0.784224	0.72989	0.705543	0.688443	0.715831	0.694601	0.678697
NaN	NaN	NaN	NaN	NaN	0.21463	0.280972	0.335238	0.434162	0.502185	0.541528	0.578874	0.618058	0.626634	0.611234	0.666314	0.656997	0.64129	0.664996	0.699823	0.723985	0.737383	0.741633	0.7794	0.778719	0.782676	0.793029	0.805366	0.816108	0.824077	0.82893	0.837519	0.841197	0.849759	0.857921	0.865737	0.848221	0.868529	0.862689	0.848391	0.831561	0.809102	0.808303	0.826946	0.781956	0.748422	0.743515	0.700549	0.711912	0.698413
NaN	NaN	NaN	NaN	NaN	0.245811	0.308415	0.366419	0.472589	0.551492	0.592078	0.630969	0.669347	0.671325	0.692555	0.701191	0.710938	0.703023	0.702141	0.735078	0.758326	0.77	0.78373	0.799718	0.8095	0.80872	0.81593	0.82342	0.831413	0.842688	0.851577	0.857827	0.866498	0.86292	0.869964	0.870238	0.858957	0.870908	0.862634	0.864533	0.852074	0.823088	0.833227	0.842905	0.815392	0.765717	0.719947	0.71102	0.719244	0.703066
NaN	NaN	NaN	NaN	NaN	NaN	0.335989	0.41234	0.516229	0.588299	0.644243	0.687417	0.712562	0.736263	0.741239	0.746753	0.742654	0.753387	0.761108	0.778424	0.795685	0.805223	0.808932	0.827012	0.829064	0.830786	0.836047	0.843874	0.852096	0.861366	0.87079	0.876158	0.878443	0.878432	0.881205	0.873143	0.862029	0.876558	0.86786	0.864091	0.858074	0.849553	0.854456	0.841533	0.834098	0.769678	0.729277	0.732748	0.720127	0.705825
NaN	NaN	NaN	NaN	NaN	0.371473	0.390171	0.45932	0.574283	0.658374	0.705572	0.74726	0.79016	0.797849	0.79421	0.797553	0.797818	0.804181	0.80833	0.824941	0.840057	0.845685	0.850589	0.856783	0.858169	0.85873	0.861104	0.87065	0.883054	0.885731	0.888516	0.894098	0.895145	0.892678	0.893183	0.88777	0.884956	0.876873	0.863767	0.858842	0.866339	0.846968	0.848658	0.848763	0.835651	0.791747	0.753027	0.769951	0.715466	0.713794
NaN	NaN	0.263339	NaN	NaN	0.407901	0.478497	0.534916	0.626887	0.710582	0.758938	0.793571	0.828051	0.847012	0.840667	0.837227	0.841442	0.841662	0.843107	0.861853	0.873405	0.878465	0.885865	0.882367	0.884628	0.883156	0.883044	0.894096	0.904586	0.901493	0.904951	0.90606	0.904067	0.911419	0.907681	0.902996	0.8974	0.881384	0.87261	0.866136	0.867129	0.853954	0.855868	0.854216	0.835436	0.812139	0.805554	0.800102	0.758366	0.736633
NaN	0.288549	0.331577	0.360921	0.398841	0.48742	0.538897	0.583805	0.670037	0.74602	0.787539	0.819061	0.847382	0.862856	0.858021	0.856833	0.860722	0.866495	0.870006	0.874968	0.88506	0.894732	0.899506	0.899124	0.900024	0.897014	0.898651	0.904466	0.907685	0.910331	0.912554	0.913514	0.919574	0.918199	0.906707	0.907469	0.900693	0.889687	0.878917	0.875068	0.872826	0.869327	0.86973	0.870265	0.842965	0.825964	0.834757	0.818887	0.794711	0.757952
NaN	0.392311	0.417893	0.449613	0.483899	0.557894	0.603124	0.65284	0.72447	0.786224	0.822625	0.848302	0.867801	0.878682	0.880618	0.886447	0.8955	0.89882	0.901301	0.900121	0.900042	0.903577	0.910529	0.911969	0.909876	0.908561	0.907866	0.914008	0.91496	0.918116	0.92201	0.921948	0.921221	0.919248	0.91687	0.913808	0.90899	0.902657	0.892876	0.889259	0.893663	0.887178	0.883972	0.873417	0.872897	0.867292	0.86603	0.862158	0.835639	0.809054
0.395241	0.491003	0.509372	0.545199	0.572772	0.61492	0.6794	0.72131	0.782194	0.83804	0.859894	0.872014	0.890005	0.897665	0.900914	0.905047	0.90906	0.907844	0.904412	0.908043	0.908548	0.909577	0.909715	0.916147	0.917568	0.913932	0.917073	0.920005	0.921822	0.925524	0.928641	0.925677	0.927327	0.921949	0.919416	0.917099	0.913758	0.907499	0.900817	0.898945	0.892146	0.882488	0.878189	0.874389	0.882655	0.869996	0.872264	0.83643	0.813302	0.816678
NaN	0.561561	0.586135	0.605068	0.632515	0.674268	0.725977	0.765705	0.819407	0.861424	0.878158	0.887837	0.899407	0.905205	0.906467	0.908267	0.913115	0.913078	0.912577	0.912236	0.912421	0.907482	0.914987	0.918223	0.92168	0.918388	0.921446	0.923815	0.925327	0.92999	0.929525	0.927878	0.930458	0.924931	0.923125	0.921159	0.918524	0.912667	0.904398	0.904262	0.896103	0.891316	0.883642	0.889565	0.88032	0.865396	0.854049	0.851686	0.841912	0.839442
NaN	0.632786	0.645726	0.664126	0.684819	0.723684	0.77155	0.808534	0.857171	0.873082	0.89136	0.899406	0.906572	0.909827	0.907765	0.906445	0.912852	0.915551	0.916354	0.910712	0.91158	0.903828	0.906384	0.92401	0.920835	0.92183	0.924739	0.926863	0.928099	0.931391	0.930988	0.929531	0.930867	0.928359	0.92622	0.924657	0.914224	0.923558	0.910538	0.910365	0.905648	0.898817	0.893622	0.901515	0.883705	0.864894	0.851013	0.862481	0.859573	0.856422
NaN	0.715053	0.726525	0.737893	0.75392	0.78824	0.826807	0.856319	0.885071	0.897662	0.905288	0.909927	0.913521	0.913636	0.918101	0.921196	0.917714	0.917321	0.920201	0.919949	0.920007	0.922433	0.918838	0.924778	0.926109	0.927178	0.928501	0.9306	0.931671	0.930286	0.934953	0.93264	0.93205	0.931222	0.930091	0.929162	0.928827	0.926544	0.917956	0.916177	0.91345	0.902608	0.903413	0.901619	0.889395	0.87271	0.866775	0.866166	0.860934	0.855135
NaN	0.789851	0.780841	0.795834	0.809172	0.829496	0.858805	0.881225	0.899464	0.909403	0.913511	0.912455	0.915355	0.922214	0.924464	0.924283	0.922229	0.923005	0.924006	0.924559	0.923409	0.924421	0.928064	0.929114	0.930802	0.929476	0.931281	0.933373	0.93426	0.929022	0.939072	0.935047	0.934608	0.934081	0.933436	0.932769	0.932613	0.931769	0.927522	0.925171	0.915609	0.911694	0.907711	0.900024	0.88794	0.876317	0.879554	0.872603	0.868186	0.859283
NaN	0.818059	0.819949	0.826819	0.836253	0.852666	0.873966	0.890551	0.90596	0.913885	0.914092	0.914263	0.917968	0.920539	0.926039	0.922373	0.919864	0.920606	0.926681	0.932687	0.931375	0.931196	0.929725	0.927709	0.928871	0.929736	0.932445	0.934426	0.935389	0.936002	0.936212	0.93605	0.935776	0.935334	0.934951	0.938203	0.934372	0.93299	0.931878	0.928943	0.921866	0.917409	0.912809	0.907762	0.897659	0.892369	0.88882	0.880753	0.871503	0.862884
NaN	0.849385	0.850131	0.858304	0.865214	0.874252	0.890293	0.902403	0.912542	0.919106	0.919437	0.918225	0.921124	0.922793	0.925646	0.928308	0.920618	0.923705	0.92587	0.927817	0.928914	0.928754	0.929283	0.927469	0.929492	0.931243	0.933636	0.935489	0.936516	0.93706	0.937236	0.937156	0.936962	0.936504	0.936011	0.935648	0.934938	0.933657	0.932856	0.929085	0.92429	0.919967	0.917555	0.907174	0.908059	0.901125	0.898958	0.887181	0.874195	0.870642
NaN	0.861746	0.869502	0.875422	0.877559	0.888134	0.90201	0.910452	0.921249	0.910691	0.922661	0.921812	0.924753	0.929217	0.92912	0.928448	0.928074	0.927642	0.927391	0.927827	0.928832	0.928724	0.929913	0.931286	0.931018	0.932697	0.934828	0.936527	0.937339	0.937786	0.937964	0.937881	0.937768	0.937204	0.936632	0.937221	0.93582	0.934639	0.933014	0.931316	0.927855	0.923778	0.920395	0.908267	0.917951	0.90519	0.901607	0.891734	0.875329	0.864931
NaN	0.868743	0.87647	0.882269	0.884398	0.895633	0.90703	0.912602	0.918611	0.92086	0.927414	0.928451	0.929036	0.930272	0.929191	0.929533	0.926586	0.928624	0.928659	0.928064	0.926841	0.92668	0.927836	0.929855	0.932123	0.93367	0.935657	0.937106	0.937733	0.938082	0.938081	0.937844	0.937764	0.937372	0.936925	0.936592	0.936257	0.935486	0.934155	0.932757	0.930152	0.926785	0.923664	0.920163	0.916472	0.911805	0.90005	0.888204	0.86793	0.851661
NaN	0.874422	0.883211	0.885854	0.88941	0.900221	0.910134	0.91526	0.920628	0.924875	0.928792	0.929647	0.930616	0.931493	0.929428	0.929732	0.930117	0.928858	0.926788	0.926968	0.927445	0.928301	0.929435	0.931378	0.933481	0.934878	0.936555	0.937667	0.938021	0.938143	0.937902	0.937673	0.937624	0.937461	0.937068	0.936804	0.936629	0.936151	0.935087	0.934007	0.931873	0.928827	0.926145	0.916736	0.923691	0.91013	0.900146	0.885798	0.864527	0.849245
NaN	0.881833	0.88106	0.890863	0.891888	0.902374	0.912386	0.917683	0.926793	0.916919	0.926483	0.929816	0.930805	0.928423	0.928944	0.930578	0.932737	0.929559	0.928715	0.929419	0.930298	0.931078	0.932289	0.934139	0.935779	0.936687	0.937603	0.938084	0.938094	0.937906	0.937673	0.93756	0.9375	0.937445	0.937344	0.93714	0.937057	0.936866	0.936129	0.935251	0.934195	0.930737	0.930769	0.929332	0.922067	0.907086	0.897247	0.884689	0.857407	0.839187
NaN	0.875316	0.870656	0.877012	0.888398	0.901819	0.913006	0.918885	0.92121	0.923183	0.924752	0.925966	0.931486	0.931149	0.931619	0.930101	0.930671	0.931251	0.932003	0.932714	0.933506	0.935147	0.93517	0.936461	0.937308	0.937703	0.938031	0.93808	0.937853	0.937675	0.937548	0.937457	0.937452	0.937437	0.937441	0.937366	0.937363	0.937287	0.936633	0.935897	0.934184	0.931743	0.931187	0.929994	0.919454	0.904149	0.892232	0.871544	0.84456	0.820995
NaN	0.864002	0.860884	0.872663	0.881684	0.89765	0.911837	0.918475	0.921564	0.922785	0.92444	0.92579	0.929147	0.931085	0.930698	0.930603	0.931677	0.932518	0.933547	0.934484	0.935169	0.936644	0.936442	0.937281	0.93779	0.938	0.93813	0.93798	0.937744	0.937598	0.937486	0.937426	0.937378	0.937337	0.937333	0.937294	0.93733	0.937237	0.936556	0.935882	0.934126	0.931496	0.930832	0.926677	0.914942	0.90155	0.882305	0.860458	0.829373	0.802887
NaN	0.850218	0.849238	0.864785	0.870241	0.886454	0.905177	0.915106	0.918016	0.923493	0.924747	0.925121	0.927384	0.929042	0.930183	0.93174	0.933376	0.934785	0.935244	0.936231	0.936946	0.937388	0.937791	0.93807	0.938184	0.938223	0.938182	0.937907	0.937687	0.937551	0.937455	0.940875	0.939052	0.939218	0.937294	0.937306	0.937305	0.937123	0.936425	0.935396	0.932738	0.929425	0.925892	0.920469	0.906634	0.884919	0.869579	0.842817	0.809836	0.779324
NaN	0.832424	0.832028	0.847735	0.86048	0.873069	0.894803	0.909887	0.920749	0.925413	0.927437	0.926706	0.929865	0.929509	0.930733	0.932662	0.934543	0.935439	0.936218	0.937233	0.937885	0.938172	0.938219	0.938242	0.938265	0.938275	0.938188	0.937896	0.937677	0.937548	0.937447	0.933335	0.939888	0.93726	0.93728	0.937334	0.9374	0.937082	0.935977	0.934201	0.930399	0.927272	0.923377	0.914093	0.89318	0.866354	0.841463	0.809594	0.779724	0.756258
NaN	0.818939	0.815899	0.835328	0.845004	0.865767	0.887725	0.904236	0.918736	0.92468	0.926931	0.925252	0.927604	0.930561	0.930862	0.932878	0.934766	0.935688	0.9365	0.937532	0.938009	0.938196	0.938224	0.93825	0.93827	0.938281	0.938211	0.93791	0.937712	0.937569	0.937459	0.938211	0.938142	0.93726	0.937304	0.937349	0.937393	0.936924	0.935108	0.932894	0.927874	0.922122	0.914898	0.90285	0.877331	0.845494	0.821113	0.78242	0.754662	0.749287
NaN	0.794479	0.816772	0.826058	0.836427	0.857351	0.877078	0.898209	0.916288	0.924091	0.926483	0.928409	0.931081	0.933284	0.930506	0.933202	0.934722	0.935738	0.93663	0.937645	0.938003	0.938192	0.938239	0.938264	0.938281	0.938292	0.938188	0.937894	0.937699	0.937533	0.937474	0.937397	0.93733	0.937312	0.937344	0.937356	0.937388	0.937439	0.934183	0.931109	0.923782	0.912129	0.899014	0.886626	0.860629	0.825636	0.792461	0.758028	0.718374	0.711987
NaN	0.777717	0.80176	0.813251	0.82191	0.84276	0.867949	0.890124	0.91226	0.923094	0.92576	0.927842	0.930302	0.932528	0.930952	0.935826	0.931733	0.935542	0.936503	0.937488	0.937986	0.938221	0.938284	0.93829	0.938218	0.938171	0.938092	0.937886	0.937735	0.937583	0.937452	0.9374	0.937389	0.937397	0.937408	0.937373	0.937297	0.936027	0.931252	0.925435	0.911788	0.894007	0.882245	0.861973	0.828799	0.786789	0.761498	0.733666	0.697576	0.653205
NaN	0.76239	0.788328	0.790539	0.801198	0.828664	0.859388	0.883608	0.908711	0.921628	0.924492	0.92657	0.928873	0.928038	0.928721	0.93142	0.933752	0.935046	0.936084	0.937187	0.937828	0.938234	0.938313	0.93822	0.938119	0.938053	0.937999	0.937926	0.937832	0.937746	0.937582	0.937483	0.937444	0.937521	0.9375	0.937445	0.937196	0.934184	0.925456	0.915937	0.894672	0.870749	0.859319	0.827506	0.795764	0.743668	0.724081	0.67114	0.614244	0.617071
NaN	0.741496	0.766313	0.781017	0.785949	0.815963	0.851948	0.879622	0.906712	0.920627	0.923733	0.925617	0.926742	0.925983	0.927878	0.930553	0.933185	0.93462	0.935749	0.936908	0.937696	0.938161	0.938302	0.938108	0.937932	0.937859	0.937805	0.937792	0.937754	0.937756	0.937743	0.937695	0.937641	0.937765	0.937757	0.937461	0.936818	0.931612	0.919338	0.906634	0.879032	0.848251	0.835394	0.803594	0.772446	0.742407	0.711903	0.666568	0.606141	0.570756
NaN	0.693513	0.716992	0.746247	0.757477	0.789993	0.83605	0.869121	0.902556	0.919139	0.923233	0.92482	0.923781	0.925173	0.927167	0.931437	0.93255	0.93412	0.935313	0.936412	0.937374	0.937912	0.938154	0.937887	0.937732	0.937679	0.937663	0.938078	0.937671	0.937683	0.93776	0.937934	0.938002	0.937991	0.93736	0.936082	0.933536	0.922949	0.903153	0.88448	0.844321	0.79641	0.777066	0.760847	0.70914	0.660693	0.628183	0.591305	0.550934	0.536633
NaN	0.621327	0.669753	0.697131	0.711764	0.755337	0.812756	0.852094	0.896714	0.907916	0.920486	0.923566	0.921086	0.924161	0.927374	0.934523	0.927	0.93333	0.934381	0.935527	0.936478	0.937221	0.937699	0.93768	0.937648	0.937604	0.937585	0.940184	0.938449	0.93763	0.93771	0.937867	0.938018	0.937201	0.934057	0.929343	0.921881	0.903037	0.870052	0.838144	0.795575	0.749596	0.728694	0.69167	0.632455	0.570222	0.52549	0.504276	0.479532	0.378048
NaN	0.600012	0.635183	0.657067	0.681037	0.728812	0.789847	0.832773	0.881415	0.910769	0.916025	0.920655	0.920852	0.92325	0.926604	0.931773	0.932185	0.93269	0.933665	0.93481	0.935817	0.936533	0.937184	0.937456	0.937569	0.937535	0.93787	0.938279	0.937453	0.937505	0.937632	0.937743	0.937565	0.933214	0.924569	0.915458	0.903557	0.875449	0.83143	0.794421	0.74994	0.705562	0.68204	0.647461	0.584504	0.525793	0.486663	0.445099	0.419655	0.396282
NaN	0.561353	0.601503	0.621763	0.643631	0.696119	0.758475	0.806071	0.862362	0.898888	0.908835	0.914613	0.9207	0.92599	0.928644	0.931856	0.933261	0.932648	0.932538	0.933895	0.935273	0.935965	0.936548	0.937072	0.937257	0.937258	0.937164	0.937163	0.937197	0.937252	0.937323	0.936903	0.933756	0.9233	0.907933	0.894106	0.876068	0.836693	0.782874	0.742195	0.687448	0.649054	0.614394	0.57743	0.518173	0.465746	0.42008	0.384174	0.355463	0.329874
NaN	0.506866	0.543303	0.563605	0.595684	0.638761	0.694595	0.74739	0.815617	0.864773	0.882808	0.894195	0.903203	0.91518	0.922058	0.925746	0.928016	0.928106	0.929221	0.930924	0.933119	0.934757	0.935164	0.935755	0.936046	0.936108	0.938214	0.935213	0.933868	0.932189	0.929263	0.921526	0.911041	0.890132	0.864814	0.842778	0.815407	0.762197	0.696615	0.656394	0.609941	0.55498	0.543475	0.492642	0.432347	0.37829	0.331677	0.311185	0.292891	0.276794
NaN	NaN	0.477675	0.484149	0.518033	0.550889	0.616037	0.669951	0.743819	0.801763	0.830631	0.848297	0.867063	0.88697	0.900283	0.909612	0.917241	0.921601	0.922717	0.92506	0.928679	0.930489	0.931912	0.933175	0.93368	0.933354	0.930821	0.924507	0.918847	0.913294	0.902275	0.881808	0.863926	0.83392	0.799559	0.770472	0.741529	0.688442	0.615271	0.58317	0.520132	0.460371	NaN	NaN	0.328276	0.314567	0.115455	0.0750853	NaN	0.232016
NaN	NaN	NaN	0.430254	0.457978	0.497328	0.552809	0.608193	0.678369	0.739052	0.776133	0.801598	0.826492	0.853247	0.869757	0.888071	0.901688	0.910791	0.914637	0.920356	0.923194	0.923342	0.924424	0.925676	0.925553	0.9237	0.916132	0.904089	0.895454	0.886879	0.866696	0.837183	0.815607	0.781342	0.742077	0.709417	0.688486	0.647513	0.580397	0.535782	0.451457	0.40866	NaN	NaN	NaN	NaN	NaN	0.0636517	NaN	NaN
NaN	NaN	0.327857	0.358659	0.379775	0.42281	0.457493	0.516683	0.597047	0.65111	0.683691	0.712002	0.745762	0.780094	0.804042	0.835637	0.860523	0.872093	0.88406	0.892601	0.892331	0.893359	0.893706	0.893611	0.89101	0.884419	0.86842	0.848511	0.834448	0.820307	0.787725	0.750264	0.72507	0.686282	0.657556	0.652579	0.626083	0.574081	0.509822	0.480559	0.43964	NaN	NaN	NaN	NaN	NaN	NaN	NaN	NaN	NaN
NaN	NaN	NaN	NaN	0.30051	0.341403	0.380199	0.423105	0.488049	0.540566	0.581009	0.611234	0.651001	0.686912	0.715079	0.755778	0.795725	0.816725	0.839112	0.842267	0.847571	0.849548	0.853279	0.849028	0.838872	0.827274	0.801573	0.771277	0.752066	0.732556	0.697093	0.671925	0.630017	0.584651	0.584495	0.588005	0.552576	0.494659	0.42629	NaN	NaN	NaN	NaN	NaN	NaN	NaN	NaN	NaN	NaN	NaN
NaN	NaN	NaN	NaN	NaN	0.280728	0.313698	0.343189	0.423102	0.467251	0.510654	0.543498	0.572879	0.616281	0.649005	0.694581	0.739306	0.769769	0.797192	0.80646	0.810876	0.814444	0.81486	0.811053	0.797891	0.781992	0.748231	0.712659	0.692843	0.658799	0.65324	0.61749	0.585244	0.529838	0.514873	0.526004	0.491528	0.435786	0.379418	0.358383	NaN	0.084401	0.0719769	NaN	NaN	NaN	NaN	NaN	NaN	NaN
NaN	NaN	NaN	NaN	NaN	NaN	0.204903	0.25503	0.379781	0.432978	0.469847	0.508177	0.490787	0.535606	0.578213	0.640076	0.680396	0.719148	0.747825	0.758568	0.757856	0.77191	0.771523	0.764078	0.749009	0.729659	0.690951	0.647632	0.623753	0.632918	0.599161	0.566801	0.54183	0.497494	0.486003	0.468823	0.435171	0.393551	0.333164	0.29687	0.244529	0.11219	0.0909098	NaN	NaN	NaN	NaN	NaN	NaN	NaN
NaN	NaN	NaN	NaN	NaN	NaN	NaN	NaN	NaN	NaN	NaN	NaN	0.416787	0.425129	0.469964	0.536505	0.605486	0.645712	0.674406	0.708542	0.725306	0.726319	0.72245	0.725315	0.699048	0.664885	0.614262	0.567462	0.57797	0.558926	0.522666	0.50172	0.47916	0.437907	0.40842	0.384818	0.361256	0.325562	0.2733	0.241511	0.199593	0.147313	0.114182	0.00387273	NaN	NaN	NaN	NaN	NaN	NaN
0.00977444	NaN	NaN	NaN	0.0534188	NaN	0.0827581	0.109697	0.137743	NaN	NaN	NaN	NaN	0.32343	0.361059	0.42495	0.522257	0.564017	0.590101	0.631616	0.680961	0.700247	0.707482	0.698841	0.668851	0.636274	0.581674	0.517476	0.503478	0.455694	NaN	NaN	0.368387	0.345103	0.31505	0.299085	0.284571	0.260463	0.223009	0.201607	0.180912	0.122239	0.100126	0.0872252	NaN	NaN	NaN	NaN	NaN	0.00385797
0.00947368	NaN	NaN	NaN	NaN	NaN	0.048677	0.0600344	0.0848433	NaN	NaN	NaN	NaN	0.304372	0.320313	0.376749	0.448746	0.4989	0.531965	0.565688	0.632829	0.641283	0.651948	0.647911	0.608748	0.581114	0.525388	0.466823	0.427574	0.441503	NaN	0.318414	0.309357	0.279927	0.261177	0.253227	0.245164	0.229571	0.202604	0.194155	0.166643	0.116404	0.0943453	NaN	NaN	NaN	NaN	NaN	NaN	0.00364364
NaN	0.00847216	0.00812676	NaN	NaN	NaN	NaN	NaN	NaN	NaN	NaN	NaN	NaN	0.143945	0.158589	NaN	0.357513	0.415603	0.461333	0.516392	0.537398	0.579698	0.597153	0.592795	0.517184	0.461856	0.452497	0.386474	0.346736	0.288771	0.326052	0.270921	0.240629	0.20412	0.20136	0.199867	0.210853	0.200446	0.195532	0.184002	0.150533	0.114606	0.0934755	0.0823514	NaN	NaN	NaN	NaN	NaN	0.00276273
0.0111711	NaN	0.00767014	NaN	NaN	NaN	NaN	NaN	NaN	NaN	NaN	NaN	NaN	NaN	NaN	NaN	0.301589	0.347464	0.392044	0.452963	0.501132	0.528693	0.547724	0.528226	0.499375	0.445422	0.388523	0.330921	0.294365	0.270579	NaN	NaN	0.177833	0.152308	0.158663	0.170097	0.179097	0.188871	NaN	NaN	NaN	0.0903667	0.0796408	0.0703164	NaN	NaN	NaN	NaN	NaN	NaN
0.0111711	NaN	0.00696176	0.00704552	NaN	NaN	NaN	NaN	NaN	NaN	NaN	NaN	NaN	NaN	NaN	NaN	NaN	0.31201	0.349324	0.403654	0.454325	0.488044	0.49635	0.495873	0.449445	0.400152	0.344021	0.300731	0.300709	NaN	0.0229207	0.0118392	0.0421637	0.133244	0.139842	0.154375	0.172074	NaN	NaN	NaN	NaN	0.086189	0.0778816	NaN	NaN	NaN	NaN	NaN	NaN	NaN
NaN	NaN	0.00665004	0.0066747	NaN	NaN	NaN	NaN	NaN	NaN	NaN	NaN	NaN	NaN	NaN	NaN	NaN	0.296311	0.315923	0.367909	0.412851	0.442411	0.45838	0.448854	0.366116	0.338456	0.305885	0.263676	NaN	NaN	0.0194586	0.00987355	0.00750414	NaN	NaN	NaN	NaN	0.151659	0.14582	0.141707	0.124734	NaN	NaN	NaN	NaN	NaN	NaN	NaN	NaN	NaN
NaN	NaN	NaN	NaN	NaN	NaN	0.00377366	0.00611865	NaN	NaN	NaN	NaN	NaN	NaN	NaN	NaN	NaN	NaN	0.303082	0.332668	0.358487	0.382696	0.395814	0.379489	0.332901	0.300063	0.266226	NaN	NaN	NaN	NaN	NaN	NaN	NaN	NaN	NaN	0.119979	0.123546	0.11567	0.111626	0.1057	NaN	NaN	NaN	NaN	NaN	NaN	NaN	NaN	NaN
NaN	NaN	NaN	NaN	NaN	NaN	NaN	NaN	NaN	NaN	NaN	NaN	0.0512707	NaN	NaN	NaN	0.0725326	0.231569	0.275221	0.297512	0.316912	0.330176	0.333659	0.321646	0.268959	0.225652	0.201093	NaN	0.144761	0.139853	NaN	NaN	NaN	NaN	NaN	0.12199	0.120461	0.0983939	0.0886197	0.0852147	NaN	NaN	NaN	NaN	NaN	NaN	NaN	0.00390175	0.0040166	0.00402471
NaN	NaN	NaN	NaN	NaN	NaN	NaN	0.0192583	0.0250479	NaN	NaN	0.0564112	0.0667055	0.0873201	NaN	NaN	0.0623323	0.0975037	0.178267	0.261253	0.284426	0.294365	0.317356	0.290607	0.230656	0.207182	0.186075	NaN	NaN	NaN	NaN	NaN	NaN	0.0275775	NaN	0.128624	0.123057	0.104039	0.0852232	0.0799459	NaN	NaN	NaN	NaN	NaN	NaN	0.00361436	0.00313807	0.00355672	NaN
NaN	NaN	NaN	NaN	NaN	NaN	NaN	0.0223818	NaN	NaN	NaN	0.0764787	0.0889251	0.107926	0.118889	NaN	0.171906	0.178583	0.158921	0.213608	0.240874	0.270345	0.298116	NaN	NaN	0.200083	NaN	NaN	NaN	NaN	NaN	NaN	0.104514	0.0798151	0.0473381	0.130975	0.12668	0.109658	0.100801	0.0890008	NaN	NaN	NaN	NaN	NaN	NaN	0.00304667	NaN	NaN	NaN
NaN	NaN	NaN	NaN	NaN	NaN	NaN	NaN	NaN	NaN	0.104726	0.110151	0.115794	0.124371	0.134207	NaN	0.180051	0.190826	0.186055	0.184335	0.21185	0.216825	0.21122	NaN	NaN	NaN	NaN	NaN	0.0448663	0.0436439	NaN	NaN	0.123167	0.148781	0.148331	0.150814	NaN	NaN	0.122997	0.111554	NaN	NaN	NaN	NaN	NaN	NaN	NaN	0.00437208	NaN	NaN
NaN	NaN	NaN	NaN	NaN	NaN	NaN	NaN	NaN	NaN	0.126541	0.135578	0.133033	0.134996	NaN	0.161665	0.172062	0.172944	0.166249	0.163413	0.171257	0.180142	0.179786	0.169644	0.15607	NaN	NaN	NaN	0.097455	0.102061	NaN	0.134743	0.139869	0.150848	0.15375	0.16428	0.17886	0.156336	0.132566	0.120123	NaN	NaN	NaN	NaN	NaN	NaN	NaN	0.00420221	NaN	NaN
NaN	NaN	NaN	NaN	NaN	NaN	0.0659397	0.0894511	NaN	0.147463	0.15183	0.162247	0.151797	0.152249	NaN	0.166168	0.168443	0.160913	0.159486	0.144611	0.145497	0.150407	0.141954	0.154296	0.133014	NaN	NaN	NaN	0.106142	0.125347	NaN	0.150031	0.152175	0.163743	0.203013	0.202943	0.199049	0.179456	0.151237	NaN	NaN	NaN	NaN	NaN	0.0035457	0.00360163	NaN	0.0041497	NaN	NaN
NaN	NaN	NaN	NaN	NaN	NaN	0.0463695	0.0709223	NaN	0.181393	0.178058	0.190975	0.187575	0.178442	0.18863	NaN	0.170002	0.159351	0.124584	0.119806	0.128723	0.123778	NaN	NaN	NaN	NaN	NaN	NaN	NaN	0.142901	0.168953	0.164945	0.174897	0.189996	0.219164	0.22959	0.226533	0.204681	0.171409	0.146718	0.121287	NaN	NaN	NaN	NaN	NaN	NaN	NaN	NaN	NaN
NaN	NaN	NaN	NaN	NaN	NaN	0.014798	0.112825	0.176533	0.194045	0.20559	0.205702	0.218098	0.183917	0.188348	0.176843	NaN	NaN	NaN	NaN	NaN	NaN	NaN	NaN	NaN	NaN	NaN	NaN	NaN	NaN	0.190785	0.205677	0.212675	0.232066	0.241149	0.242966	0.239119	0.229104	0.197535	0.154871	0.125913	NaN	NaN	NaN	NaN	NaN	NaN	NaN	NaN	NaN
NaN	NaN	NaN	NaN	NaN	NaN	NaN	0.154468	0.18921	0.21065	0.225047	0.221706	0.247904	0.199722	0.205232	0.186995	NaN	NaN	NaN	NaN	NaN	NaN	0.0688415	0.0616012	0.0635807	0.0711478	NaN	NaN	0.126942	0.155624	0.194301	0.203101	0.21213	0.250572	0.262435	0.277914	NaN	0.257212	0.209395	0.140288	0.115942	NaN	NaN	NaN	NaN	NaN	NaN	NaN	0.00335406	NaN
NaN	NaN	NaN	NaN	NaN	NaN	0.141882	0.164643	0.205114	0.236409	0.243914	0.250625	0.242421	0.234584	0.198704	0.18788	0.158524	NaN	NaN	NaN	NaN	NaN	0.0637803	0.0547496	0.0549509	0.0616908	0.079944	0.101645	0.124881	0.153439	0.189497	0.208351	0.224605	0.248902	0.286208	0.306938	0.309919	0.283966	0.24501	0.146089	0.130071	NaN	NaN	NaN	NaN	NaN	NaN	NaN	0.00340332	NaN
NaN	0.0305693	0.0367684	0.0462889	0.0571502	0.107379	0.138036	0.174688	0.220851	0.237553	0.250511	0.267651	0.256629	0.2294	0.215791	0.192445	NaN	NaN	NaN	NaN	NaN	NaN	NaN	0.0423043	0.0463717	0.0545358	0.0760553	0.0913363	NaN	0.143058	0.177924	0.218674	0.245601	0.264996	0.300017	0.321547	0.323423	0.278444	0.24248	0.229522	0.186227	0.151544	0.138578	NaN	NaN	NaN	NaN	NaN	NaN	NaN
NaN	0.0291901	0.0391365	0.0544486	0.0612079	0.11739	0.143696	0.176048	0.215235	0.236155	0.248148	0.262628	0.25781	0.238044	0.2223	0.137672	0.105791	NaN	NaN	NaN	0.0227192	NaN	NaN	NaN	NaN	NaN	NaN	0.0950955	0.111629	0.131902	0.16718	0.207906	0.231774	0.268364	0.306034	0.326804	0.327662	0.298933	0.265533	0.246425	0.201668	0.166766	0.138368	0.122018	NaN	NaN	NaN	NaN	NaN	NaN
NaN	NaN	0.0471083	0.0528509	0.0615322	0.117376	0.147519	0.172987	0.207234	0.236415	0.252723	0.255426	0.24604	0.231166	0.22397	0.190423	0.1073	NaN	NaN	NaN	0.0152902	0.0150747	NaN	NaN	NaN	NaN	NaN	0.0542861	0.0994694	0.123521	0.172709	0.19461	0.217543	0.260132	0.29565	0.309593	0.313444	0.301306	0.274978	0.258908	0.22509	0.182467	0.146149	NaN	NaN	NaN	NaN	NaN	NaN	NaN
NaN	NaN	NaN	NaN	NaN	NaN	0.143453	0.155575	0.191782	0.217264	0.23628	0.239019	0.233899	0.196926	0.160342	0.164093	0.127567	0.117667	NaN	NaN	0.00436967	NaN	NaN	NaN	NaN	NaN	NaN	NaN	0.0852177	0.0900505	NaN	NaN	0.208699	0.237786	0.299113	0.284392	0.292363	0.298773	0.285903	0.272049	0.249966	NaN	0.159174	NaN	NaN	NaN	NaN	NaN	NaN	NaN
NaN	0.0409122	0.0464806	0.0623032	0.0689521	NaN	NaN	0.137206	0.171773	0.203075	0.215874	0.222588	0.214187	0.197808	0.164108	0.146737	0.115297	NaN	NaN	NaN	NaN	NaN	NaN	0.0318233	NaN	NaN	NaN	NaN	NaN	NaN	0.0844981	0.103681	NaN	NaN	0.276551	0.28952	0.293418	0.289044	0.285838	0.264192	0.249002	0.199324	0.163057	0.00751644	0.0343594	NaN	NaN	NaN	NaN	0.00587744
NaN	0.0356006	0.0444889	0.0534262	0.0630821	NaN	NaN	NaN	0.166475	0.198723	0.208336	0.200384	0.192112	0.185372	0.166731	0.137361	0.1063	NaN	NaN	NaN	NaN	NaN	NaN	NaN	NaN	NaN	NaN	NaN	NaN	NaN	NaN	NaN	NaN	NaN	0.25546	0.282954	0.289356	0.29042	0.282219	0.262338	0.259697	0.207568	NaN	0.00668826	0.0306274	NaN	NaN	NaN	NaN	0.00700374
0.0335133	NaN	0.0414896	0.0488259	0.0567531	NaN	NaN	NaN	NaN	NaN	NaN	0.175918	0.181627	0.167441	0.148399	0.125285	0.109168	NaN	NaN	NaN	NaN	NaN	NaN	NaN	NaN	NaN	NaN	NaN	NaN	NaN	NaN	NaN	NaN	NaN	0.266067	0.287531	0.28529	0.280241	0.282479	0.295398	0.263608	0.201033	0.185769	0.00728155	0.02672	NaN	NaN	NaN	NaN	NaN
NaN	NaN	NaN	NaN	NaN	NaN	NaN	NaN	NaN	NaN	0.0753733	0.0707115	NaN	NaN	0.142693	0.119938	NaN	NaN	NaN	NaN	NaN	NaN	NaN	0.0305271	0.0327311	NaN	NaN	NaN	NaN	NaN	NaN	NaN	NaN	0.238666	0.268295	0.291936	0.295964	0.296218	0.28211	0.266521	0.257692	0.194748	0.152265	0.128416	NaN	NaN	NaN	NaN	NaN	NaN
NaN	NaN	NaN	NaN	NaN	NaN	NaN	NaN	NaN	NaN	NaN	NaN	NaN	NaN	NaN	NaN	NaN	NaN	NaN	NaN	NaN	NaN	NaN	0.0375243	0.0428236	0.0499813	NaN	NaN	NaN	NaN	0.0742406	NaN	NaN	0.207539	0.263182	0.286282	0.295787	0.300472	0.278826	0.252965	0.244107	NaN	NaN	NaN	NaN	NaN	NaN	NaN	NaN	NaN
NaN	NaN	NaN	NaN	NaN	NaN	NaN	NaN	0.141355	0.147723	0.151979	0.148824	0.151452	NaN	NaN	NaN	NaN	NaN	NaN	NaN	NaN	NaN	NaN	0.0534959	0.0579103	0.0687256	NaN	NaN	NaN	NaN	0.0743105	NaN	0.153033	0.197907	0.262778	0.28164	0.280195	0.280135	0.272715	0.254729	0.218638	NaN	NaN	NaN	NaN	NaN	NaN	NaN	NaN	NaN
NaN	NaN	NaN	NaN	NaN	0.151524	NaN	NaN	0.142426	0.137977	0.135746	0.136215	0.136631	0.138037	0.134837	NaN	NaN	NaN	NaN	0.113594	0.118154	NaN	NaN	0.0973744	0.0886014	0.0851635	NaN	NaN	NaN	NaN	0.0835812	0.102519	0.150706	0.201726	0.249864	0.263199	0.254097	0.254851	0.2531	0.225502	0.213249	NaN	NaN	NaN	NaN	NaN	NaN	NaN	NaN	NaN
NaN	0.142309	0.149536	0.155948	0.15787	0.161747	0.157819	0.157606	0.15788	0.157217	0.145681	0.132016	0.126475	0.130729	0.128274	NaN	0.120271	0.118605	0.117221	0.125069	0.127023	0.133068	0.138602	0.120236	0.11295	0.112751	NaN	NaN	NaN	NaN	0.100981	NaN	0.14809	0.190254	0.22513	0.239447	0.234199	0.237043	0.219075	0.196661	NaN	NaN	NaN	NaN	NaN	NaN	NaN	NaN	NaN	NaN
NaN	0.15081	0.153255	0.153412	0.156811	0.156844	0.169744	0.166202	0.167687	0.161532	0.160554	0.149383	0.126784	0.126409	0.116486	0.116854	0.12369	0.122285	0.121464	0.132356	0.138305	0.146913	0.158908	0.140661	0.131946	0.127682	0.107101	NaN	NaN	NaN	0.103422	NaN	0.145469	0.178127	0.203675	0.211565	0.211649	0.222207	0.199417	0.183024	0.0899002	0.075802	NaN	NaN	NaN	NaN	NaN	NaN	NaN	0.0520001
NaN	0.155647	0.156239	0.158062	0.15719	0.154152	0.165598	0.16953	0.177079	0.174271	0.173744	0.159434	0.145075	0.125124	0.113057	0.113125	0.124228	0.124406	0.126151	0.139834	NaN	0.165048	0.175175	0.159708	0.145084	0.13993	0.113071	0.0987517	NaN	NaN	0.107585	0.121136	0.139776	0.162037	0.18011	0.188142	0.193989	0.203576	0.185562	NaN	0.0827515	0.0717868	NaN	NaN	NaN	NaN	NaN	0.0668289	NaN	0.0573579
NaN	0.151092	0.155976	0.162017	0.166808	0.174775	0.183651	0.180792	0.192487	NaN	NaN	NaN	0.153952	NaN	0.12646	0.121842	0.124682	0.127687	0.13054	0.146188	0.15908	0.16478	0.171143	0.172333	0.162316	0.149243	0.129115	NaN	NaN	NaN	0.103219	0.119288	0.124392	0.169931	0.169344	0.17175	0.176999	0.1786	0.178355	0.188557	NaN	NaN	NaN	0.0798085	NaN	NaN	NaN	0.0724143	0.069899	0.0634308
NaN	0.159517	0.167829	0.170772	0.170025	0.180616	0.185547	0.18138	0.187322	NaN	NaN	NaN	NaN	NaN	NaN	NaN	NaN	NaN	0.132393	0.152839	0.16376	0.166589	0.168479	0.170403	0.157413	0.143324	0.132524	NaN	NaN	NaN	NaN	NaN	NaN	0.0658713	0.144223	0.150627	0.156198	0.148302	0.165398	NaN	NaN	NaN	0.0871686	0.0785073	NaN	NaN	NaN	NaN	0.0843294	0.0738134
NaN	NaN	NaN	0.17517	0.174414	NaN	0.171279	0.168901	0.17317	NaN	0.178515	0.179146	NaN	NaN	NaN	NaN	NaN	NaN	NaN	0.153981	0.164754	0.166494	0.164238	0.167158	0.15224	0.133128	0.124679	NaN	NaN	NaN	NaN	NaN	NaN	0.0551547	0.121451	0.135804	0.137277	NaN	NaN	NaN	NaN	NaN	0.08589	0.0770266	0.0766599	0.0842464	0.088852	NaN	0.100375	0.0892169
NaN	NaN	NaN	NaN	NaN	NaN	NaN	0.155442	0.15366	0.147562	0.146028	0.138546	NaN	NaN	NaN	NaN	NaN	NaN	NaN	0.144759	0.145295	0.145869	0.145461	0.145397	0.144467	0.137152	0.107919	NaN	NaN	NaN	NaN	NaN	NaN	NaN	NaN	0.121743	NaN	NaN	NaN	NaN	NaN	0.0902754	0.0833616	0.0837653	0.0865981	0.0873138	0.0947434	0.121131	0.117579	NaN
NaN	NaN	NaN	NaN	NaN	0.12494	0.129075	0.133119	0.129449	0.118868	0.114288	0.112468	0.103219	NaN	NaN	NaN	NaN	NaN	NaN	NaN	0.122419	0.125236	0.123147	0.11485	0.108427	NaN	NaN	NaN	NaN	NaN	NaN	NaN	NaN	NaN	NaN	NaN	NaN	0.0942775	0.08901	0.0881916	0.0900909	0.0974166	0.0956196	0.100036	0.104297	0.10331	0.0907467	NaN	0.134417	NaN
NaN	NaN	NaN	NaN	NaN	0.109531	0.113136	0.114583	0.110197	0.100782	0.097887	0.09874	0.0875233	NaN	NaN	NaN	NaN	NaN	NaN	NaN	0.109139	0.113909	0.11495	0.0768137	0.0472318	NaN	NaN	NaN	NaN	NaN	NaN	0.0609322	0.0698618	NaN	NaN	NaN	NaN	NaN	0.0828341	0.0862544	NaN	NaN	0.104793	0.105531	0.110702	0.11084	NaN	NaN	0.144429	NaN
NaN	NaN	NaN	NaN	NaN	0.102225	0.0986303	0.0988072	0.0995818	0.096515	0.09335	NaN	0.0774142	NaN	NaN	NaN	NaN	NaN	NaN	NaN	0.0837789	0.086296	0.0918001	0.0593847	0.0263637	NaN	NaN	NaN	NaN	NaN	0.0464149	0.0504252	0.0589034	0.0700773	0.0740415	NaN	NaN	NaN	0.0765123	0.0815796	NaN	NaN	NaN	NaN	0.119507	0.116959	NaN	NaN	0.147892	0.144961
NaN	NaN	NaN	NaN	NaN	NaN	0.0872344	0.0913095	0.0900471	0.08765	0.0855578	0.0818982	NaN	NaN	NaN	NaN	NaN	NaN	NaN	NaN	0.067522	NaN	NaN	NaN	NaN	NaN	NaN	NaN	0.0421382	0.0432667	0.0447368	0.0514183	0.0581243	0.0644328	0.0667625	0.0657824	NaN	NaN	NaN	NaN	NaN	NaN	NaN	0.130809	0.115216	0.13865	0.150291	NaN	0.154252	0.147946
0.0301739	0.0316627	NaN	NaN	NaN	NaN	0.078301	0.0741097	0.07563	0.0794983	0.076587	NaN	NaN	NaN	NaN	NaN	NaN	NaN	NaN	NaN	NaN	NaN	NaN	NaN	NaN	NaN	NaN	0.0366655	0.0382639	0.0410286	0.04789	0.0551536	0.056059	0.0576147	0.0580244	0.0571372	NaN	NaN	NaN	NaN	NaN	0.130343	0.127489	0.128276	0.134475	0.147518	0.163236	NaN	NaN	0.163063
NaN	0.0299523	0.036677	NaN	NaN	NaN	NaN	NaN	NaN	NaN	NaN	NaN	NaN	NaN	NaN	0.0163491	0.0124848	NaN	NaN	NaN	NaN	NaN	NaN	NaN	NaN	NaN	NaN	0.0308738	0.0359659	0.0426713	0.0526347	0.0595057	0.0598547	0.0580767	0.0562894	0.0543455	0.0530193	0.0598231	NaN	NaN	NaN	0.134535	0.129343	0.129049	0.139401	0.156027	0.174499	NaN	NaN	0.179482
NaN	0.02458	0.0279712	NaN	NaN	NaN	NaN	NaN	NaN	NaN	NaN	NaN	0.041309	NaN	NaN	NaN	0.0131913	NaN	NaN	NaN	NaN	NaN	NaN	NaN	NaN	NaN	NaN	NaN	NaN	NaN	NaN	NaN	NaN	0.0577042	NaN	0.0505013	0.0503235	NaN	NaN	0.00307296	NaN	0.137123	0.136433	0.136793	0.147971	0.171341	NaN	NaN	NaN	0.221277
NaN	NaN	NaN	NaN	NaN	NaN	NaN	NaN	NaN	NaN	NaN	NaN	NaN	0.0266472	NaN	NaN	NaN	NaN	NaN	NaN	NaN	NaN	NaN	0.0114309	NaN	NaN	NaN	NaN	NaN	NaN	NaN	NaN	NaN	0.0558314	0.0512342	0.0435512	0.0455043	0.0140207	0.0125715	0.0189885	NaN	0.133726	0.133915	0.142456	0.14782	NaN	NaN	NaN	0.261955	0.251087
NaN	NaN	NaN	NaN	NaN	0.0164531	NaN	NaN	NaN	NaN	NaN	NaN	NaN	0.0228156	NaN	NaN	NaN	NaN	NaN	NaN	NaN	NaN	NaN	NaN	NaN	NaN	NaN	NaN	NaN	NaN	NaN	0.00333778	0.00598662	0.0533455	NaN	NaN	NaN	0.0121513	0.0122105	0.0204019	NaN	0.121388	0.125986	0.135138	0.162155	0.191277	NaN	NaN	0.267229	0.26419
NaN	NaN	NaN	NaN	NaN	NaN	NaN	NaN	NaN	NaN	NaN	NaN	NaN	0.0182877	NaN	NaN	NaN	NaN	NaN	NaN	NaN	NaN	NaN	NaN	NaN	NaN	NaN	NaN	NaN	0.0329511	NaN	0.0035603	0.00517595	NaN	NaN	NaN	NaN	NaN	NaN	NaN	NaN	0.114495	0.123596	0.140021	0.170822	0.201835	NaN	0.258636	0.25446	0.261334
NaN	NaN	NaN	NaN	NaN	NaN	NaN	NaN	NaN	NaN	NaN	NaN	0.0159593	0.016382	0.0164598	0.0170248	NaN	NaN	NaN	NaN	NaN	NaN	0.0036592	NaN	NaN	NaN	0.0141882	0.0166503	0.0163429	0.0253774	NaN	0.0351079	0.0375054	NaN	NaN	NaN	NaN	NaN	NaN	NaN	0.0971003	0.108461	0.122154	0.144614	0.175248	0.218722	0.232038	0.250045	0.226515	0.237275
NaN	NaN	NaN	NaN	NaN	NaN	NaN	NaN	NaN	0.0178772	0.0168069	0.0158688	0.0154038	NaN	NaN	NaN	NaN	NaN	NaN	NaN	NaN	NaN	0.00400534	NaN	NaN	NaN	0.0126827	0.0139982	0.0134188	NaN	NaN	NaN	NaN	NaN	NaN	NaN	NaN	NaN	NaN	0.0831425	0.0930405	0.102727	0.119714	0.145243	0.153031	NaN	0.252246	0.25549	0.239827	0.247106
NaN	NaN	NaN	NaN	NaN	NaN	NaN	NaN	NaN	NaN	0.0172918	0.015847	NaN	NaN	NaN	NaN	NaN	NaN	0.00714439	0.00614417	NaN	NaN	0.0106439	0.0121041	NaN	0.0133161	0.0126865	0.0139876	NaN	NaN	NaN	NaN	NaN	NaN	NaN	NaN	NaN	NaN	NaN	0.0760078	0.0918695	0.104095	0.119297	0.142293	NaN	NaN	0.261887	0.286831	0.256596	0.276855
NaN	NaN	NaN	NaN	NaN	NaN	NaN	NaN	NaN	NaN	NaN	NaN	NaN	NaN	NaN	NaN	NaN	NaN	0.00650139	0.0062351	NaN	NaN	0.0112923	0.0120292	NaN	0.0131973	0.0118826	NaN	NaN	NaN	NaN	NaN	NaN	NaN	NaN	NaN	NaN	NaN	NaN	NaN	NaN	NaN	NaN	NaN	NaN	NaN	0.281262	0.302102	0.322048	0.325733
NaN	NaN	NaN	NaN	NaN	NaN	NaN	NaN	NaN	NaN	NaN	NaN	NaN	NaN	NaN	NaN	NaN	NaN	NaN	NaN	0.0112016	0.00853543	NaN	NaN	NaN	NaN	NaN	NaN	NaN	NaN	NaN	NaN	NaN	NaN	NaN	NaN	NaN	NaN	0.0814933	0.0875354	0.124058	0.131339	NaN	NaN	0.180736	NaN	0.290648	0.285804	0.336004	0.377104
NaN	0.0811633	0.0718579	NaN	NaN	NaN	0.11749	0.118306	NaN	NaN	NaN	NaN	NaN	NaN	NaN	NaN	NaN	NaN	NaN	NaN	NaN	NaN	NaN	NaN	NaN	NaN	NaN	NaN	NaN	NaN	NaN	NaN	NaN	NaN	NaN	0.0451135	0.0501935	NaN	0.0842909	0.101533	0.131368	0.152593	NaN	0.149627	0.181056	0.184029	0.269025	0.297015	0.365269	0.40304
NaN	0.0978109	NaN	NaN	NaN	0.157189	0.154645	0.152912	NaN	NaN	NaN	NaN	NaN	NaN	NaN	NaN	NaN	NaN	NaN	NaN	0.0377598	0.0338521	NaN	NaN	NaN	NaN	NaN	NaN	NaN	NaN	NaN	NaN	NaN	NaN	NaN	0.0539229	0.0555002	NaN	0.0514694	0.111358	0.150543	0.179893	NaN	NaN	0.214032	0.21262	0.287326	0.31596	0.370664	0.383159
NaN	NaN	0.22182	0.233918	0.233832	0.226073	0.217568	0.206197	0.209934	0.189927	NaN	NaN	NaN	NaN	NaN	NaN	NaN	NaN	NaN	NaN	NaN	NaN	NaN	NaN	NaN	NaN	NaN	NaN	NaN	NaN	NaN	NaN	NaN	NaN	0.0508927	0.0628869	0.0739423	0.131867	0.13444	0.154173	0.186983	0.185946	0.212046	NaN	0.267991	0.282842	0.312143	0.348576	0.400456	0.412588
0.205229	0.226853	0.255776	0.269602	0.278383	0.264967	0.268233	0.25801	0.246086	0.229721	0.21161	NaN	NaN	NaN	NaN	NaN	NaN	NaN	0.0810041	0.0739763	NaN	NaN	NaN	NaN	NaN	NaN	NaN	0.00704347	NaN	NaN	NaN	0.0195625	NaN	NaN	NaN	NaN	0.0325449	0.144472	0.168782	0.178871	0.203569	0.237585	0.285015	0.2972	0.318488	0.322759	0.339141	0.380906	0.36889	0.411432
NaN	0.260157	0.299425	0.310242	0.287787	0.294224	0.296393	0.294212	0.297116	0.287311	0.273117	0.267647	NaN	NaN	NaN	NaN	NaN	0.113658	0.105586	0.0967068	0.0907089	NaN	NaN	NaN	NaN	NaN	NaN	0.00675743	NaN	NaN	0.01519	0.0243519	0.0334994	0.0477153	NaN	NaN	0.10427	0.168559	0.200644	0.208228	0.196886	0.253819	0.309201	0.324331	0.34941	0.346757	0.358306	0.40303	0.442239	0.448546
NaN	0.330684	0.34988	0.34981	0.355198	0.357901	0.362529	0.359407	0.384538	0.377138	0.348765	0.33491	0.320298	NaN	NaN	NaN	0.182864	0.159862	0.144046	0.123163	0.113456	NaN	NaN	NaN	NaN	NaN	NaN	NaN	NaN	NaN	NaN	0.0291166	NaN	NaN	0.119699	0.142493	0.168037	0.207245	0.238347	0.266591	0.272357	0.276897	0.345066	0.368909	0.367393	0.386378	0.403669	0.426841	0.443188	0.448228
NaN	0.370956	0.391074	0.408186	0.419584	0.424062	0.436527	0.434968	0.428995	0.444522	0.413687	0.388186	0.355293	0.318302	0.28903	0.255123	0.215735	0.191966	0.17427	0.145673	NaN	NaN	NaN	NaN	NaN	NaN	NaN	NaN	NaN	NaN	NaN	NaN	NaN	NaN	0.13681	0.151791	0.18881	0.227108	0.24611	0.278265	0.326565	0.351536	0.380198	0.38565	0.402075	0.39834	0.410405	0.414106	0.406897	0.414748
NaN	0.38919	0.425754	0.445149	0.451285	0.461243	0.481345	0.486892	0.472434	0.465704	0.44295	0.399074	0.396209	0.34647	0.316318	0.291312	0.249893	0.214554	0.177572	0.17175	NaN	NaN	NaN	NaN	NaN	NaN	0.00968962	NaN	NaN	NaN	NaN	NaN	NaN	NaN	0.155256	0.182621	NaN	0.263167	0.274291	0.298363	0.363212	0.41901	0.415408	0.400972	0.42558	0.411477	0.407332	0.431278	0.400629	0.427165
NaN	0.405361	0.439857	0.456817	0.459014	0.475094	0.508162	0.515246	0.496839	0.496902	0.478003	0.429844	0.386814	0.374781	0.347791	0.292861	0.254814	0.225667	0.19344	0.169292	0.162005	NaN	NaN	NaN	NaN	NaN	0.0113746	NaN	NaN	NaN	NaN	NaN	NaN	NaN	0.174868	0.214074	NaN	0.313047	0.313838	0.307905	0.339816	0.437837	0.445634	0.435816	0.443547	0.425735	0.420312	0.430924	0.351297	0.372771
NaN	0.416082	0.432693	0.435202	0.447812	0.491518	0.525664	0.531944	0.542512	0.533156	0.507606	0.458577	0.404078	0.393382	0.374899	0.321854	0.275019	0.244578	0.21431	0.180777	0.172281	NaN	NaN	NaN	NaN	NaN	NaN	0.000106406	NaN	NaN	0.0385218	NaN	0.0863905	0.135474	0.168712	0.246971	0.284474	0.324704	0.352224	0.410513	0.408436	0.449299	0.460762	0.455121	0.456221	0.376298	0.442112	0.396068	0.394825	0.406063
NaN	0.383613	0.400166	0.414521	0.442709	0.490533	0.508188	0.526388	0.523553	0.516105	0.496545	0.467279	0.40778	0.366128	0.389243	0.342872	0.280895	0.256428	0.225378	0.192257	0.172001	NaN	NaN	NaN	NaN	0.0231869	NaN	NaN	NaN	0.029074	0.0431015	NaN	NaN	0.152194	0.170561	0.250073	0.28291	0.328324	0.367788	0.402859	0.433658	0.471764	0.477491	0.463637	0.451527	0.449663	0.450068	0.330256	0.385747	0.423337
NaN	0.365863	0.374793	0.390867	0.410765	0.447742	0.446771	0.485801	0.483519	0.487939	0.495961	0.454601	0.39473	0.376223	0.393137	0.33667	0.287729	0.252017	0.218257	0.192176	NaN	NaN	0.112317	NaN	0.0421191	0.0250857	NaN	NaN	NaN	NaN	NaN	NaN	0.111998	0.150479	0.18788	0.199001	0.285839	0.358674	0.360361	0.39675	0.446731	0.475743	0.479629	0.476282	0.443303	0.429998	0.295472	0.319269	0.369981	0.424285
0.342124	0.322242	0.360108	0.339297	0.359486	0.391342	0.412952	0.417612	0.412114	0.432148	0.437649	0.413938	0.412136	0.378137	0.374657	0.352547	0.277041	0.237034	0.20702	0.174104	NaN	NaN	NaN	NaN	NaN	NaN	NaN	NaN	NaN	NaN	NaN	NaN	NaN	0.144119	0.177779	0.204743	0.249251	0.322	0.365547	0.399944	0.454736	0.466567	0.47491	0.466419	0.444102	0.345623	0.282903	0.403304	0.386529	0.419431
NaN	0.286502	0.286436	0.296872	0.312431	0.348145	0.357027	0.354768	0.372946	0.370548	0.354609	0.356446	0.355137	0.35795	NaN	NaN	0.224109	0.201774	0.179816	0.157049	0.135949	0.125047	NaN	0.0597046	0.0354617	NaN	NaN	NaN	NaN	NaN	NaN	NaN	NaN	0.151662	0.183906	0.202576	0.231199	0.293885	0.378683	0.427592	0.409276	0.476298	0.455876	0.469279	0.472833	0.401235	0.286365	0.340263	0.419338	0.425327
NaN	NaN	0.262184	0.25932	0.272079	0.303856	0.331832	0.349074	0.35822	0.356619	0.343326	0.326364	0.311289	NaN	NaN	NaN	0.204945	0.183465	0.155164	0.141406	0.129824	0.107951	NaN	NaN	0.0390208	0.0297538	NaN	NaN	NaN	NaN	NaN	NaN	NaN	0.154821	0.186749	0.201773	0.243019	0.322288	0.380487	0.411546	0.454962	0.416155	0.453651	0.458544	0.462503	0.417661	0.449439	0.345166	0.411601	0.429941
NaN	NaN	NaN	0.234342	0.229425	0.214715	0.276021	0.28959	0.342295	0.294551	0.291859	0.269084	0.261022	NaN	NaN	0.201757	NaN	0.157525	0.13443	NaN	NaN	NaN	NaN	NaN	NaN	0.0311797	NaN	NaN	NaN	NaN	NaN	NaN	NaN	NaN	0.161644	0.210476	0.24907	0.313321	0.375394	0.406082	0.429089	0.481423	0.411674	0.423725	0.468227	0.481119	0.435169	0.411988	0.354998	0.373245
NaN	NaN	NaN	NaN	NaN	NaN	NaN	NaN	NaN	0.223942	0.214719	0.199258	0.181471	0.157957	NaN	0.168638	0.13103	0.116332	0.102852	0.0878322	NaN	0.0847113	0.0818841	NaN	NaN	0.0316361	0.0291008	NaN	0.0363709	0.0413836	0.0557983	0.0858908	0.099165	NaN	NaN	0.19766	0.227203	0.291152	0.357914	0.402989	0.424709	0.421911	0.458363	0.452101	0.488205	0.490915	0.492063	0.462864	0.434163	0.432697
NaN	0.124824	0.125423	NaN	NaN	NaN	NaN	NaN	NaN	NaN	NaN	0.151455	0.142059	0.14337	NaN	NaN	0.0993095	0.0873064	0.0778927	0.0783481	0.0796668	0.0781037	NaN	NaN	NaN	NaN	NaN	0.0371413	0.0378846	0.0410516	0.053533	NaN	NaN	NaN	NaN	NaN	NaN	0.248751	0.276492	0.310959	0.369832	0.418446	0.437563	0.361149	0.445541	0.493685	0.47924	0.46374	0.422609	0.42411
NaN	0.115465	NaN	NaN	NaN	NaN	NaN	NaN	NaN	NaN	NaN	NaN	NaN	NaN	NaN	NaN	0.0761688	0.0714736	0.0677119	0.0692999	0.0687694	NaN	NaN	NaN	NaN	NaN	NaN	0.0385447	0.0387574	0.0384486	NaN	NaN	NaN	NaN	0.158601	0.18227	0.196275	NaN	0.298887	0.33341	0.386062	0.412463	0.43692	0.437291	0.477752	0.498886	0.489418	0.459608	0.447161	0.412768
NaN	NaN	NaN	NaN	NaN	NaN	NaN	NaN	NaN	NaN	NaN	NaN	NaN	NaN	NaN	NaN	NaN	0.0574724	0.058277	0.0570608	0.055158	NaN	0.0528828	0.0404475	0.0371825	NaN	NaN	NaN	NaN	NaN	NaN	NaN	NaN	NaN	NaN	0.137043	0.177485	0.133296	0.0482305	0.339778	0.388775	0.427541	0.44761	0.4617	0.472239	0.456879	0.482236	0.484418	0.47413	0.464007
NaN	0.118366	0.103595	0.0995178	NaN	NaN	NaN	NaN	NaN	NaN	NaN	NaN	NaN	NaN	NaN	NaN	0.0556494	0.0529695	NaN	0.0503145	NaN	NaN	NaN	NaN	NaN	NaN	NaN	NaN	NaN	NaN	0.0607298	0.077388	0.0868142	NaN	0.115889	0.138924	0.186121	0.213355	0.301798	0.331857	0.38424	0.386882	0.431429	0.359512	0.488783	0.458735	0.490174	0.440178	0.317366	0.337294
NaN	0.123756	0.109732	0.097167	NaN	NaN	NaN	NaN	NaN	NaN	NaN	NaN	NaN	NaN	NaN	NaN	NaN	NaN	NaN	NaN	NaN	NaN	NaN	NaN	NaN	NaN	NaN	NaN	NaN	NaN	0.0792644	0.0962123	0.106576	NaN	0.111194	0.139409	0.187194	0.236017	0.28547	0.31442	0.369216	0.372175	0.413411	0.400187	0.450571	0.482438	0.480428	0.468734	0.305529	0.340322
NaN	0.127977	0.110116	0.10375	NaN	NaN	NaN	NaN	NaN	NaN	NaN	NaN	NaN	NaN	NaN	NaN	NaN	NaN	NaN	NaN	NaN	NaN	NaN	NaN	NaN	NaN	NaN	NaN	0.102793	0.105676	0.0796447	0.117792	0.128964	0.127473	0.116267	0.134829	0.174654	0.233472	0.274997	0.298895	0.334278	0.414422	0.451778	0.482233	0.425917	0.479724	0.45643	0.441067	0.371288	0.278943
NaN	0.135626	0.11068	0.0987033	0.0877983	0.08008	0.0670203	0.0642015	NaN	NaN	NaN	NaN	NaN	NaN	NaN	NaN	NaN	NaN	NaN	NaN	NaN	NaN	NaN	NaN	NaN	NaN	NaN	NaN	NaN	NaN	NaN	NaN	NaN	0.133546	0.145169	0.167249	0.189175	0.231973	0.288779	0.316278	0.364667	0.406786	0.431527	0.427603	0.47222	0.450457	0.472834	0.456909	0.364127	0.34069
NaN	0.12506	0.107865	0.0926731	0.085458	0.0793723	0.0767396	0.0673903	NaN	NaN	0.0127547	0.0117147	NaN	NaN	NaN	NaN	NaN	NaN	NaN	NaN	0.0322615	0.0426944	NaN	NaN	0.0894247	0.0976066	0.116097	0.126599	0.130007	0.136244	NaN	NaN	NaN	NaN	0.163223	0.17949	0.207869	0.224496	NaN	0.332518	0.374362	0.392877	0.404992	0.416926	0.424909	0.410734	0.434621	0.42748	0.425727	0.420227
NaN	0.128554	0.105519	0.0932064	0.0836503	NaN	NaN	0.052386	0.0443801	NaN	0.0134221	0.0126291	NaN	NaN	NaN	NaN	NaN	NaN	NaN	0.0296991	0.0395742	0.0418576	NaN	NaN	0.101444	0.111346	0.125755	0.1426	0.150092	0.1595	NaN	NaN	0.182601	NaN	0.170072	0.182263	0.214112	0.235732	0.294627	0.324034	0.34957	0.360464	0.348626	0.374102	0.362674	0.404856	0.417631	0.399122	0.394394	0.398459
NaN	0.12455	0.106464	NaN	NaN	NaN	NaN	0.0465549	0.0362888	NaN	0.0341749	0.0314703	NaN	NaN	NaN	0.0227906	NaN	NaN	NaN	NaN	NaN	NaN	NaN	NaN	0.122573	0.141978	0.147554	0.157756	0.159972	0.161602	0.16889	0.164959	0.177796	0.180321	NaN	NaN	0.14565	0.229925	0.27068	0.30112	0.335644	0.329823	0.327796	0.367189	0.362596	0.374001	0.376623	0.362698	0.366773	0.364336
NaN	NaN	0.0968579	0.073797	0.0633645	NaN	NaN	NaN	NaN	NaN	0.0569071	0.0494385	NaN	NaN	NaN	NaN	NaN	NaN	NaN	NaN	NaN	NaN	0.102819	NaN	NaN	0.171085	0.177256	0.177442	0.162266	0.150863	0.153141	0.151087	0.159809	0.175805	NaN	NaN	0.00127687	0.213275	0.242939	0.27	0.306955	0.340787	0.333698	0.314119	0.313671	0.317578	0.34517	0.237663	0.345645	0.331838
NaN	NaN	NaN	0.06721	0.0586236	NaN	NaN	NaN	NaN	NaN	NaN	NaN	NaN	NaN	NaN	0.151348	0.145767	0.144065	NaN	NaN	NaN	NaN	NaN	NaN	NaN	0.19097	0.191377	0.185619	0.172562	0.155644	0.147364	0.141343	0.149664	0.162149	NaN	NaN	NaN	0.20027	0.222012	0.240858	0.275737	0.305507	0.310034	0.276798	0.284297	0.296612	0.328362	0.309302	0.318194	0.309271
NaN	NaN	NaN	NaN	NaN	NaN	NaN	NaN	NaN	NaN	NaN	NaN	NaN	NaN	NaN	NaN	0.212093	NaN	NaN	NaN	0.188149	NaN	0.187578	0.193214	0.208189	0.214211	0.203246	0.202494	0.192147	0.167463	0.15378	0.134221	0.141029	NaN	NaN	NaN	NaN	0.175193	0.19091	0.210645	0.23922	0.27509	0.274765	0.229251	0.272145	0.29189	0.291694	NaN	0.285524	0.281196
0.0376876	NaN	NaN	NaN	NaN	NaN	NaN	NaN	NaN	0.274009	NaN	NaN	0.319767	0.334147	0.350751	0.352139	0.315719	0.340045	NaN	0.313985	0.271315	0.267348	0.254158	0.24485	0.239839	0.227479	NaN	NaN	0.195221	0.192338	0.164725	0.142182	NaN	NaN	NaN	0.143979	0.147486	0.14778	0.159724	0.178543	0.210035	0.241731	0.238504	0.240705	0.248031	0.271291	NaN	0.233808	0.238952	0.236531
NaN	NaN	NaN	NaN	NaN	NaN	NaN	NaN	0.288326	0.323914	0.356315	0.383357	0.404234	0.413698	0.421405	0.42393	0.41556	0.398341	NaN	0.392997	0.368628	0.349871	0.322205	0.304646	0.271259	0.258369	NaN	NaN	NaN	NaN	0.164762	NaN	NaN	NaN	NaN	0.135745	0.120203	0.124768	0.13066	0.150914	NaN	0.203519	0.207444	0.206292	0.211258	0.204128	0.198615	0.205496	0.202073	0.200613
0.0970786	0.0677791	NaN	NaN	NaN	NaN	NaN	0.291609	0.355664	0.404263	0.439578	0.464662	0.474561	0.500573	0.515851	0.512877	0.493349	0.487274	0.476555	0.472384	0.44483	0.419088	0.392801	0.349281	0.331538	0.323867	0.309036	NaN	NaN	NaN	NaN	NaN	NaN	NaN	NaN	NaN	0.113485	0.102421	0.11646	NaN	NaN	0.184531	0.187824	0.185351	0.189312	0.189971	0.194239	0.18859	0.183542	0.183146
0.118299	0.0863117	NaN	NaN	0.273226	0.318014	0.346701	0.380462	0.448354	0.508179	0.553306	0.581878	0.587389	0.619855	0.637563	0.618727	0.613025	0.596	0.584214	0.578787	0.561125	0.533705	0.495132	0.425322	0.374318	0.398125	0.378619	NaN	NaN	NaN	NaN	NaN	NaN	NaN	NaN	NaN	NaN	0.0878586	0.101469	NaN	NaN	NaN	NaN	0.163579	0.162262	0.164149	0.157429	0.174972	NaN	NaN
0.132995	0.176059	0.189	NaN	0.335405	0.37052	0.419413	0.469126	0.539331	0.595601	0.641779	0.654423	0.682245	0.707515	0.717568	0.72466	0.714428	0.698041	0.690114	0.653232	0.624748	0.593523	0.53769	0.505316	0.486206	0.490928	0.429662	0.388154	0.36395	0.328976	0.2769	0.229358	0.214247	NaN	NaN	NaN	0.107474	NaN	NaN	NaN	NaN	NaN	NaN	0.13571	0.130899	NaN	0.1293	0.130292	NaN	NaN
NaN	0.2244	0.272161	NaN	0.375816	0.444738	0.495577	0.538985	0.614097	0.673762	0.710118	0.726548	0.757783	0.785228	0.793639	0.791332	0.780514	0.76801	0.751656	0.725074	0.68749	0.660268	0.622356	0.595471	0.580334	0.551409	0.500391	0.448938	0.413764	0.381021	0.332804	0.293326	0.244162	NaN	NaN	0.162113	0.138484	NaN	NaN	NaN	NaN	NaN	NaN	0.119318	0.11669	0.111181	0.109131	NaN	NaN	NaN
0.218449	0.273276	0.318912	0.358887	0.448849	0.506394	0.555626	0.602417	0.677222	0.712094	0.754464	0.781203	0.815398	0.838022	0.844994	0.846553	0.836523	0.824286	0.809642	0.781909	0.748102	0.721727	0.690886	0.661149	0.629191	0.6108	0.556989	0.498153	0.468957	0.441065	0.39788	0.348808	0.317513	0.291316	NaN	0.199079	0.17177	NaN	NaN	NaN	NaN	NaN	NaN	0.108234	0.11238	0.104971	0.103789	0.143325	0.141787	0.13874
0.284441	0.344858	0.396736	0.470876	0.530583	0.56656	0.625985	0.668295	0.733966	0.790905	0.822138	0.843379	0.865828	0.883133	0.891683	0.897152	0.892192	0.884716	0.874591	0.853881	0.824124	0.801098	0.777446	0.742955	0.709581	0.686819	0.630142	0.579926	0.562064	0.542685	0.507036	0.460481	0.383535	0.3522	0.333519	0.289494	0.232655	NaN	NaN	NaN	NaN	0.10484	0.1003	0.100388	0.106062	0.121732	0.12161	0.136784	0.134195	0.136032
0.443677	0.466605	0.555112	0.583326	0.617237	0.64487	0.696699	0.743086	0.804982	0.849349	0.871442	0.88527	0.899437	0.910963	0.916768	0.923524	0.924925	0.921866	0.914473	0.901551	0.882067	0.864344	0.845678	0.811676	0.772547	0.745132	0.718859	0.673619	0.647677	0.639826	0.60344	0.540304	0.47407	0.42922	0.393854	0.354459	0.320756	NaN	NaN	NaN	NaN	0.108796	0.102466	0.105754	0.124651	0.138217	NaN	NaN	0.147482	NaN
0.526065	0.558218	0.603699	0.644066	0.671249	0.693743	0.74145	0.783183	0.838942	0.874988	0.892977	0.902704	0.91238	0.920252	0.927006	0.930858	0.931264	0.930316	0.927862	0.917357	0.905799	0.893861	0.879598	0.853487	0.819878	0.7931	0.76001	0.731733	0.709915	0.687817	0.671593	0.610477	0.551876	0.496858	0.463962	0.418012	0.356345	0.301252	NaN	NaN	0.146875	0.131513	0.117172	0.11428	0.134453	0.141111	NaN	0.173821	0.173825	0.174724
NaN	0.652743	0.677691	0.704283	0.723778	0.75683	0.799066	0.833011	0.878332	0.903435	0.914172	0.918678	0.923015	0.925666	0.931034	0.935864	0.937468	0.936359	0.933188	0.928002	0.923322	0.917877	0.910168	0.894584	0.873079	0.852422	0.826267	0.800091	0.789507	0.757968	0.754833	0.706125	0.65989	0.602149	0.564346	0.51829	0.47897	0.393202	0.317125	NaN	0.211033	0.160951	0.140661	0.145487	NaN	NaN	NaN	0.185941	0.21175	0.221544
NaN	0.721847	0.730411	0.758894	0.784882	0.812139	0.848197	0.877103	0.907227	0.925118	0.929121	0.931364	0.928664	0.927383	0.930807	0.933337	0.93803	0.939666	0.938773	0.932837	0.931628	0.929876	0.926917	0.920216	0.910433	0.89924	0.880051	0.8655	0.846585	0.83752	0.8172	0.771482	0.755642	0.706545	0.6409	0.61165	0.548171	0.478489	0.390544	0.32613	0.315214	NaN	NaN	NaN	0.224927	0.232838	NaN	NaN	0.263123	0.281187
0.735076	0.762694	0.782143	0.801064	0.818048	0.844775	0.875866	0.898836	0.920253	0.932457	0.935211	0.9333	0.929881	0.928331	0.928386	0.931306	0.935739	0.936788	0.937366	0.935987	0.934679	0.934898	0.933976	0.92958	0.923778	0.919991	0.907847	0.892976	0.889361	0.879319	0.860922	0.838828	0.820128	0.773885	0.716361	0.677321	0.62799	0.545295	0.461567	0.394752	0.364514	NaN	NaN	NaN	0.27233	0.277076	0.285998	0.297983	0.298358	0.317877
NaN	0.80378	0.809526	0.830446	0.846085	0.870557	0.895759	0.912395	0.927257	0.936013	0.938426	0.937515	0.931469	0.929422	0.929475	0.930799	0.934878	0.936304	0.935409	0.936218	0.937068	0.9379	0.938593	0.937286	0.934479	0.932822	0.92567	0.914178	0.909126	0.903704	0.893766	0.880304	0.864401	0.828289	0.77907	0.7388	0.69253	0.616575	0.53074	0.470205	0.417231	NaN	NaN	0.330518	0.323361	0.323362	0.322454	0.330502	0.33744	0.356666
NaN	0.850945	0.857343	0.870919	0.882169	0.899419	0.916728	0.926356	0.931457	0.935534	0.938338	0.94039	0.935057	0.93171	0.928898	0.933244	0.935718	0.937521	0.938526	0.938287	0.940008	0.940862	0.94197	0.943356	0.943736	0.943297	0.939056	0.934812	0.931751	0.928684	0.923644	0.915796	0.90621	0.886399	0.853181	0.817981	0.774652	0.711474	0.637948	0.590138	0.54627	0.513035	NaN	0.440547	0.412553	0.404907	0.392424	0.400897	0.421448	0.427986
NaN	0.889631	0.897393	0.904228	0.911419	0.922514	0.931809	0.933762	0.933751	0.935858	0.938081	0.938399	0.936459	0.934624	0.932586	0.932541	0.937042	0.938753	0.941768	0.940387	0.939989	0.939961	0.941251	0.946343	0.947462	0.947314	0.945786	0.946606	0.945155	0.943842	0.941371	0.937706	0.933145	0.922433	0.903888	0.882785	0.853021	0.796081	0.732754	0.693313	0.636814	0.570219	0.535368	0.52796	0.493129	0.481431	0.484448	0.486984	0.508109	0.512349
NaN	0.910387	0.915529	0.920173	0.925162	0.93232	0.935726	0.935288	0.934766	0.934978	0.935436	0.93838	0.937581	0.936726	0.935209	0.935053	0.937808	0.939288	0.940166	0.94257	0.9413	0.942053	0.943174	0.947852	0.949163	0.949822	0.948421	0.949034	0.949178	0.948861	0.947812	0.945983	0.941988	0.937917	0.924183	0.91223	0.891367	0.846294	0.791075	0.755383	0.70508	0.649619	0.619974	0.591804	0.523158	0.489738	0.528717	0.550932	0.556348	0.555507
NaN	0.928865	0.931151	0.933415	0.935727	0.937964	0.938048	0.937183	0.935102	0.936265	0.936689	0.937601	0.938599	0.939555	0.938521	0.940026	0.943168	0.942633	0.94289	0.945137	0.944238	0.945476	0.947329	0.949627	0.950835	0.95165	0.950219	0.951717	0.95342	0.953475	0.953635	0.952672	0.950784	0.947417	0.942151	0.936812	0.928076	0.902764	0.865074	0.83649	0.792835	0.743192	0.705569	0.666484	0.604664	0.5551	0.569165	0.615959	0.615166	0.607364
NaN	0.936345	0.937197	0.938077	0.938787	0.939516	0.939473	0.931416	0.936215	0.937668	0.938316	0.939021	0.940373	0.940707	0.939117	0.942761	0.945173	0.947094	0.947776	0.946379	0.946049	0.947884	0.95002	0.950855	0.951988	0.949557	0.951468	0.95314	0.953624	0.955695	0.956565	0.955921	0.954972	0.95301	0.950369	0.947884	0.945311	0.935891	0.915768	0.895644	0.862954	0.819861	0.779696	0.743552	0.682031	0.635379	0.667479	0.65403	0.659174	0.652528
NaN	0.937746	0.938297	0.938886	0.939379	0.939807	0.939936	0.936428	0.935214	0.938935	0.9395	0.940212	0.941571	0.941884	0.942113	0.945288	0.944024	0.94502	0.94744	0.94648	0.946495	0.949953	0.950606	0.950297	0.951199	0.950874	0.952134	0.953757	0.955058	0.956226	0.957227	0.957104	0.956344	0.954732	0.952582	0.950848	0.948921	0.944329	0.9343	0.922541	0.896605	0.860682	0.827068	0.788508	0.726721	0.687937	0.718964	0.708549	0.676331	0.669889
NaN	0.938346	0.938803	0.938301	0.939698	0.940021	0.940314	0.939046	0.937137	0.938924	0.940555	0.938178	0.94238	0.943498	0.944533	0.94604	0.943626	0.948549	0.949295	0.947279	0.948158	0.949273	0.947733	0.948746	0.950219	0.951112	0.952531	0.954267	0.955477	0.956489	0.957452	0.957587	0.956998	0.955587	0.953809	0.952763	0.951551	0.948761	0.944312	0.938179	0.920674	0.890764	0.862421	0.824748	0.761256	0.722335	0.743209	0.727751	0.693644	0.685107
NaN	0.938552	0.938827	0.939305	0.939706	0.940065	0.940478	0.939018	0.94012	0.941082	0.941552	0.941979	0.942774	0.943721	0.942264	0.944098	0.945761	0.946649	0.945246	0.949204	0.948396	0.946882	0.94759	0.949147	0.951605	0.951234	0.952956	0.954762	0.955908	0.956187	0.958127	0.957607	0.957193	0.956266	0.955067	0.954405	0.953784	0.952423	0.950351	0.948325	0.937588	0.915395	0.891368	0.860207	0.796971	0.746909	0.762731	0.718832	0.686789	0.663295
NaN	0.938699	0.938712	0.939069	0.939498	0.940018	0.940614	0.940758	0.939607	0.941586	0.941841	0.942103	0.942826	0.942131	0.944588	0.945849	0.94738	0.946604	0.944967	0.94888	0.947607	0.946583	0.946005	0.951614	0.951164	0.951741	0.953925	0.955213	0.956186	0.957078	0.957715	0.957542	0.957281	0.956537	0.955872	0.955492	0.956178	0.956289	0.954804	0.952847	0.945108	0.92656	0.902671	0.872447	0.810613	0.740247	0.738079	0.696859	0.645834	0.596153
NaN	0.938812	0.938751	0.938959	0.939277	0.940055	0.940661	0.940834	0.939256	0.941692	0.940943	0.941135	0.941531	0.940625	0.943084	0.945985	0.947368	0.948187	0.948711	0.94895	0.947725	0.946765	0.947508	0.951664	0.951178	0.952067	0.955217	0.955392	0.956221	0.957062	0.957761	0.957572	0.957333	0.956583	0.955957	0.955756	0.957619	0.957259	0.956394	0.953017	0.947697	0.93034	0.907091	0.875424	0.809208	0.730413	0.685657	0.68007	0.62964	0.605696
NaN	0.939	0.938848	0.939057	0.939346	0.939977	0.9405	0.940595	0.941027	0.941672	0.942028	0.942532	0.943601	0.940597	0.94271	0.946794	0.947944	0.948762	0.949245	0.949493	0.947626	0.948796	0.950501	0.951434	0.951068	0.952287	0.954069	0.954896	0.955566	0.956424	0.957724	0.957152	0.956982	0.956456	0.956021	0.955844	0.957671	0.956375	0.956536	0.954128	0.950255	0.936107	0.914684	0.881127	0.808958	0.725453	0.67636	0.648279	0.596071	0.566315
NaN	0.939302	0.939066	0.939256	0.933942	0.938976	0.940289	0.940348	0.940864	0.939843	0.940519	0.943324	0.944794	0.946203	0.946942	0.947688	0.94526	0.944727	0.943827	0.950134	0.950491	0.949336	0.946996	0.951779	0.952892	0.951354	0.952783	0.953921	0.95488	0.956013	0.956179	0.957014	0.956848	0.956336	0.95584	0.95551	0.953922	0.955252	0.956062	0.95445	0.951639	0.941429	0.921078	0.886484	0.809166	0.71927	0.667635	0.609798	0.548167	0.509101
NaN	0.939382	0.939168	0.939309	0.939529	0.939948	0.940302	0.940331	0.940518	0.941086	0.9429	0.94391	0.945738	0.947325	0.94811	0.946549	0.947306	0.948029	0.948831	0.950809	0.951076	0.948292	0.947083	0.951616	0.95045	0.950633	0.951957	0.953375	0.954633	0.95578	0.956759	0.957119	0.956953	0.956325	0.955503	0.955251	0.955149	0.955085	0.954842	0.954419	0.952098	0.943557	0.924153	0.888437	0.807959	0.70632	0.62943	0.563125	0.392488	NaN
NaN	0.939428	0.939222	0.93943	0.939583	0.939997	0.940286	0.940482	0.939365	0.942555	0.943586	0.944805	0.946713	0.944628	0.948563	0.94813	0.94851	0.949091	0.949086	0.950544	0.951649	0.94936	0.947953	0.949875	0.949426	0.950042	0.951227	0.952989	0.954217	0.955447	0.956646	0.95714	0.957017	0.956268	0.955472	0.955284	0.955232	0.95514	0.954781	0.954413	0.952804	0.943942	0.925039	0.89103	0.804962	0.697532	0.615353	0.545468	NaN	0.41286
NaN	0.939419	0.939325	0.938106	0.939647	0.939927	0.940378	0.939794	0.940059	0.943371	0.944622	0.946062	0.947458	0.947645	0.949557	0.949628	0.950562	0.951009	0.950922	0.950349	0.951212	0.950461	0.950224	0.951346	0.949409	0.950505	0.951742	0.952333	0.953471	0.955097	0.956799	0.957401	0.956911	0.956402	0.955869	0.955642	0.955547	0.955618	0.956102	0.955509	0.953506	0.942589	0.921102	0.884439	0.792137	0.679187	0.607277	0.498211	0.387882	0.347658
NaN	0.939326	0.938351	0.938537	0.934874	0.939834	0.940557	0.941359	0.942883	0.944549	0.945799	0.947411	0.94668	0.94909	0.950418	0.952344	0.953019	0.95324	0.952931	0.951898	0.950593	0.949891	0.949524	0.952076	0.951791	0.952959	0.952137	0.952116	0.95428	0.956053	0.957173	0.957949	0.956734	0.956475	0.956297	0.95627	0.956241	0.956847	0.9582	0.956807	0.953692	0.938801	0.910967	0.867065	0.773233	0.656689	0.578596	0.478402	0.377092	0.312468
NaN	0.939185	0.939232	0.939338	0.937569	0.939845	0.940819	0.941773	0.943546	0.94553	0.945973	0.946802	0.94785	0.950116	0.951548	0.954078	0.954577	0.954595	0.954127	0.952695	0.951097	0.950271	0.951065	0.95224	0.950647	0.952998	0.951116	0.952036	0.952939	0.954063	0.955263	0.956214	0.956624	0.956493	0.956403	0.956511	0.956623	0.957284	0.957101	0.956112	0.953139	0.933429	0.901785	0.856707	0.761212	0.642763	0.555386	0.454075	0.370861	NaN
NaN	0.939107	0.938991	0.93905	0.939267	0.939862	0.938121	0.94015	0.944164	0.946406	0.947034	0.946419	0.94892	0.951141	0.952681	0.954727	0.95581	0.955663	0.954826	0.953177	0.951625	0.950855	0.950871	0.952521	0.952626	0.952917	0.951364	0.951889	0.952686	0.953698	0.955003	0.956034	0.956549	0.956504	0.956453	0.957062	0.958181	0.957161	0.956811	0.956244	0.951761	0.927626	0.892304	0.845332	0.749091	0.629857	0.544261	0.450259	NaN	NaN
NaN	0.939047	0.938981	0.938945	0.939159	0.940033	0.940672	0.942925	0.945149	0.947486	0.948267	0.947713	0.950101	0.952414	0.953837	0.955591	0.956503	0.95604	0.955022	0.953447	0.951953	0.95112	0.950089	0.951826	0.952651	0.952209	0.953135	0.952394	0.9526	0.953496	0.954874	0.956001	0.956463	0.956793	0.956918	0.957241	0.957354	0.957035	0.956915	0.956205	0.949045	0.919686	0.879933	0.825773	0.724337	0.604854	0.513172	0.364517	0.285661	NaN
NaN	0.938922	0.93896	0.93896	0.939172	0.94024	0.942124	0.943592	0.945878	0.947426	0.947528	0.948408	0.950678	0.952894	0.95424	0.955395	0.955783	0.955386	0.954781	0.953517	0.951991	0.951371	0.950444	0.950833	0.949655	0.949991	0.952323	0.951916	0.952831	0.953653	0.955043	0.956032	0.956515	0.957187	0.957055	0.957074	0.957094	0.957116	0.956678	0.955774	0.945558	0.90901	0.86316	0.798903	0.691744	0.565766	0.451369	0.330445	0.257747	NaN
NaN	0.938926	0.938959	0.938942	0.939305	0.94055	0.942448	0.943847	0.944377	0.945234	0.946913	0.948402	0.950575	0.952724	0.954103	0.955049	0.954878	0.954561	0.954226	0.953837	0.954492	0.953311	0.952315	0.950008	0.949233	0.947766	0.951994	0.950946	0.953195	0.95404	0.955262	0.958284	0.956614	0.957157	0.957284	0.957296	0.957208	0.95708	0.956212	0.954961	0.940341	0.896244	0.844504	0.780153	0.665019	0.537743	0.419808	0.317361	NaN	NaN
NaN	0.93929	0.93918	0.939245	0.939814	0.94112	0.942906	0.944222	0.946351	0.944088	0.946826	0.948262	0.950448	0.952428	0.953422	0.954011	0.953723	0.953428	0.953598	0.952687	0.952363	0.952927	0.952423	0.949199	0.949211	0.952469	0.953751	0.95175	0.95434	0.955139	0.955772	0.956673	0.957252	0.957493	0.957537	0.957521	0.95744	0.956866	0.954791	0.950503	0.924771	0.867707	0.808354	0.738954	0.620405	0.48702	0.401442	0.320311	NaN	NaN
NaN	0.940412	0.940137	0.940184	0.940734	0.940523	0.943331	0.944537	0.94645	0.941965	0.946471	0.947994	0.95149	0.952556	0.953748	0.953228	0.952819	0.953105	0.954827	0.952777	0.952253	0.9528	0.950288	0.949678	0.94976	0.949086	0.953256	0.953475	0.954618	0.955454	0.956049	0.95686	0.957649	0.957694	0.957635	0.957617	0.957408	0.95604	0.949314	0.936489	0.894861	0.825474	0.761557	0.688117	0.572934	0.442774	0.367558	0.284842	NaN	NaN
NaN	0.941482	0.940865	0.940873	0.941405	0.942073	0.943838	0.944872	0.9441	0.94511	0.946432	0.947375	0.953168	0.953749	0.9548	0.955244	0.952433	0.952149	0.951913	0.95429	0.952924	0.952443	0.949107	0.952588	0.950485	0.951053	0.95382	0.953976	0.954987	0.955572	0.956247	0.956971	0.957707	0.957826	0.957829	0.957718	0.957318	0.952433	0.936771	0.915306	0.863361	0.787374	0.721343	0.639959	0.53894	0.404544	0.341359	NaN	NaN	NaN
NaN	0.94211	0.941355	0.941446	0.941888	0.942994	0.944392	0.94525	0.944333	0.945263	0.948073	0.948878	0.950638	0.954914	0.954604	0.955072	0.952367	0.952081	0.950535	0.954189	0.953016	0.953928	0.953743	0.95358	0.951316	0.953021	0.953382	0.954514	0.955205	0.955767	0.956542	0.957159	0.957693	0.957813	0.956446	0.957372	0.954698	0.942128	0.91617	0.887009	0.825202	0.745004	0.672626	0.586616	0.496809	0.360375	0.276409	NaN	NaN	NaN
NaN	0.941644	0.941617	0.941608	0.941424	0.943368	0.944287	0.945483	0.944605	0.945849	0.949071	0.950737	0.953169	0.954802	0.955061	0.953806	0.951743	0.952398	0.952104	0.952252	0.952934	0.953637	0.952902	0.954297	0.952489	0.953342	0.955466	0.955083	0.955645	0.956209	0.95676	0.957097	0.957304	0.956802	0.954711	0.947607	0.936526	0.908661	0.865726	0.825082	0.750858	0.66534	0.601775	0.521922	0.454973	NaN	NaN	NaN	NaN	NaN
NaN	0.939639	0.942511	0.942311	0.94261	0.942214	0.944709	0.945525	0.94617	0.945585	0.946948	0.94845	0.951766	0.954087	0.954507	0.952872	0.952906	0.952945	0.952269	0.954107	0.953269	0.953254	0.954295	0.954366	0.953558	0.95404	0.954766	0.955504	0.956064	0.956561	0.956579	0.956285	0.955188	0.951155	0.939667	0.922778	0.899828	0.85467	0.795713	0.746475	0.662416	0.575038	0.517689	0.444032	0.387558	NaN	NaN	NaN	NaN	NaN
NaN	0.939744	0.938967	0.938717	0.939911	0.942195	0.944689	0.945549	0.947185	0.94723	0.947183	0.950079	0.950616	0.952303	0.952986	0.953238	0.953368	0.952256	0.953351	0.953492	0.953854	0.953853	0.954342	0.954513	0.954344	0.954798	0.955347	0.955916	0.956217	0.956386	0.955728	0.953832	0.951311	0.940738	0.91774	0.891976	0.860904	0.806476	0.740163	0.684896	0.609246	0.528294	0.475299	0.39117	0.338145	NaN	NaN	NaN	NaN	NaN
NaN	0.940987	0.940751	0.940345	0.942281	0.94333	0.940543	0.945073	0.946487	0.945313	0.947546	0.949667	0.95143	0.95244	0.953223	0.953909	0.954258	0.955507	0.954395	0.954963	0.954513	0.954435	0.954409	0.954666	0.955184	0.955608	0.955917	0.956099	0.956033	0.955465	0.952506	0.947315	0.93986	0.915083	0.877094	0.841578	0.801659	0.737193	0.665053	0.604709	0.552206	0.452247	0.392899	0.312552	NaN	NaN	NaN	0.0434179	NaN	NaN
0.83872	0.94346	0.942592	0.942098	0.942079	0.943046	0.944501	0.945411	0.947225	0.947588	0.95054	0.949265	0.950647	0.953128	0.95398	0.95463	0.955297	0.955706	0.955799	0.955153	0.955279	0.9551	0.955121	0.955307	0.955863	0.956231	0.95631	0.956117	0.955575	0.953287	0.948207	0.938862	0.924213	0.890272	0.840851	0.798934	0.759299	0.694303	0.614412	0.558961	0.481513	0.387643	0.333001	0.285801	NaN	NaN	NaN	0.0383642	NaN	NaN
NaN	0.941642	0.942611	0.942138	0.942136	0.942856	0.944267	0.945298	0.947324	0.948608	0.948632	0.949577	0.951684	0.953711	0.954712	0.955229	0.955868	0.95622	0.956463	0.956241	0.955882	0.95573	0.955725	0.956023	0.956407	0.956613	0.956563	0.956191	0.95477	0.951323	0.944831	0.932219	0.913246	0.874398	0.820465	0.774071	0.717755	0.675066	0.598414	0.540509	NaN	0.344743	0.293807	0.250904	NaN	NaN	NaN	NaN	NaN	NaN
NaN	0.942302	0.942455	0.941127	0.942027	0.942682	0.943994	0.945074	0.947282	0.945393	0.948499	0.950135	0.952368	0.954385	0.955255	0.955752	0.956241	0.956425	0.955697	0.957299	0.95539	0.956185	0.956184	0.956476	0.956806	0.956866	0.956808	0.956097	0.953755	0.949603	0.941302	0.927941	0.90432	0.857516	0.79956	0.745551	0.692752	0.651374	0.577628	0.444737	NaN	0.297128	0.255494	0.197163	NaN	NaN	NaN	NaN	NaN	NaN
NaN	0.9423	0.941827	0.941463	0.941582	0.942236	0.943495	0.944682	0.947028	0.945348	0.948766	0.950613	0.953568	0.955216	0.95593	0.956288	0.956409	0.956379	0.957378	0.957609	0.95682	0.956369	0.956494	0.95671	0.957001	0.95707	0.956825	0.955759	0.952569	0.948084	0.938458	0.918976	0.890707	0.84766	0.78335	0.728536	0.654912	NaN	NaN	NaN	NaN	0.236215	0.203823	0.178175	0.0370462	0.0303332	NaN	NaN	NaN	0.0113408
NaN	NaN	NaN	0.840356	0.841063	NaN	NaN	NaN	NaN	NaN	NaN	NaN	NaN	NaN	NaN	NaN	NaN	NaN	NaN	NaN	NaN	NaN	NaN	NaN	NaN	NaN	NaN	NaN	NaN	NaN	NaN	NaN	NaN	NaN	NaN	NaN	0.643457	0.620326	NaN	NaN	NaN	NaN	NaN	NaN	0.0580557	NaN	NaN	0.0387049	NaN	NaN
0	0	0	0	0	0	0	0	0	0	0	0	0	0	0	0	0	0	0	0	0	0	0	0	0	0	0	0	0	0	0	0	0	0	0	0	0	0	0	0	0	0	0	0	0	0	0	0	0	0
[truncated: 151 more columns]
