# Supplementary material for: Multispecies biofilm architecture determines bacterial exposure to phages
Source: PLoS Biol. 2022 Dec 22;20(12):e3001913. doi: 10.1371/journal.pbio.3001913 (PMC9778933; doi:10.1371/journal.pbio.3001913)
Supplement: S1 Data — (ZIP) [file pbio.3001913.s002.zip › Excel files/Figure_1.xlsx]

## Sheet: Figure 1 Panel B
NaN	NaN	NaN	NaN	NaN	NaN	NaN	NaN	NaN	NaN	NaN	NaN	NaN	NaN	NaN	0.275437	0.296007	0.30647	0.290304	0.205096	NaN	NaN	NaN	NaN	NaN	NaN	NaN	NaN	NaN	NaN	NaN	NaN	NaN	NaN	NaN	NaN	NaN	NaN	NaN	0.0860717	0.0716527	NaN	0.0936378	0.0917303	NaN	NaN	NaN	NaN	NaN	NaN
NaN	NaN	NaN	NaN	NaN	NaN	NaN	NaN	NaN	NaN	NaN	NaN	0.108676	0.141122	0.297575	0.341911	0.378182	0.368516	0.32836	NaN	0.0755348	NaN	NaN	NaN	NaN	NaN	NaN	NaN	0.00586746	NaN	NaN	NaN	NaN	NaN	NaN	NaN	NaN	NaN	NaN	0.140955	0.137174	0.124078	0.125485	0.108246	0.0802946	NaN	0.0248195	0.0228039	NaN	NaN
NaN	NaN	NaN	NaN	NaN	NaN	NaN	NaN	NaN	NaN	NaN	NaN	0.155794	0.195616	0.346821	0.415816	0.450127	0.431091	0.400513	NaN	0.103203	NaN	NaN	NaN	NaN	NaN	NaN	NaN	0.0059115	NaN	NaN	NaN	NaN	NaN	NaN	NaN	NaN	NaN	NaN	0.185226	0.197171	0.16382	0.145476	0.13608	0.113076	NaN	0.0351223	NaN	NaN	NaN
NaN	NaN	NaN	NaN	NaN	NaN	NaN	NaN	NaN	NaN	NaN	NaN	0.176466	0.312272	0.418659	0.523273	0.553951	0.544581	0.505796	0.437037	0.281003	0.209727	NaN	0.0888916	NaN	NaN	NaN	NaN	NaN	NaN	0.0056104	NaN	NaN	NaN	NaN	0.147312	0.172915	0.224697	0.304817	0.24767	0.245109	0.210184	0.166677	0.16717	0.114173	NaN	NaN	NaN	NaN	NaN
NaN	NaN	NaN	NaN	NaN	NaN	NaN	NaN	NaN	NaN	NaN	0.187676	0.284985	0.422324	0.528469	0.611272	0.657857	0.648565	0.582684	0.488919	0.376768	0.314316	0.179908	0.14078	0.162949	NaN	NaN	NaN	NaN	NaN	0.00503146	NaN	NaN	NaN	NaN	NaN	0.208564	0.23725	0.265027	0.282399	0.249973	0.29479	0.244932	0.220955	0.194819	0.180375	0.0919196	0.0823979	0.0664001	NaN
NaN	NaN	NaN	NaN	NaN	NaN	NaN	NaN	NaN	NaN	0.133231	0.246773	0.338074	0.467884	0.589535	0.676748	0.732878	0.717343	0.656524	0.529778	0.437337	0.356637	0.252104	0.224656	0.199185	0.162841	NaN	NaN	NaN	NaN	NaN	NaN	NaN	NaN	NaN	NaN	0.229803	0.251659	0.325392	0.354892	0.298387	0.321029	0.298411	0.253975	0.234646	0.199957	0.110848	NaN	0.0825123	NaN
NaN	NaN	NaN	NaN	NaN	NaN	NaN	NaN	NaN	NaN	NaN	0.334264	0.433932	0.567012	0.678262	0.768026	0.813719	0.804316	0.735503	0.626102	0.551621	0.48876	0.399348	0.346047	0.280272	0.225636	NaN	NaN	0.0132882	NaN	NaN	NaN	NaN	NaN	NaN	0.210954	0.235872	0.285631	0.331368	0.380267	0.385656	0.379633	0.386306	0.354109	0.285154	0.222105	0.229352	NaN	0.130947	0.111751
NaN	NaN	0.00222665	NaN	NaN	NaN	NaN	NaN	NaN	NaN	0.319238	0.413834	0.535767	0.669204	0.77272	0.842006	0.883198	0.869511	0.801119	0.717498	0.655742	0.588865	0.515552	0.453697	0.386873	0.315088	NaN	NaN	NaN	NaN	NaN	NaN	NaN	0.0393964	NaN	0.210823	0.258492	0.315838	0.356955	0.415556	0.428391	0.415644	0.423262	0.386329	0.380541	0.299321	0.248352	0.211467	0.182894	0.162004
NaN	NaN	0.00219507	NaN	NaN	NaN	NaN	NaN	NaN	NaN	0.335117	0.489348	0.609217	0.733836	0.832098	0.882163	0.912434	0.903165	0.852985	0.780804	0.712744	0.662472	0.607124	0.556353	0.460574	0.382736	NaN	NaN	NaN	NaN	NaN	NaN	NaN	0.0507299	NaN	0.239008	0.277343	0.337442	0.405819	0.420632	0.408509	0.44696	0.430698	0.396099	0.379655	0.297428	0.287709	0.231246	0.213246	0.197252
NaN	NaN	NaN	NaN	NaN	NaN	NaN	NaN	NaN	0.337388	0.462806	0.57098	0.704702	0.817224	0.886757	0.920313	0.938013	0.934534	0.904152	0.857202	0.808571	0.76766	0.719507	0.672328	0.581375	0.464794	0.336201	NaN	NaN	NaN	NaN	NaN	0.06318	0.0673865	0.163056	0.237447	0.26747	0.361221	0.418508	0.428962	0.463476	0.470388	0.452295	0.443492	0.416153	0.353435	0.332356	0.293776	0.263445	0.25421
NaN	NaN	NaN	NaN	NaN	NaN	NaN	NaN	0.33745	0.422399	0.512594	0.644071	0.775974	0.868485	0.921746	0.939088	0.947749	0.94794	0.937357	0.912247	0.884739	0.845537	0.816929	0.780772	0.683855	0.552322	0.435804	NaN	NaN	NaN	NaN	NaN	NaN	NaN	NaN	0.208535	0.277377	0.32695	0.405831	0.436372	0.474458	0.471519	0.42328	0.399371	0.406431	0.381949	0.318571	0.322975	0.313013	0.298467
NaN	NaN	NaN	NaN	NaN	NaN	0.207342	0.271212	0.396026	0.47738	0.597891	0.719239	0.832308	0.902844	0.93496	0.947581	0.954292	0.953286	0.947559	0.933704	0.915452	0.895093	0.871604	0.839503	0.752843	0.61832	0.487413	0.299751	0.0767153	NaN	NaN	NaN	0.0858959	NaN	NaN	0.2817	0.269387	0.358241	0.438767	0.422099	0.493957	0.515254	0.451357	0.405752	0.395035	0.391344	0.353034	0.354493	0.338815	0.314374
NaN	NaN	NaN	NaN	NaN	0.152116	NaN	0.319886	0.460547	0.563026	0.661063	0.775319	0.869834	0.923017	0.945137	0.953224	0.956431	0.95539	0.953555	0.945624	0.934785	0.925099	0.910961	0.884841	0.805307	0.680622	0.539337	0.428373	0.285319	NaN	NaN	NaN	0.103843	0.181428	0.158553	0.255476	0.266915	0.344695	0.382844	0.433982	0.497866	0.533	0.444006	0.42637	0.394388	0.380034	0.364462	0.34572	0.342027	0.342846
NaN	NaN	NaN	NaN	0.165956	0.199104	0.350034	0.444866	0.565718	0.673747	0.758441	0.846189	0.909241	0.939588	0.953702	0.957034	0.957421	0.956919	0.956265	0.956143	0.950534	0.94751	0.940797	0.92399	0.865357	0.760213	0.623377	0.485186	0.416692	NaN	NaN	0.106331	0.134698	0.175068	0.197115	0.24074	0.286425	0.364861	0.427056	0.455872	0.46319	0.481349	0.419107	0.369706	0.378952	0.451752	0.378091	0.369542	0.34731	0.330627
NaN	NaN	NaN	0.134088	0.182309	0.275976	0.391123	0.530515	0.663893	0.780023	0.846396	0.906778	0.937521	0.949697	0.957403	0.958884	0.958652	0.95776	0.957498	0.956958	0.955861	0.954154	0.951111	0.944223	0.912635	0.832678	0.698375	0.539051	0.426752	NaN	NaN	0.109797	0.152152	0.200358	0.231983	0.267856	0.289933	0.363391	0.40694	0.456283	0.461427	0.460775	0.510025	0.42496	0.506652	0.445754	0.404495	0.376326	0.358807	0.333501
NaN	NaN	NaN	0.164149	0.257847	0.340559	0.480737	0.608141	0.730807	0.834826	0.89254	0.932416	0.94779	0.955029	0.957357	0.958376	0.958855	0.958116	0.957562	0.957048	0.957282	0.954036	0.95591	0.949855	0.934863	0.873586	0.752881	0.600266	0.474743	0.349414	NaN	0.0595097	0.164046	0.210774	0.25016	0.297404	0.342834	0.354813	0.350818	0.450401	0.455749	0.48476	0.498144	0.359789	0.286077	0.42463	0.408251	0.364178	0.376824	0.351963
NaN	NaN	0.274757	0.33625	0.382824	0.467002	0.587926	0.708699	0.818462	0.898829	0.93391	0.951794	0.955822	0.956261	0.956458	0.957337	0.958193	0.958174	0.957721	0.957345	0.956985	0.956456	0.955337	0.953969	0.950591	0.918201	0.825115	0.688699	0.561767	0.450393	NaN	0.178346	0.19143	0.224248	0.238304	0.261535	0.349248	0.351331	0.388807	0.471479	0.526646	0.493166	0.475995	0.383054	0.342154	0.389676	0.381548	0.391772	0.392883	0.32668
NaN	0.317573	0.374241	0.385783	0.440785	0.55867	0.680945	0.795326	0.881968	0.933263	0.950632	0.956555	0.957311	0.956007	0.956161	0.95568	0.956409	0.957422	0.957392	0.957445	0.956887	0.956985	0.955531	0.955284	0.954696	0.943125	0.882896	0.769148	0.628432	0.507273	0.394376	0.214423	0.225507	0.255543	0.2715	0.278596	0.342326	0.391704	0.388514	0.52086	0.5296	0.484719	0.434071	0.386917	0.334533	0.345931	0.350543	0.388962	0.372115	0.314713
NaN	0.376827	0.401424	0.439714	0.510443	0.624528	0.740326	0.837141	0.909023	0.94389	0.953363	0.956433	0.956813	0.955973	0.954766	0.95443	0.955142	0.956629	0.957304	0.957313	0.956485	0.958056	0.955714	0.955385	0.955211	0.951046	0.912295	0.819419	0.697181	0.581328	0.444493	0.314395	0.231793	0.262181	0.24981	0.284283	0.354992	0.404733	0.402238	0.518072	0.523138	0.464427	0.416475	0.37365	0.333281	0.24595	0.316635	0.366686	0.361614	0.322125
NaN	0.470174	0.484679	0.531506	0.618643	0.705961	0.79849	0.878809	0.930682	0.949507	0.954714	0.956043	0.955749	0.955499	0.953788	0.953112	0.953609	0.955192	0.956567	0.956399	0.956424	0.955785	0.955424	0.955495	0.955786	0.954474	0.93885	0.880301	0.78581	0.677171	0.532967	0.374608	0.292359	0.28187	0.264041	0.293312	0.374616	0.438256	0.436093	0.477456	0.47395	0.459343	0.412806	0.395122	NaN	0.334204	0.320395	0.350457	0.356564	0.286452
NaN	0.544718	0.559481	0.594971	0.680231	0.782123	0.848032	0.912578	0.942373	0.953113	0.95534	0.955376	0.95507	0.952849	0.952343	0.952222	0.951802	0.952689	0.955143	0.955649	0.955384	0.955701	0.955853	0.955646	0.955621	0.956054	0.951603	0.921571	0.853561	0.754726	0.609058	0.449442	0.30869	0.286632	0.289129	0.284491	0.381093	0.441209	0.455364	0.450181	0.474353	0.497561	0.481411	0.360138	0.343615	0.302051	0.26506	0.279655	0.31993	0.245854
NaN	0.547456	0.585406	0.658449	0.712191	0.812099	0.869161	0.925091	0.945899	0.952956	0.954546	0.954699	0.953234	0.951473	0.951038	0.952912	0.950123	0.95086	0.953024	0.953967	0.9547	0.954812	0.955522	0.955848	0.95621	0.955317	0.953004	0.937937	0.888607	0.806556	0.663727	0.492956	0.350092	NaN	0.29054	0.306918	0.387518	0.453935	0.451698	0.439498	0.474534	0.432051	0.498298	0.370167	0.317293	0.278662	0.287379	0.307223	0.310659	0.253971
NaN	0.53548	0.578019	0.679935	0.757238	0.80127	0.878062	0.931208	0.949154	0.952922	0.953305	0.953228	0.9516	0.9495	0.95036	0.950074	0.949801	0.949188	0.950385	0.952888	0.953009	0.953467	0.954384	0.954953	0.955162	0.954519	0.953804	0.946796	0.923311	0.86376	0.724146	0.557141	0.41718	0.28976	0.274497	0.306057	0.349804	0.420725	0.413832	0.434638	0.442935	0.401805	0.361159	0.343785	0.328519	0.241371	0.28563	0.293642	0.283976	0.24448
NaN	0.580894	0.560755	0.607231	0.746287	0.78546	0.873106	0.935192	0.950566	0.951262	0.951414	0.951573	0.95112	0.947379	0.945781	0.948432	0.944357	0.946313	0.94946	0.951975	0.95088	0.951616	0.953917	0.953473	0.954099	0.953428	0.953796	0.949817	0.939886	0.89794	0.775932	0.604189	0.435133	0.324677	0.307407	0.320164	0.375601	0.377919	0.396139	0.450289	0.449369	0.406087	0.394348	0.333518	0.300326	0.295608	0.237202	0.252594	0.229574	0.210335
NaN	0.555985	0.541148	0.629547	0.719328	0.778388	0.870615	0.935922	0.948856	0.950667	0.948995	0.950623	0.94921	0.946328	0.944883	0.944905	0.943918	0.944069	0.944762	0.94741	0.948481	0.950225	0.951738	0.953517	0.952977	0.952685	0.952252	0.950671	0.945456	0.916295	0.798754	0.622952	0.466754	0.348773	0.315854	0.329864	0.372755	0.389811	0.39933	0.455203	0.415064	0.394259	0.350809	0.32465	0.291497	0.301055	0.250092	0.215033	0.203848	0.163688
NaN	0.56663	0.550901	0.615467	0.701876	0.772685	0.867859	0.937828	0.948363	0.948462	0.947973	0.948464	0.946968	0.944102	0.943511	0.940615	0.943252	0.943086	0.945452	0.945656	0.945489	0.948185	0.951222	0.95098	0.950738	0.952273	0.951466	0.951084	0.947901	0.92868	0.815863	0.651626	0.527493	0.404901	0.34763	0.370367	0.392454	0.399536	0.410425	0.430485	0.39296	0.38314	0.319003	0.289571	0.300445	0.29918	0.235464	0.166935	0.156427	0.175754
NaN	0.451551	0.557129	0.635306	0.745441	0.777215	0.869762	0.934211	0.944998	0.945862	0.945731	0.941499	0.941761	0.940976	0.937492	0.936927	0.937099	0.935453	0.939157	0.938158	0.941191	0.942372	0.948946	0.948542	0.949409	0.948867	0.95014	0.949908	0.946519	0.927886	0.827794	0.673866	0.552496	0.415923	0.339115	0.380565	0.427092	0.382532	0.417979	0.36426	0.343018	0.354748	0.297356	0.254003	0.281519	0.224534	0.217371	0.151943	0.127783	NaN
NaN	0.422011	0.485933	0.589346	0.715836	0.782045	0.874007	0.933096	0.943802	0.94261	0.943431	0.940677	0.940339	0.937756	0.934113	0.934386	0.934235	0.938617	0.938514	0.940101	0.938566	0.941858	0.946672	0.945671	0.949417	0.949177	0.947261	0.946825	0.945403	0.93021	0.837444	0.691049	0.576074	0.462454	0.376471	0.384158	0.42593	0.404609	0.395348	0.309704	0.309074	0.320684	0.262317	0.235582	0.232871	0.233706	0.154546	0.130645	NaN	NaN
NaN	0.390923	0.486628	0.536039	0.718488	0.788006	0.881285	0.932042	0.940172	0.939611	0.937693	0.936447	0.936583	0.937301	0.935757	0.932956	0.932843	0.933393	0.931455	0.937108	0.932359	0.937091	0.944267	0.943954	0.947773	0.94764	0.943512	0.94519	0.941693	0.926772	0.843861	0.704085	0.590525	0.499786	0.394843	0.392803	0.407449	0.400694	0.327415	0.332878	0.347879	0.342765	0.228683	0.203788	0.195578	0.207431	0.138903	0.114759	0.0958595	NaN
NaN	0.350152	0.400591	0.556904	0.691797	0.816335	0.895625	0.937437	0.940234	0.938342	0.937851	0.936833	0.93775	0.933812	0.933788	0.931414	0.932365	0.931334	0.934776	0.934935	0.939987	0.940426	0.941019	0.943503	0.945692	0.943892	0.94202	0.938999	0.936032	0.922964	0.85687	0.732714	0.600833	0.497515	0.427769	0.392149	0.361091	0.335107	0.322001	0.308815	0.312954	0.324678	0.199699	0.192369	0.169203	0.149473	0.124195	NaN	NaN	NaN
NaN	0.370813	0.477866	0.579293	0.708295	0.842855	0.910275	0.933775	0.940068	0.937816	0.934453	0.932823	0.931462	0.931481	0.928713	0.93283	0.931951	0.929267	0.931566	0.933972	0.936562	0.933966	0.939037	0.939646	0.940181	0.937988	0.937095	0.936075	0.934312	0.924587	0.867225	0.752053	0.620973	0.522986	0.451021	0.387857	0.361243	0.328015	0.315013	0.292285	0.284056	0.217638	0.153459	0.170194	0.116257	0.105032	NaN	NaN	NaN	NaN
NaN	0.368578	0.535824	0.593827	0.731249	0.861143	0.917787	0.933611	0.938948	0.930763	0.933217	0.936392	0.92981	0.932058	0.925939	0.929688	0.928176	0.926876	0.927515	0.928438	0.930057	0.931309	0.935666	0.938936	0.936063	0.935218	0.936623	0.933732	0.928202	0.926287	0.866357	0.758287	0.648939	0.543649	0.448716	0.391782	0.359872	0.356917	0.321057	0.316863	0.271597	0.211523	NaN	0.168587	0.129493	0.0884069	NaN	NaN	NaN	NaN
NaN	0.53672	0.547931	0.646548	0.774818	0.889475	0.926446	0.932028	0.933942	0.932082	0.931267	0.93131	0.928561	0.926114	0.924742	0.927876	0.926412	0.924108	0.92627	0.93014	0.930743	0.933509	0.934306	0.935797	0.934223	0.930379	0.932095	0.933478	0.922002	0.916626	0.873976	0.771807	0.664078	0.536855	0.452973	0.389399	NaN	0.312813	0.317722	0.303163	0.262192	0.222639	0.171658	NaN	0.102544	NaN	NaN	NaN	NaN	NaN
NaN	0.533581	0.600071	0.688197	0.803462	0.902666	0.923909	0.930262	0.931032	0.928862	0.930326	0.929547	0.926107	0.925128	0.923925	0.925024	0.923456	0.921926	0.92201	0.928974	0.929996	0.931039	0.933257	0.933078	0.929103	0.93104	0.929465	0.928511	0.921289	0.911867	0.878313	0.792305	0.684023	0.549819	0.450871	0.347039	0.369124	0.365369	0.306284	0.279398	0.247298	0.198953	0.120707	0.110888	0.0967742	NaN	NaN	NaN	NaN	NaN
NaN	0.514918	0.599081	0.689298	0.819036	0.904293	0.924764	0.929793	0.929565	0.930671	0.929335	0.927962	0.927755	0.924158	0.924199	0.92232	0.924481	0.919015	0.924403	0.926418	0.925829	0.929905	0.933743	0.931766	0.930725	0.930769	0.926232	0.92724	0.919334	0.907484	0.870494	0.802925	0.68613	0.556162	0.458657	0.345351	0.319896	0.352652	0.290819	0.261275	0.241391	0.194097	0.11106	0.103536	0.0722287	NaN	NaN	NaN	NaN	NaN
NaN	0.471473	0.597169	0.676142	0.816268	0.901528	0.922907	0.928537	0.928705	0.926731	0.92775	0.92739	0.9262	0.924435	0.921299	0.921673	0.923096	0.921852	0.924243	0.926318	0.927201	0.927467	0.930299	0.931741	0.930934	0.927232	0.923197	0.918221	0.91419	0.903467	0.879324	0.820708	0.703722	0.550471	0.436192	0.358391	0.341619	0.331052	0.269869	0.243289	0.222986	0.17346	0.123346	NaN	0.0564589	NaN	0.00990285	NaN	NaN	NaN
NaN	0.426655	0.558961	0.675923	0.810508	0.894576	0.923279	0.927356	0.92828	0.928401	0.928519	0.926277	0.926935	0.924271	0.923573	0.924333	0.922993	0.919889	0.925565	0.92613	0.925973	0.928528	0.92725	0.926633	0.926544	0.928719	0.924199	0.916011	0.907722	0.899063	0.878271	0.830507	0.712286	0.569694	0.493277	0.391729	0.32902	0.299765	0.27775	0.224719	0.212118	0.176608	0.108799	0.0778549	NaN	NaN	0.00866019	0.006443	NaN	NaN
NaN	0.447486	0.547824	0.665077	0.795061	0.890009	0.920675	0.926397	0.927957	0.930102	0.927215	0.927488	0.927998	0.923475	0.923923	0.922253	0.921741	0.923712	0.923707	0.924279	0.926257	0.924621	0.92717	0.926609	0.929513	0.920515	0.921832	0.913646	0.909426	0.894409	0.876209	0.820962	0.723535	0.594784	0.498307	0.403977	0.324021	0.294105	0.277414	0.228315	0.207468	0.158423	0.0911645	0.0764192	NaN	NaN	0.00830203	NaN	NaN	NaN
NaN	0.424086	0.550742	0.623049	0.766111	0.877845	0.913269	0.924701	0.926763	0.927083	0.926028	0.926008	0.925432	0.924925	0.922422	0.921973	0.923267	0.922987	0.923231	0.924175	0.925334	0.927421	0.927464	0.931524	0.925478	0.91988	0.916691	0.913546	0.909908	0.899836	0.877234	0.828284	0.731023	0.605719	0.521646	0.410589	0.341438	0.316073	0.291423	0.216968	0.20276	0.106759	0.0943152	0.0727591	NaN	NaN	NaN	NaN	NaN	NaN
NaN	NaN	0.503871	0.57427	0.733559	0.862254	0.907687	0.920678	0.92483	0.925676	0.92573	0.926781	0.924662	0.924662	0.923554	0.923195	0.922741	0.922871	0.922936	0.920638	0.922784	0.924654	0.92423	0.925102	0.921227	0.917348	0.912298	0.91158	0.899167	0.902215	0.874629	0.817821	0.724502	0.605491	0.506611	0.410095	0.333662	0.307733	0.210355	0.208253	0.214017	0.166017	0.0549917	0.0393026	0.0179041	NaN	NaN	NaN	NaN	0.0027923
NaN	0.325652	0.466779	0.541996	0.707648	0.845435	0.90114	0.917489	0.923341	0.923851	0.923897	0.926113	0.923124	0.924095	0.926768	0.92269	0.918656	0.91834	0.920884	0.923121	0.926802	0.922659	0.923486	0.9271	0.923914	0.91653	0.917836	0.908721	0.904981	0.895171	0.872704	0.813998	0.711087	0.585767	0.483055	0.387905	0.327229	0.287666	0.222363	0.189767	0.161507	0.123819	0.0479285	0.0354376	0.0150837	NaN	NaN	NaN	NaN	0.00256126
NaN	NaN	0.381043	0.487379	0.653449	0.809187	0.887298	0.912962	0.918843	0.922661	0.923071	0.922395	0.922929	0.924834	0.922367	0.92047	0.920107	0.919175	0.919941	0.921887	0.922741	0.921539	0.922269	0.926165	0.927389	0.915479	0.909193	0.911866	0.906014	0.892193	0.868674	0.791136	0.685752	0.543227	0.434556	0.359213	0.287019	0.22182	0.180294	0.154839	0.149158	NaN	NaN	NaN	NaN	NaN	NaN	NaN	NaN	NaN
NaN	NaN	0.280395	0.441846	0.601442	0.763098	0.865656	0.904777	0.915129	0.921179	0.923407	0.922406	0.922053	0.924403	0.921356	0.922256	0.9202	0.920472	0.918679	0.921692	0.92179	0.916051	0.926034	0.919512	0.91848	0.915147	0.912208	0.913863	0.900315	0.886918	0.847831	0.769874	0.651872	0.496758	0.391879	0.333137	0.270356	0.218524	0.141548	0.121316	NaN	NaN	NaN	NaN	NaN	0.00432881	NaN	NaN	NaN	NaN
NaN	NaN	NaN	0.405445	0.565048	0.72361	0.841734	0.892479	0.914762	0.923939	0.923333	0.921769	0.923357	0.923921	0.922032	0.921206	0.918451	0.920455	0.916868	0.922553	0.922246	0.915188	0.925375	0.925395	0.917875	0.913947	0.911626	0.912876	0.89943	0.883109	0.838369	0.740864	0.623152	0.470734	0.363238	0.301499	0.243767	NaN	0.116518	0.108312	0.0640687	NaN	NaN	NaN	NaN	NaN	NaN	NaN	NaN	NaN
NaN	NaN	NaN	0.362128	0.507154	0.669744	0.796624	0.882272	0.908169	0.916103	0.921689	0.923186	0.925452	0.923649	0.921442	0.918939	0.913127	0.91986	0.908881	0.921964	0.921784	0.922398	0.924812	0.911201	0.915313	0.908101	0.901978	0.90529	0.892052	0.876295	0.807815	0.693285	0.553423	0.421878	0.331828	0.252888	0.199311	NaN	NaN	NaN	0.054726	NaN	NaN	NaN	NaN	NaN	0.00314183	NaN	NaN	NaN
NaN	0.0333335	NaN	0.311587	0.456817	0.599569	0.739004	0.835629	0.88931	0.914303	0.921797	0.919745	0.923984	0.921863	0.920967	0.920759	0.922841	0.917469	0.922847	0.915637	0.9147	0.913367	0.916044	0.923933	0.919674	0.91969	0.909313	0.905006	0.901062	0.880398	0.785268	0.645086	0.510387	0.326548	0.254549	NaN	0.144633	0.102752	NaN	NaN	NaN	NaN	NaN	NaN	NaN	NaN	NaN	NaN	NaN	NaN
NaN	0.0170094	NaN	0.228742	0.355551	0.509876	0.649253	0.762518	0.845806	0.893737	0.910851	0.91785	0.920365	0.920971	0.919505	0.917109	0.919229	0.916898	0.916844	0.912105	0.912031	0.915103	0.913549	0.915512	0.918609	0.918724	0.907745	0.901824	0.886082	0.837689	0.7178	0.583133	0.438675	0.241497	0.224981	0.096293	0.0824858	0.0690665	NaN	NaN	NaN	NaN	NaN	NaN	NaN	NaN	NaN	NaN	NaN	NaN
NaN	NaN	NaN	NaN	0.318872	0.434823	0.573596	0.701075	0.799305	0.865849	0.89632	0.911996	0.917692	0.919053	0.919333	0.91512	0.915928	0.915331	0.913156	0.910252	0.911171	0.918865	0.915581	0.912214	0.912003	0.913732	0.90518	0.892315	0.874311	0.805064	0.666558	0.517182	0.405837	0.232852	NaN	0.0722148	0.0560981	0.042209	NaN	NaN	NaN	NaN	NaN	NaN	NaN	NaN	NaN	NaN	NaN	NaN
NaN	NaN	NaN	NaN	NaN	0.350072	0.496863	0.604902	0.712147	0.806846	0.857932	0.896582	0.9119	0.91574	0.915348	0.913982	0.914518	0.91357	0.909709	0.910897	0.912481	0.910757	0.910877	0.908481	0.90937	0.904166	0.889572	0.861773	0.815685	0.726186	0.597874	0.460101	0.350479	NaN	NaN	NaN	0.032887	NaN	NaN	NaN	NaN	NaN	NaN	NaN	NaN	NaN	NaN	NaN	NaN	NaN
NaN	NaN	NaN	NaN	NaN	0.27272	0.414415	0.51407	0.619643	0.730088	0.799516	0.863886	0.899158	0.911587	0.91123	0.911813	0.908868	0.909774	0.906219	0.905821	0.900069	0.901974	0.901659	0.900917	0.903804	0.889436	0.851744	0.81305	0.739925	0.632438	0.512238	0.415566	0.263254	NaN	NaN	NaN	NaN	NaN	NaN	NaN	NaN	NaN	NaN	NaN	NaN	NaN	NaN	NaN	NaN	NaN
NaN	NaN	NaN	NaN	NaN	0.22036	0.325119	0.446924	0.554578	0.663155	0.737696	0.825854	0.876884	0.903614	0.906984	0.909171	0.909788	0.906049	0.897494	0.89035	0.884757	0.882584	0.88201	0.888124	0.891666	0.859762	0.813381	0.751258	0.678433	0.570781	0.449304	0.30308	NaN	NaN	NaN	NaN	NaN	NaN	NaN	NaN	NaN	NaN	NaN	NaN	NaN	NaN	NaN	NaN	NaN	NaN
NaN	NaN	NaN	NaN	NaN	NaN	NaN	0.36983	0.463876	0.55945	0.670264	0.746689	0.829733	0.872926	0.892539	0.89875	0.907595	0.891952	0.870649	0.846378	0.827586	0.819302	0.827163	0.836567	0.835952	0.809856	0.742485	0.680459	0.580958	0.477262	0.364525	0.273442	NaN	NaN	NaN	NaN	NaN	NaN	NaN	NaN	NaN	0.00189251	NaN	NaN	NaN	NaN	NaN	NaN	NaN	NaN
NaN	NaN	NaN	NaN	NaN	NaN	NaN	NaN	0.317081	0.443723	0.546223	0.653622	0.747182	0.816068	0.855395	0.871788	0.875833	0.85026	0.813436	0.772166	0.749067	0.729668	0.745043	0.752501	0.745169	0.70633	0.641855	0.594271	0.466259	0.409243	0.327942	0.141788	NaN	NaN	NaN	NaN	NaN	NaN	NaN	NaN	NaN	0.00175103	NaN	NaN	NaN	NaN	NaN	NaN	NaN	NaN
NaN	NaN	NaN	NaN	NaN	NaN	NaN	NaN	0.30007	0.395313	0.476053	0.578032	0.677125	0.754369	0.809294	0.828726	0.828125	0.801676	0.752683	0.708844	0.676721	0.665635	0.67977	0.683274	0.673036	0.631984	0.561463	0.51707	0.392327	0.328688	0.120175	0.125652	NaN	NaN	NaN	NaN	NaN	NaN	NaN	NaN	NaN	NaN	NaN	NaN	NaN	NaN	NaN	NaN	NaN	NaN
NaN	NaN	NaN	NaN	NaN	NaN	NaN	NaN	0.25926	0.293709	0.402687	0.528189	0.611791	0.683079	0.74353	0.759568	0.759774	0.728919	0.675055	0.616362	0.581099	0.590676	0.612217	0.588491	0.583032	0.532581	0.491474	0.417937	0.319024	NaN	NaN	NaN	NaN	NaN	NaN	NaN	NaN	NaN	NaN	NaN	NaN	NaN	NaN	NaN	NaN	NaN	NaN	NaN	NaN	NaN
NaN	NaN	NaN	NaN	NaN	0.0111944	0.0153884	NaN	NaN	0.170429	0.271454	0.442802	0.550205	0.615088	0.677509	0.698436	0.697302	0.65894	0.604697	0.536856	0.511432	0.52684	0.527474	0.548384	0.530729	0.46506	0.467367	0.341046	0.297499	NaN	NaN	NaN	NaN	NaN	NaN	NaN	NaN	NaN	NaN	NaN	NaN	NaN	NaN	NaN	NaN	NaN	NaN	NaN	NaN	NaN
NaN	NaN	NaN	NaN	NaN	NaN	0.0147361	0.028058	NaN	NaN	NaN	0.37041	0.522314	0.570032	0.64165	0.659834	0.656059	0.614192	0.55005	0.502216	0.47421	0.475484	0.496548	0.514724	0.499949	0.45739	0.411892	NaN	NaN	NaN	NaN	NaN	NaN	NaN	NaN	NaN	NaN	NaN	NaN	NaN	NaN	NaN	NaN	NaN	NaN	NaN	NaN	NaN	NaN	NaN
NaN	0.00345175	NaN	0.00307904	NaN	NaN	0.0142102	NaN	NaN	NaN	NaN	NaN	0.426854	0.566349	0.600257	0.592453	0.62599	0.539811	0.460921	0.423995	NaN	0.412356	NaN	0.426173	0.434756	0.385244	0.32413	NaN	NaN	NaN	NaN	NaN	NaN	NaN	NaN	NaN	NaN	NaN	NaN	NaN	NaN	NaN	NaN	NaN	NaN	NaN	NaN	NaN	NaN	NaN
NaN	NaN	NaN	0.0124764	0.0132646	0.0173268	0.011341	NaN	NaN	NaN	NaN	0.281653	0.360815	0.426292	0.559829	0.503687	NaN	NaN	0.402066	NaN	NaN	NaN	0.34158	0.362783	0.367205	0.3098	0.223432	0.160127	NaN	NaN	NaN	NaN	NaN	NaN	NaN	NaN	NaN	NaN	NaN	NaN	NaN	NaN	NaN	NaN	NaN	NaN	NaN	NaN	NaN	NaN
NaN	NaN	NaN	NaN	NaN	NaN	NaN	NaN	NaN	NaN	NaN	NaN	NaN	NaN	NaN	NaN	NaN	NaN	NaN	NaN	NaN	NaN	NaN	NaN	NaN	NaN	NaN	NaN	NaN	NaN	NaN	NaN	NaN	NaN	NaN	NaN	NaN	NaN	NaN	NaN	NaN	NaN	NaN	NaN	NaN	NaN	NaN	NaN	NaN	NaN
0	0	0	0	0	0	0	0	0	0	0	0	0	0	0	0	0	0	0	0	0	0	0	0	0	0	0	0	0	0	0	0	0	0	0	0	0	0	0	0	0	0	0	0	0	0	0	0	0	0
[truncated: 5 more columns]

## Sheet: Figure 1 Panel C
Phage Treatment	-	+
Replicate 1	101.695	527.657
Replicate 2	80.6029	512.801
Replicate 3	173.208	606.234
Replicate 4	197.022	115.298
Replicate 5	273.348	466.809
Replicate 6	173.641	457.77
Replicate 7	245.932	588.381
Replicate 8	144.188	605.537
Replicate 9	135.682	118.861

## Sheet: Figure 1 Panel D
Survival Rate	w/ V. cholerae	E. coli alone
Replicate 1	0.510823	0.028741
Replicate 2	0.224039	0.049099
Replicate 3	0.405104	0.038831
Replicate 4	0.089691
Replicate 5	0.220213
Replicate 6	0.05548
Replicate 7	0.364322
Replicate 8	0.811107
Replicate 9	0.243283

## Sheet: Figure 1 Panel E
Phage Treatment	-	+	-	+
Culture Condition	w/ V. cholerae	w/ V. cholerae	E. coli alone	E. coli alone
Replicate 1	2.1816	0.243541	2.63116	0.265049
Replicate 2	1.14019	0.650316	1.97133	0.243626
Replicate 3	0.091797	0.176304	4.97547	0.13653
Replicate 4	0.970822	0.648712	3.89086	0.03705
Replicate 5	0.887665	0.010133	1.88862	0.176468
Replicate 6	0.157907	0.262832	2.34309	0.04131
Replicate 7	0.170814	0.040711		0.053579
Replicate 8	0.28827	0.250255
