# Supplementary material for: Multispecies biofilm architecture determines bacterial exposure to phages
Source: PLoS Biol. 2022 Dec 22;20(12):e3001913. doi: 10.1371/journal.pbio.3001913 (PMC9778933; doi:10.1371/journal.pbio.3001913)
Supplement: S1 Data — (ZIP) [file pbio.3001913.s002.zip › Excel files/Figure_S9.xlsx]

## Sheet: SI Figure S9 Panel A1
NaN	NaN	NaN	NaN	NaN	NaN	NaN	NaN	NaN	NaN	NaN	NaN	NaN	NaN	NaN	0.00976957	0.00881332	NaN	NaN	0.000297739	NaN	NaN	NaN	NaN	NaN	NaN	NaN	NaN	NaN	NaN	0.00178749	NaN	NaN	NaN	0.016665	0.0274516	0.049787	0.108542	0.162485	0.26964	0.352436	0.390983	0.401066	0.394578	0.372999	0.425058	0.49113	0.530565	0.530387	0.522164
NaN	NaN	NaN	NaN	NaN	NaN	NaN	NaN	NaN	NaN	NaN	NaN	0.00335661	NaN	NaN	0.00925829	NaN	NaN	NaN	NaN	NaN	NaN	NaN	NaN	NaN	NaN	NaN	NaN	NaN	0.00164126	NaN	NaN	NaN	NaN	0.018923	0.030851	0.0563942	0.138103	0.200943	0.29607	0.393927	0.44655	0.47766	0.489057	0.478821	0.521608	0.574352	0.605799	0.608647	0.59855
NaN	NaN	NaN	NaN	NaN	NaN	NaN	NaN	NaN	NaN	NaN	NaN	NaN	0.00514236	NaN	NaN	NaN	NaN	NaN	NaN	NaN	NaN	NaN	NaN	NaN	NaN	NaN	NaN	NaN	NaN	NaN	0.013966	0.0109544	NaN	0.0200279	NaN	0.138937	0.222564	0.281377	0.362066	0.466224	0.531233	0.583412	0.588042	0.606479	0.653319	0.701854	0.716607	0.709361	0.694245
NaN	NaN	NaN	NaN	NaN	NaN	NaN	0.0179549	0.0228261	NaN	NaN	NaN	0.00812771	0.00539845	NaN	NaN	NaN	NaN	NaN	NaN	NaN	NaN	NaN	NaN	NaN	NaN	0.0979566	NaN	NaN	0.0381013	NaN	0.0302932	0.0794202	0.10528	0.0779091	0.121254	0.17536	0.282018	0.389967	0.473653	0.557823	0.629926	0.671474	0.708238	0.741656	0.789384	0.823083	0.83733	0.824191	0.805472
NaN	NaN	NaN	NaN	NaN	NaN	NaN	NaN	NaN	NaN	0.0363308	0.0329872	NaN	NaN	NaN	NaN	NaN	NaN	NaN	NaN	NaN	NaN	NaN	0.0937265	0.161047	0.131272	0.16742	0.172865	0.159903	0.123599	0.0976621	0.0979288	0.0999775	0.116802	0.157471	0.226462	0.32411	0.403804	0.499236	0.573881	0.655188	0.707139	0.785286	0.817538	0.855073	0.890723	0.90687	0.912091	0.905682	0.894563
NaN	NaN	NaN	NaN	NaN	NaN	NaN	0.0327867	0.0429586	0.0383541	0.0414424	0.0377989	NaN	NaN	NaN	NaN	NaN	0.00104508	0.000717311	NaN	NaN	0.0918555	0.113402	0.175528	0.247354	0.268116	0.252381	0.241014	0.169127	0.18281	0.117261	0.123681	0.134035	0.195597	0.229767	0.308284	0.368721	0.491825	0.582292	0.667409	0.732105	0.792591	0.859052	0.894903	0.922676	0.946882	0.953798	0.954668	0.950548	0.945641
NaN	NaN	NaN	NaN	NaN	NaN	NaN	0.0370667	0.042024	0.0423446	0.0445719	NaN	NaN	NaN	NaN	NaN	NaN	0.0185063	NaN	NaN	NaN	NaN	0.122271	0.223754	0.297945	0.320076	0.306944	0.290349	0.233238	0.19018	0.163604	0.116153	0.128917	0.166579	0.272126	0.3499	0.419652	0.525632	0.625057	0.716811	0.783125	0.841016	0.894986	0.922654	0.94379	0.958196	0.96356	0.967771	0.967162	0.965416
NaN	NaN	NaN	NaN	NaN	NaN	NaN	NaN	NaN	0.0409531	0.0424596	NaN	NaN	NaN	NaN	NaN	0.05332	0.0287098	NaN	NaN	NaN	NaN	0.172403	0.238109	0.344458	0.372896	0.386117	0.360694	0.253354	0.185599	0.1408	0.0914642	0.116116	0.220228	0.287588	0.38732	0.468278	0.580197	0.672235	0.762161	0.832442	0.882247	0.919744	0.938067	0.952247	0.962531	0.96897	0.972889	0.973975	0.972915
NaN	NaN	NaN	NaN	NaN	NaN	NaN	NaN	NaN	0.0236764	NaN	NaN	NaN	NaN	NaN	0.0814789	0.0908699	NaN	0.0459265	NaN	NaN	NaN	0.161672	0.243753	0.295222	0.379476	0.3658	0.338284	0.256628	0.176515	0.109299	0.106956	0.155241	0.227295	0.319829	0.411469	0.499794	0.610297	0.712259	0.797963	0.868008	0.910055	0.93861	0.949246	0.958459	0.967619	0.972158	0.975198	0.975936	0.975017
NaN	NaN	NaN	NaN	NaN	NaN	NaN	NaN	NaN	0.00909067	0.000611228	0.00326736	NaN	NaN	0.101958	0.0886441	0.0959948	0.113428	0.0439956	NaN	NaN	0.00170879	0.0651009	0.227389	0.303369	0.251369	0.243059	0.255018	0.199769	0.0730676	0.0712582	0.114744	0.191304	0.258108	0.351519	0.450626	0.555247	0.655406	0.740919	0.823809	0.892794	0.928833	0.950735	0.960242	0.967113	0.971386	0.97426	0.976895	0.977095	0.976752
NaN	NaN	NaN	NaN	NaN	NaN	NaN	NaN	NaN	NaN	0.00566229	NaN	NaN	NaN	0.117055	0.132565	0.124477	0.122197	0.0977156	NaN	NaN	0.00173799	0.0480022	NaN	NaN	0.155095	0.200068	0.20767	0.1586	0.0901186	0.0887048	0.127796	0.201938	0.276727	0.378018	0.508678	0.607519	0.697157	0.788451	0.859167	0.911965	0.941234	0.958387	0.965895	0.970779	0.974122	0.975793	0.977224	0.977286	0.97717
NaN	NaN	NaN	NaN	NaN	NaN	NaN	NaN	NaN	NaN	NaN	NaN	NaN	0.151323	0.193382	0.175814	0.170789	0.13911	NaN	NaN	NaN	NaN	0.0365444	0.0339647	NaN	NaN	0.150447	0.156887	0.134417	0.128173	0.0989628	0.130203	0.200114	0.288779	0.40601	0.541817	0.642947	0.743051	0.829691	0.880937	0.920948	0.94556	0.961769	0.968787	0.972478	0.975304	0.976451	0.977232	0.977301	0.977082
NaN	NaN	NaN	NaN	NaN	NaN	NaN	NaN	NaN	NaN	NaN	NaN	0.0723754	0.117196	0.179107	0.171942	0.144703	0.10847	NaN	NaN	NaN	NaN	0.00293742	0.00480657	NaN	NaN	NaN	0.124513	0.110246	0.111387	0.11663	0.116283	0.186885	0.306974	0.421239	0.580986	0.695349	0.782179	0.857975	0.902297	0.929523	0.948403	0.965004	0.97188	0.974502	0.976	0.977007	0.976776	0.977153	0.977235
NaN	NaN	NaN	NaN	NaN	NaN	NaN	NaN	NaN	NaN	NaN	NaN	0.0856132	0.122022	0.147153	0.144291	0.1253	0.106638	NaN	NaN	NaN	NaN	NaN	NaN	NaN	NaN	0.0675114	0.0885597	0.0907669	0.101038	0.11991	0.14512	0.216206	0.329134	0.454605	0.617118	0.734646	0.820128	0.883006	0.922304	0.939241	0.953081	0.968084	0.974034	0.975121	0.975789	0.97631	0.976157	0.976496	0.977196
NaN	NaN	NaN	NaN	NaN	NaN	NaN	NaN	NaN	NaN	NaN	NaN	0.113553	0.137026	0.150447	NaN	0.112436	NaN	0.030779	0.0179725	NaN	NaN	NaN	NaN	NaN	NaN	NaN	0.0868772	0.0802757	0.0920837	0.132359	0.19094	0.29185	0.417232	0.521852	0.673068	0.778749	0.858015	0.907247	0.934274	0.951916	0.961886	0.971859	0.974224	0.973945	0.974227	0.975006	0.975893	0.976238	0.977119
NaN	NaN	NaN	NaN	NaN	NaN	NaN	NaN	NaN	NaN	NaN	NaN	0.0644499	0.0881856	0.108856	NaN	NaN	0.0369529	0.0293054	0.0291415	NaN	NaN	NaN	NaN	NaN	NaN	NaN	0.0298392	0.0538347	0.0804446	0.161094	0.246712	0.344146	0.468415	0.574926	0.72918	0.834323	0.894498	0.927034	0.947555	0.961507	0.970414	0.974359	0.973885	0.973546	0.973005	0.973457	0.975518	0.976254	0.977232
NaN	NaN	NaN	NaN	NaN	NaN	NaN	NaN	NaN	NaN	NaN	NaN	0.0315179	0.0545278	0.0559622	0.0413971	0.0450738	NaN	NaN	NaN	NaN	NaN	NaN	NaN	NaN	NaN	NaN	NaN	0.0913775	0.115753	0.169335	0.328093	0.421461	0.553852	0.666664	0.78788	0.870143	0.922627	0.947324	0.96061	0.970258	0.974693	0.975333	0.974076	0.973248	0.972783	0.972689	0.974473	0.975945	0.976696
NaN	NaN	NaN	NaN	NaN	NaN	NaN	NaN	NaN	NaN	NaN	NaN	NaN	NaN	0.0393602	0.037884	0.0483726	0.0606746	0.0927803	0.0980714	0.0898518	0.0534261	NaN	NaN	NaN	NaN	NaN	0.0724377	0.109104	0.20943	0.322689	0.402109	0.521438	0.636566	0.759393	0.850929	0.90368	0.939632	0.959673	0.969413	0.975557	0.977304	0.976187	0.974496	0.973981	0.973265	0.973324	0.974799	0.975704	0.976329
NaN	0.00671884	NaN	NaN	NaN	NaN	NaN	NaN	0.0124138	0.0305601	0.045254	0.0700602	0.050594	NaN	NaN	NaN	0.0484284	0.061823	0.0812202	0.0939007	0.0826543	0.0717741	NaN	NaN	NaN	NaN	0.000177179	0.0830053	0.127387	0.231877	0.382567	0.453811	0.56706	0.686065	0.805292	0.883871	0.923921	0.951641	0.967998	0.973449	0.976641	0.977982	0.977577	0.975967	0.975323	0.97451	0.974905	0.975794	0.976202	0.976413
NaN	0.00597724	NaN	NaN	NaN	NaN	NaN	NaN	0.0377351	0.0371283	0.0967935	0.105095	0.0704392	0.0627607	NaN	NaN	NaN	NaN	0.0829181	0.0888171	0.0804258	0.063231	NaN	NaN	NaN	NaN	NaN	0.0899273	0.140066	0.245939	0.371332	0.486567	0.586202	0.717495	0.8324	0.90216	0.936984	0.959937	0.970641	0.974206	0.976625	0.978265	0.978336	0.977964	0.977351	0.976522	0.976497	0.976776	0.97663	0.976867
NaN	NaN	NaN	NaN	NaN	NaN	NaN	NaN	NaN	0.106362	0.127997	0.128147	0.115362	0.0888324	NaN	NaN	NaN	NaN	0.0539242	NaN	NaN	0.0529504	0.0406063	0.0208001	NaN	NaN	NaN	0.0330146	NaN	0.222031	0.337401	0.410651	0.588201	0.739092	0.845918	0.909267	0.943545	0.963215	0.970769	0.974492	0.977127	0.978385	0.978455	0.978505	0.978566	0.97848	0.97772	0.97737	0.977406	0.977709
NaN	NaN	NaN	NaN	NaN	NaN	NaN	NaN	0.0869759	0.114821	0.141175	0.143284	0.124378	0.103145	NaN	NaN	NaN	NaN	NaN	NaN	NaN	NaN	NaN	0.0105036	0.00774064	NaN	NaN	NaN	0.0749537	0.145652	0.352111	0.434188	0.590757	0.73428	0.838716	0.910374	0.945667	0.965272	0.971524	0.975435	0.977851	0.978377	0.97851	0.978561	0.978617	0.978684	0.978569	0.978419	0.978498	0.97848
NaN	NaN	NaN	NaN	NaN	NaN	NaN	NaN	0.0777556	0.104795	0.151935	0.148672	0.125979	0.117079	NaN	0.0492657	NaN	NaN	NaN	NaN	0.00544899	0.00565572	NaN	NaN	NaN	NaN	0.000331282	0.0041495	0.0594073	0.0989538	0.213687	0.412498	0.591894	0.734005	0.831721	0.910324	0.948477	0.967849	0.974421	0.976882	0.977834	0.978313	0.978439	0.9786	0.978659	0.978741	0.97876	0.978711	0.978691	0.978687
NaN	NaN	NaN	NaN	NaN	NaN	NaN	NaN	0.0618165	0.0726069	0.131592	0.146029	0.117687	0.0960446	0.0681296	0.0407161	0.0181518	NaN	NaN	NaN	NaN	NaN	NaN	NaN	NaN	0.010257	0.00899489	0.0186724	0.0605715	0.233937	0.328437	0.416523	0.615034	0.751625	0.841096	0.915913	0.954937	0.970561	0.975849	0.977317	0.977988	0.97824	0.978438	0.978562	0.978683	0.978777	0.978794	0.978797	0.978762	0.978745
NaN	NaN	NaN	NaN	NaN	NaN	NaN	NaN	NaN	0.0530729	NaN	NaN	0.0761537	0.068456	0.0579681	0.0334588	NaN	NaN	NaN	NaN	NaN	NaN	NaN	0.000767267	NaN	0.026514	0.0694805	0.0384254	0.0944536	0.184491	0.43713	0.492232	0.667696	0.78283	0.86277	0.931381	0.961312	0.97315	0.977002	0.977887	0.978227	0.978308	0.978448	0.978637	0.978716	0.97877	0.978799	0.978809	0.978794	0.978773
NaN	NaN	NaN	NaN	NaN	NaN	NaN	NaN	NaN	NaN	NaN	NaN	NaN	0.0416484	0.0379582	NaN	NaN	NaN	NaN	NaN	NaN	0.00324945	NaN	NaN	0.0445689	0.0900547	0.102962	0.185165	0.146039	0.281822	0.465556	0.601417	0.740407	0.825264	0.894297	0.948016	0.96793	0.976144	0.978036	0.978339	0.978409	0.978341	0.978537	0.978693	0.978757	0.97879	0.978815	0.978811	0.978797	0.978817
NaN	NaN	NaN	NaN	NaN	NaN	NaN	NaN	NaN	NaN	NaN	NaN	NaN	0.0116112	0.0295019	0.0205255	NaN	NaN	NaN	NaN	0.00316166	0.00347538	NaN	0.0270654	0.0530505	0.108507	0.128306	0.201344	0.279613	0.406624	0.565604	0.708251	0.811668	0.87934	0.926808	0.961839	0.973298	0.977238	0.97835	0.978479	0.978458	0.978506	0.978609	0.978743	0.978788	0.978814	0.978831	0.978757	0.978689	0.978681
NaN	NaN	NaN	NaN	NaN	NaN	NaN	NaN	NaN	NaN	NaN	NaN	NaN	NaN	NaN	NaN	NaN	NaN	NaN	0.00321854	0.00317153	NaN	NaN	0.0363183	0.0857852	0.147329	0.200069	0.259537	0.417491	0.536372	0.681514	0.801075	0.880129	0.925151	0.950986	0.970209	0.975865	0.977806	0.978556	0.978574	0.97865	0.978665	0.978686	0.978769	0.978818	0.978835	0.978806	0.978691	0.978614	0.978604
NaN	NaN	NaN	NaN	NaN	NaN	NaN	0.00545173	0.00746214	NaN	NaN	NaN	NaN	NaN	NaN	NaN	NaN	0.000875753	NaN	NaN	0.00278273	NaN	0.030818	0.0571348	0.103313	0.196878	0.269143	0.356671	0.503876	0.630933	0.786253	0.875808	0.921975	0.952033	0.96475	0.974064	0.977388	0.978333	0.978674	0.978692	0.978703	0.978727	0.978768	0.978827	0.978839	0.978839	0.978783	0.97863	0.978616	0.978626
NaN	NaN	NaN	NaN	NaN	NaN	NaN	0.00600727	0.00746214	NaN	NaN	0.0887933	0.0848586	0.0502162	NaN	NaN	NaN	NaN	0.00159691	NaN	0.00401005	NaN	0.0274054	0.0564935	0.17099	0.262804	0.365302	0.491846	0.594555	0.723447	0.855253	0.919537	0.947011	0.964262	0.971975	0.976127	0.978026	0.979015	0.979304	0.979232	0.978983	0.978839	0.978821	0.978839	0.978839	0.978838	0.978763	0.978587	0.978552	0.978569
NaN	NaN	NaN	NaN	NaN	NaN	NaN	NaN	NaN	NaN	NaN	0.0913474	0.0959458	0.089846	NaN	NaN	NaN	NaN	NaN	NaN	NaN	0.00152958	0.0323882	0.108928	0.203339	0.313507	0.425652	0.566716	0.69375	0.79486	0.893777	0.9386	0.956546	0.968357	0.97397	0.976835	0.978486	0.979389	0.979589	0.979592	0.979273	0.978917	0.978783	0.978819	0.978839	0.978828	0.978772	0.978605	0.978529	0.978522
NaN	NaN	NaN	NaN	NaN	NaN	NaN	NaN	NaN	NaN	NaN	0.123338	0.117595	0.0998261	NaN	NaN	NaN	NaN	NaN	NaN	NaN	NaN	0.0409678	0.142433	0.213391	0.338759	0.468476	0.625847	0.748603	0.840457	0.914192	0.949971	0.964575	0.972151	0.975639	0.977607	0.979018	0.979309	0.979402	0.979446	0.979291	0.978935	0.978741	0.978749	0.978823	0.978814	0.978724	0.978642	0.978585	0.978539
NaN	NaN	NaN	NaN	NaN	NaN	NaN	NaN	NaN	0.085625	0.118754	0.124649	0.120218	0.117423	NaN	NaN	NaN	NaN	NaN	NaN	NaN	NaN	0.109893	0.154634	0.254102	0.394453	0.51795	0.651214	0.759097	0.853523	0.927964	0.959552	0.970405	0.97465	0.976949	0.978416	0.97915	0.9794	0.979489	0.979422	0.979206	0.978954	0.978712	0.978723	0.978797	0.978763	0.978675	0.978596	0.978591	0.978544
3.02847e-05	NaN	NaN	NaN	0.0031746	NaN	NaN	NaN	NaN	0.0733981	0.105557	0.134881	0.137454	NaN	NaN	NaN	0.0123008	NaN	NaN	NaN	NaN	0.0349525	0.0745441	0.148806	0.269062	0.423756	0.548403	0.64289	0.751732	0.840323	0.923009	0.960803	0.971272	0.975144	0.977345	0.978206	0.978472	0.978747	0.978859	0.978922	0.978942	0.978777	0.978684	0.978722	0.978785	0.978747	0.978687	0.978673	0.97857	0.97855
NaN	NaN	NaN	NaN	NaN	NaN	0.00322572	0.0221801	0.0357882	0.068329	0.0981936	0.216595	0.206326	NaN	0.172812	NaN	NaN	NaN	NaN	NaN	NaN	NaN	0.0791896	0.140413	0.228082	0.381033	0.476662	0.58887	0.732187	0.823612	0.900464	0.948566	0.967011	0.974494	0.977386	0.977973	0.977979	0.978103	0.97816	0.978255	0.978537	0.978656	0.978712	0.97877	0.978814	0.97875	0.978724	0.978697	0.978632	0.978607
NaN	NaN	NaN	NaN	NaN	0.00299686	NaN	NaN	NaN	NaN	0.206568	0.237217	0.277776	0.268578	0.252587	0.255012	0.200206	0.101703	NaN	NaN	0.028853	0.0379002	0.0829177	0.120863	0.17674	0.342282	0.384689	0.532121	0.682299	0.780682	0.879357	0.937722	0.963279	0.97367	0.977077	0.97789	0.978052	0.978105	0.978061	0.978187	0.978514	0.978722	0.978787	0.978831	0.978836	0.978779	0.978736	0.978708	0.978684	0.978671
NaN	NaN	NaN	NaN	NaN	NaN	NaN	NaN	NaN	NaN	0.176759	0.237133	0.287452	0.340298	0.344107	0.330426	0.257947	0.163208	0.0735368	NaN	0.0285986	0.0316251	0.0366835	0.0425802	0.106031	0.186671	0.298028	0.425332	0.591995	0.733324	0.862799	0.932305	0.96237	0.973817	0.97794	0.9785	0.9785	0.978436	0.978307	0.978367	0.978717	0.978764	0.978801	0.978831	0.978836	0.978827	0.978797	0.978745	0.978732	0.978753
NaN	NaN	NaN	NaN	NaN	NaN	NaN	NaN	NaN	0.0924668	0.143902	0.235583	0.304347	0.364067	0.394007	0.344035	0.236108	0.183921	0.128536	NaN	NaN	0.0286991	0.0272896	0.0497607	NaN	0.0786891	0.228071	0.350812	0.544723	0.698595	0.849543	0.930032	0.962366	0.975154	0.97883	0.979471	0.979044	0.978719	0.978377	0.978617	0.978944	0.978851	0.978809	0.978829	0.978835	0.978829	0.978836	0.978784	0.978747	0.978738
NaN	NaN	NaN	0.0919309	0.0855004	NaN	NaN	NaN	NaN	0.0625356	0.12834	0.236319	0.294782	0.349492	0.383107	0.336921	0.264037	0.167677	0.130243	NaN	NaN	0.0157201	NaN	NaN	NaN	NaN	0.140986	0.344671	0.512591	0.674225	0.839467	0.921386	0.959862	0.974768	0.978731	0.979732	0.979343	0.979389	0.979026	0.97872	0.979146	0.979155	0.978867	0.978833	0.978835	0.97883	0.978829	0.978801	0.978755	0.978698
NaN	NaN	0.104483	0.0912309	0.0785756	NaN	NaN	NaN	NaN	0.0396213	NaN	0.164789	0.279712	0.27195	0.299241	0.269479	0.207467	0.111688	NaN	NaN	NaN	0.0105731	0.00368692	0.00303608	NaN	NaN	0.18674	0.304138	0.488404	0.653505	0.828737	0.912526	0.954033	0.972645	0.977948	0.979661	0.979642	0.979621	0.979397	0.97916	0.979577	0.97971	0.979254	0.978911	0.978841	0.978877	0.978952	0.978929	0.978814	0.978714
NaN	NaN	0.104865	0.0875333	0.0837161	NaN	NaN	0.00581568	0.00620933	NaN	NaN	NaN	0.108988	0.166108	0.195825	0.150875	0.179033	NaN	NaN	NaN	NaN	NaN	NaN	NaN	NaN	0.113667	0.194606	0.323538	0.511651	0.653417	0.825064	0.905911	0.948825	0.969751	0.976602	0.979049	0.979363	0.979477	0.979342	0.979468	0.979722	0.979849	0.979495	0.979123	0.979011	0.979183	0.979239	0.979174	0.979013	0.978801
NaN	NaN	0.0958643	0.0854859	0.0877544	NaN	NaN	NaN	NaN	0.00286808	0.00392948	0.0136044	0.0531163	0.0841292	0.0958385	0.129028	0.0569705	NaN	NaN	NaN	NaN	NaN	NaN	0.0398651	0.107526	0.127494	0.200387	0.345233	0.510177	0.665297	0.809914	0.896579	0.942614	0.965624	0.974199	0.977972	0.978799	0.978935	0.979065	0.9796	0.979935	0.979574	0.979524	0.979251	0.979194	0.9793	0.979239	0.979235	0.979157	0.978806
NaN	NaN	NaN	NaN	NaN	NaN	NaN	NaN	NaN	NaN	NaN	NaN	NaN	NaN	NaN	NaN	NaN	NaN	NaN	NaN	NaN	NaN	0.000613331	0.00168594	0.104572	0.128865	0.196902	0.342247	0.48465	0.629313	0.782946	0.877998	0.930283	0.959685	0.971239	0.975925	0.978055	0.978929	0.979232	0.979733	0.979824	0.979629	0.979382	0.979173	0.979177	0.979225	0.979239	0.979302	0.97917	0.97877
NaN	NaN	NaN	NaN	NaN	NaN	NaN	NaN	NaN	NaN	NaN	NaN	NaN	0.0565766	0.0873162	NaN	NaN	NaN	NaN	NaN	NaN	NaN	NaN	NaN	0.0397315	0.115168	0.168498	0.308114	0.456864	0.580156	0.729797	0.838604	0.901605	0.943366	0.96596	0.973398	0.975516	0.977843	0.978847	0.979144	0.979271	0.979271	0.979077	0.97895	0.979054	0.979228	0.97929	0.979255	0.979066	0.978723
NaN	NaN	NaN	NaN	NaN	NaN	NaN	0.000165535	NaN	NaN	NaN	NaN	0.00803037	0.0711892	0.112918	0.114768	0.141508	0.127278	NaN	NaN	NaN	NaN	NaN	NaN	NaN	0.0862614	0.146833	0.252585	0.373527	0.488249	0.642279	0.768034	0.853085	0.912207	0.950917	0.969494	0.973355	0.976079	0.977886	0.978729	0.978758	0.978836	0.978807	0.978814	0.978906	0.979022	0.979111	0.979035	0.978872	0.978729
NaN	NaN	NaN	NaN	NaN	NaN	NaN	NaN	NaN	NaN	NaN	0.0047416	NaN	NaN	0.153869	0.153563	0.171467	0.185021	0.183485	0.121667	0.0738597	0.0559359	NaN	0.0896094	NaN	NaN	0.0867122	0.160023	0.28779	0.395069	0.526865	0.654727	0.77213	0.856317	0.91633	0.957255	0.969874	0.974766	0.97745	0.978387	0.978683	0.978809	0.97887	0.978835	0.978827	0.978845	0.978851	0.97884	0.978839	0.978813
NaN	NaN	NaN	NaN	NaN	NaN	NaN	NaN	NaN	NaN	0.0139429	0.0116632	NaN	0.165258	0.187287	0.219214	0.250918	0.256924	0.182366	0.145057	0.131674	NaN	0.106512	0.104586	0.122962	0.103884	0.0707885	0.0854317	0.196837	0.274681	0.417008	0.516892	0.651412	0.767424	0.855713	0.927836	0.960848	0.97148	0.976194	0.978072	0.978698	0.978928	0.979082	0.97903	0.978918	0.978839	0.97883	0.978826	0.978825	0.978828
NaN	NaN	NaN	NaN	NaN	NaN	NaN	NaN	NaN	NaN	NaN	NaN	NaN	0.137285	0.224543	0.25471	0.262237	0.272234	0.193248	0.147231	0.161134	0.149961	0.107152	0.124685	0.128738	0.104202	0.0835892	0.0782648	0.097773	0.249634	0.323707	0.408656	0.559041	0.693365	0.807133	0.893554	0.943688	0.964278	0.972952	0.977095	0.978484	0.978856	0.97895	0.97906	0.978987	0.978881	0.978819	0.978819	0.978817	0.978817
NaN	NaN	NaN	NaN	NaN	0.0385057	0.0500661	0.0706959	0.104144	0.145367	0.130597	0.104418	NaN	0.139743	0.188247	0.247673	0.246937	0.251049	0.175576	0.141719	0.159692	0.106577	0.0922661	NaN	0.112628	0.0934879	0.0805613	NaN	NaN	0.0564933	0.257533	0.324756	0.491304	0.628203	0.758719	0.858364	0.915177	0.945762	0.962761	0.972126	0.976249	0.977995	0.978791	0.978996	0.978966	0.978865	0.978798	0.978817	0.978808	0.978807
NaN	NaN	NaN	NaN	NaN	NaN	0.0418292	0.102637	0.134706	0.158573	0.161055	0.188241	NaN	0.134745	0.1711	0.216677	0.223822	0.212019	0.149117	NaN	0.0857272	0.0817746	NaN	NaN	0.0919626	0.0811025	NaN	NaN	NaN	0.0909791	0.182981	0.288262	0.429335	0.578464	0.70468	0.818627	0.884861	0.920917	0.942035	0.959288	0.970314	0.975151	0.978127	0.978804	0.978889	0.978813	0.978786	0.978794	0.9788	0.978814
NaN	NaN	NaN	NaN	NaN	NaN	NaN	0.111831	0.186584	0.184471	0.177649	0.203835	0.214211	0.162051	0.140824	0.166685	0.163073	0.170259	NaN	NaN	NaN	NaN	NaN	0.0465994	0.0471538	NaN	NaN	NaN	NaN	0.1585	0.18297	0.316149	0.424173	0.528134	0.656432	0.765506	0.835315	0.883598	0.913299	0.934671	0.95181	0.964718	0.973722	0.977367	0.978439	0.978666	0.978758	0.97878	0.97883	0.978853
NaN	NaN	NaN	NaN	NaN	NaN	0.0809539	0.112442	0.194824	0.234767	0.294601	0.251143	0.208183	0.194946	NaN	0.1259	0.104767	0.0751931	NaN	NaN	NaN	NaN	NaN	NaN	NaN	NaN	0.0742657	NaN	0.196456	0.25674	0.313377	0.350606	0.410437	0.468109	0.576585	0.686863	0.76627	0.835416	0.88294	0.90558	0.922967	0.944846	0.965944	0.973794	0.977432	0.978375	0.978589	0.978761	0.978792	0.978772
NaN	NaN	NaN	2.51256e-05	NaN	NaN	NaN	0.17504	0.23843	0.310952	0.326416	0.293129	0.224414	0.166228	NaN	0.0612219	NaN	NaN	NaN	NaN	NaN	NaN	NaN	0.00264364	NaN	NaN	0.0833409	0.136554	0.219782	0.323779	0.409444	0.395611	0.364078	0.390902	0.474455	0.589772	0.688593	0.762107	0.834642	0.865108	0.888809	0.924324	0.951779	0.965092	0.973896	0.976835	0.977909	0.97846	0.978372	0.978293
NaN	0.0460961	0.0389572	NaN	NaN	NaN	0.112145	0.160704	0.214384	0.295993	0.361822	0.345262	0.258096	0.20147	0.155064	NaN	NaN	NaN	NaN	NaN	NaN	NaN	NaN	NaN	NaN	NaN	NaN	0.180173	0.254849	0.347543	0.361401	0.350804	0.326078	0.246436	0.347617	0.463863	0.537967	0.610551	0.692124	0.748676	0.814256	0.8824	0.924875	0.94536	0.961061	0.968874	0.973095	0.975362	0.976584	0.976616
NaN	0.0464088	0.0379669	0.0375773	NaN	NaN	NaN	0.17261	0.232923	0.329807	0.424551	0.415802	0.336808	0.27676	0.200244	NaN	NaN	0.111922	0.114952	0.124608	NaN	NaN	NaN	NaN	NaN	NaN	NaN	0.176063	0.223951	0.249992	0.302057	0.291952	0.299245	0.183399	0.222413	0.334215	0.382187	0.458901	0.570411	0.633081	0.723499	0.818309	0.877495	0.909196	0.929323	0.946561	0.959391	0.96676	0.968776	0.965931
NaN	0.0368117	0.041753	0.0423917	NaN	NaN	NaN	0.170256	0.2445	0.347118	0.411356	0.422525	0.338325	0.288316	0.226121	0.164592	0.22357	0.236218	0.178866	0.157144	NaN	NaN	NaN	NaN	NaN	NaN	NaN	0.0858893	0.108731	0.196342	0.248801	0.230134	0.237087	0.098385	0.150411	0.230243	0.261764	0.365852	0.441139	0.528558	0.630239	0.729514	0.797141	0.841957	0.87012	0.89216	0.916885	0.935702	0.937919	0.927913
NaN	NaN	0.0591451	NaN	0.102708	0.110279	0.138181	0.150204	0.204686	0.278271	0.327769	0.319115	0.269799	0.307614	0.23846	0.188143	0.260296	0.319353	0.240422	0.216163	NaN	NaN	NaN	NaN	NaN	NaN	NaN	NaN	NaN	0.145693	0.119887	0.101373	0.0688245	NaN	0.080308	0.131454	0.171594	0.237319	0.320449	0.42827	0.536811	0.620191	0.713106	0.756298	0.789936	0.814995	0.842944	0.8587	0.856714	0.850326
NaN	NaN	NaN	0.10305	0.115757	0.129234	0.14244	0.154789	NaN	0.213074	0.260122	0.285623	0.26449	0.289295	0.206445	0.228013	0.246076	0.306854	0.308317	0.242904	0.201531	NaN	NaN	NaN	NaN	NaN	NaN	NaN	NaN	NaN	NaN	NaN	0.0383437	0.0322463	0.0528793	0.136936	0.166242	0.213066	0.27341	0.347965	0.415036	0.492627	0.578278	0.62288	0.65381	0.694779	0.724808	0.724949	0.720984	0.731826
NaN	NaN	0.141806	0.156102	0.151734	0.149526	0.145672	0.147107	NaN	0.121685	0.129387	0.218806	0.240942	0.274446	0.170055	0.231657	0.249504	0.290576	0.272692	0.193887	NaN	0.0636109	0.0381531	0.0482916	0.0880094	0.0598567	NaN	NaN	NaN	NaN	NaN	NaN	NaN	0.035035	0.0427319	0.15039	0.171926	0.19955	0.230851	0.274401	0.304087	0.352177	0.424453	0.432966	0.465646	0.520274	0.54465	0.554181	0.541826	0.54244
NaN	0.159806	0.183523	0.2194	0.167513	0.176526	0.152248	0.112438	NaN	0.0455332	0.103214	0.189893	NaN	NaN	0.173508	0.184604	0.226405	NaN	0.23056	0.143226	0.10314	NaN	NaN	0.0567881	0.102229	0.172216	0.225321	0.196244	0.150772	NaN	NaN	NaN	NaN	NaN	NaN	0.0361865	0.128009	0.170437	0.157809	0.24646	0.2316	0.224391	0.281651	0.272789	0.321307	0.369937	0.432804	0.436985	0.385035	0.374489
NaN	0.269028	0.285221	0.300312	0.26071	0.195623	0.157172	0.0877004	NaN	NaN	NaN	NaN	NaN	NaN	NaN	0.147184	0.15553	NaN	NaN	NaN	0.0765936	NaN	NaN	NaN	0.181871	0.241158	0.293368	0.270244	0.177691	0.134508	NaN	0.0154044	0.0138125	0.0134955	NaN	0.0243708	0.0655551	0.198568	0.203982	0.18317	0.173713	0.108328	0.184164	0.186188	0.203867	0.283806	0.359053	0.340472	0.33771	0.233717
NaN	0.378875	0.34786	0.321208	0.267069	0.202015	0.170972	NaN	NaN	NaN	NaN	NaN	0.00166704	NaN	NaN	NaN	NaN	NaN	NaN	NaN	NaN	NaN	NaN	NaN	0.259522	0.318337	0.337432	0.343141	0.278392	0.177628	NaN	NaN	0.0117379	0.0127635	NaN	NaN	NaN	NaN	0.101942	0.110991	0.0870658	0.023195	NaN	0.114413	NaN	0.190999	0.258804	0.245526	0.274506	0.20616
NaN	0.419699	0.386845	0.316679	0.258047	0.233875	0.175467	0.0164557	NaN	NaN	NaN	NaN	0.00240168	NaN	NaN	NaN	NaN	NaN	NaN	NaN	NaN	NaN	NaN	0.144494	0.262098	0.38618	0.420189	0.385433	0.357862	0.225872	NaN	NaN	NaN	NaN	NaN	NaN	NaN	0.0408318	NaN	0.0883105	0.0376721	0.0669805	NaN	NaN	NaN	0.158723	0.195721	0.214193	0.210842	NaN
NaN	0.385477	0.401898	0.344818	0.260339	0.168378	0.150621	0.0145639	0.0081218	NaN	NaN	NaN	NaN	NaN	0.0201749	0.0164668	NaN	NaN	NaN	NaN	NaN	NaN	NaN	0.164661	0.243233	0.366861	0.410518	0.406829	0.394421	0.299552	0.159441	NaN	NaN	NaN	NaN	NaN	NaN	NaN	NaN	NaN	0.0369458	0.014832	NaN	NaN	NaN	0.080083	0.152502	0.148378	0.151587	NaN
NaN	0.317446	0.313877	0.284674	0.19415	NaN	NaN	0.0253128	0.00286274	0.00377109	NaN	0.0132771	NaN	0.028463	0.0237415	0.0228264	NaN	NaN	NaN	NaN	NaN	NaN	NaN	0.114983	0.229439	0.34554	0.381458	0.427242	0.376785	0.271693	0.165178	NaN	NaN	NaN	NaN	NaN	NaN	NaN	0.0902015	NaN	NaN	NaN	0.00796482	NaN	NaN	NaN	NaN	0.07904	0.0778554	NaN
NaN	0.238615	0.231401	0.207105	0.128438	NaN	NaN	NaN	NaN	0.00501506	NaN	0.0159515	0.021631	0.0320961	0.0297631	0.0249444	NaN	NaN	0.00141845	0.00148014	NaN	NaN	NaN	NaN	0.204832	0.246073	0.344284	0.399765	0.375326	0.315068	0.219602	NaN	NaN	NaN	NaN	NaN	NaN	0.0803691	0.0849906	0.0945217	NaN	NaN	0.0149672	NaN	NaN	NaN	NaN	0.0493803	0.0473049	NaN
NaN	0.155144	NaN	NaN	0.085749	0.0615537	NaN	NaN	NaN	NaN	NaN	0.0220578	NaN	0.0321371	0.026259	NaN	NaN	NaN	0.001133	NaN	NaN	NaN	0.0142612	NaN	0.112808	0.213959	0.354253	0.389949	0.376773	0.339506	0.257194	NaN	NaN	NaN	NaN	NaN	NaN	0.0725539	0.0874591	0.0956498	0.0771077	0.0845585	0.069556	0.00226685	0.00385156	NaN	NaN	NaN	NaN	NaN
NaN	0.117492	NaN	NaN	NaN	0.04833	0.0451084	0.0422948	NaN	NaN	NaN	NaN	NaN	0.0282191	0.0256358	NaN	NaN	NaN	0.00128712	NaN	NaN	NaN	0.026057	NaN	NaN	NaN	0.315136	0.377705	0.425627	0.375932	0.274528	0.161761	NaN	NaN	NaN	NaN	0.0386973	0.0775004	0.0811709	0.112633	0.105877	0.0871931	0.0518167	0.0296846	NaN	NaN	NaN	NaN	NaN	NaN
NaN	NaN	NaN	NaN	NaN	0.0441079	0.0424601	0.0412183	NaN	NaN	NaN	NaN	NaN	0.0324518	0.0290785	NaN	NaN	NaN	NaN	NaN	NaN	0.0767235	0.0846122	NaN	NaN	0.186734	0.29253	0.377419	0.391496	0.379654	0.314075	0.167004	0.0830047	NaN	NaN	NaN	NaN	0.091291	0.10197	NaN	NaN	0.0756674	0.0494718	0.0367305	NaN	NaN	NaN	0.0509652	0.101084	0.121075
NaN	NaN	NaN	NaN	NaN	0.0401431	0.0426319	0.0411769	NaN	NaN	NaN	NaN	NaN	NaN	NaN	NaN	NaN	NaN	NaN	NaN	NaN	0.120654	0.129535	0.122722	NaN	0.255516	0.372812	0.396003	0.41	0.372005	0.287638	0.169888	0.0709569	NaN	0.121477	0.1924	0.194379	0.209666	0.222296	0.147538	NaN	NaN	NaN	0.0379961	0.0323019	0.0170413	NaN	NaN	0.100799	0.162623
NaN	NaN	NaN	NaN	NaN	0.0346285	NaN	NaN	NaN	NaN	NaN	0.161022	0.186788	0.184928	0.219876	NaN	NaN	NaN	0.00676985	0.0197412	NaN	0.154588	0.154451	0.158139	0.156607	0.209769	0.307334	0.367381	0.348732	0.331352	0.25098	0.159111	0.0428329	0.0847662	NaN	0.249065	0.251014	0.280126	0.255007	0.173874	0.1317	0.0964669	0.0192714	0.0263092	0.00889361	0.006065	0.00486111	0.0484274	0.120929	0.217366
NaN	NaN	NaN	NaN	NaN	NaN	NaN	NaN	NaN	0.0274096	0.0511372	NaN	0.233143	0.222258	0.21934	0.179419	0.0184749	NaN	NaN	NaN	0.136098	0.162934	0.168284	0.186543	0.154051	0.189355	0.230789	0.25779	0.293061	0.253038	0.118918	0.0794198	NaN	0.080927	0.133171	0.220086	0.292674	0.308735	0.282882	0.213691	0.128047	0.099878	0.0668192	0.0263411	0.00837817	0.00561066	0.00464771	NaN	NaN	0.182744
NaN	NaN	NaN	NaN	NaN	NaN	NaN	NaN	NaN	0.0598425	0.164811	0.271388	0.303497	0.336512	0.309396	0.193219	0.144173	NaN	NaN	NaN	0.127334	0.137749	0.14816	0.15729	NaN	0.171172	0.181937	0.220736	0.185107	NaN	0.0641601	NaN	NaN	NaN	0.181086	0.237412	0.275164	0.307301	0.237017	0.191868	0.135712	NaN	0.0419084	NaN	NaN	NaN	NaN	NaN	NaN	0.230986
NaN	NaN	NaN	NaN	NaN	NaN	0.000679919	NaN	NaN	NaN	0.179948	0.235448	0.355028	0.37875	0.321669	0.227432	0.144153	NaN	NaN	NaN	NaN	0.0936692	0.12739	0.138373	0.0981097	0.116975	0.136644	NaN	0.116265	NaN	NaN	NaN	NaN	NaN	0.198128	0.223134	0.259106	0.206885	0.0262128	0.165564	NaN	NaN	NaN	NaN	NaN	NaN	NaN	NaN	NaN	NaN
NaN	NaN	NaN	NaN	NaN	NaN	NaN	NaN	NaN	0.0712503	0.162359	0.233969	0.307768	0.322013	0.30092	0.238759	NaN	NaN	NaN	NaN	NaN	0.0664389	0.0715438	NaN	0.0828962	0.0815869	0.0560556	NaN	NaN	NaN	0.00161858	NaN	NaN	NaN	NaN	0.216833	0.225587	0.244854	0.259338	0.147084	0.111987	NaN	NaN	NaN	NaN	NaN	NaN	NaN	NaN	NaN
NaN	NaN	NaN	NaN	NaN	0.000943652	0.000930369	NaN	NaN	NaN	0.142503	0.196343	0.242886	0.247572	0.219036	0.13659	NaN	NaN	NaN	NaN	NaN	0.0538074	0.0342443	NaN	NaN	NaN	0.0322891	NaN	NaN	NaN	NaN	NaN	NaN	NaN	NaN	NaN	0.177553	0.216769	0.235471	0.175479	0.13193	0.0968245	NaN	0.041992	0.0360114	0.0292106	0.0247427	NaN	NaN	NaN
NaN	NaN	NaN	NaN	0.00137246	NaN	NaN	0.0100622	NaN	NaN	0.126638	NaN	0.184426	0.155472	0.158377	NaN	NaN	0.0625712	0.0844953	NaN	NaN	0.124894	0.0911331	NaN	NaN	NaN	NaN	NaN	NaN	NaN	NaN	NaN	NaN	NaN	NaN	0.123755	0.16387	0.210302	0.212215	0.211698	0.153608	0.0972546	0.0615021	0.0470216	0.0369969	NaN	NaN	NaN	NaN	NaN
NaN	NaN	NaN	NaN	0.00219746	NaN	NaN	NaN	NaN	0.0750552	0.0833064	0.0980214	NaN	NaN	NaN	NaN	NaN	0.1066	0.145902	0.195474	0.210596	0.180387	0.126214	0.105622	NaN	NaN	NaN	NaN	NaN	NaN	NaN	NaN	NaN	NaN	NaN	NaN	0.177743	0.194337	0.194086	0.166903	NaN	0.0829319	0.0481482	0.040934	0.0307734	NaN	NaN	NaN	NaN	NaN
NaN	NaN	0.00278961	NaN	NaN	NaN	NaN	0.0753122	0.134394	0.158304	0.125342	0.111112	NaN	NaN	0.0423181	NaN	NaN	0.126445	0.167287	0.196139	0.222574	0.194342	0.161376	0.12228	NaN	NaN	NaN	NaN	NaN	NaN	NaN	0.00237862	NaN	NaN	NaN	NaN	5.82052e-05	NaN	0.136144	0.130649	NaN	NaN	NaN	NaN	NaN	NaN	NaN	NaN	NaN	NaN
NaN	NaN	NaN	0.00516411	0.00431976	0.00444677	NaN	0.0886248	0.123692	0.148436	0.141225	0.125154	NaN	NaN	NaN	NaN	NaN	0.101681	0.162645	0.184321	0.187425	0.168467	0.132312	0.0778365	0.0501453	NaN	0.00433318	0.00407498	NaN	NaN	NaN	0.00206606	NaN	NaN	NaN	NaN	NaN	0.101746	0.0973161	0.0806319	NaN	NaN	NaN	NaN	NaN	NaN	NaN	NaN	NaN	NaN
NaN	NaN	NaN	0.00541579	NaN	NaN	NaN	NaN	0.0983652	0.119272	0.132319	NaN	NaN	NaN	NaN	NaN	NaN	NaN	0.16293	0.134089	0.144188	0.147497	0.0854458	0.0732402	NaN	NaN	0.00459714	NaN	NaN	NaN	0.00249623	0.00307691	NaN	NaN	NaN	NaN	NaN	NaN	NaN	0.0165929	NaN	NaN	NaN	NaN	NaN	NaN	NaN	NaN	NaN	NaN
NaN	NaN	0.00184303	NaN	NaN	0.00702349	NaN	0.0587039	0.0755222	0.0748268	0.0717991	0.052676	NaN	NaN	NaN	NaN	NaN	NaN	0.0491955	NaN	NaN	NaN	NaN	NaN	NaN	NaN	NaN	0.00468893	NaN	NaN	NaN	0.00302578	NaN	NaN	NaN	NaN	NaN	NaN	NaN	0.0155502	NaN	NaN	NaN	NaN	NaN	NaN	NaN	NaN	NaN	NaN
NaN	NaN	NaN	0.00290242	0.00337516	0.00380035	NaN	0.0499542	0.0494279	0.0592382	NaN	NaN	NaN	NaN	NaN	NaN	NaN	NaN	NaN	NaN	NaN	NaN	NaN	NaN	NaN	NaN	NaN	0.00428156	NaN	NaN	NaN	NaN	NaN	NaN	NaN	NaN	NaN	NaN	NaN	NaN	NaN	NaN	NaN	NaN	NaN	NaN	NaN	NaN	NaN	0.000981866
NaN	0.000467254	0.00403256	NaN	NaN	NaN	NaN	0.0182042	NaN	NaN	NaN	NaN	NaN	NaN	NaN	NaN	NaN	0.0499004	0.0585093	NaN	0.0560045	NaN	NaN	NaN	NaN	NaN	NaN	NaN	NaN	NaN	NaN	0.00258699	0.00243573	NaN	NaN	0.000837606	NaN	NaN	NaN	NaN	NaN	NaN	NaN	NaN	NaN	NaN	NaN	NaN	NaN	NaN
NaN	NaN	0.00426795	0.00520785	NaN	NaN	NaN	NaN	0.0957155	NaN	NaN	0.185217	0.202909	NaN	NaN	0.103541	0.047118	0.0848006	0.0983449	0.095887	0.0859259	NaN	NaN	NaN	NaN	NaN	NaN	NaN	NaN	NaN	NaN	NaN	NaN	NaN	NaN	0.00084243	0.000899268	NaN	NaN	NaN	NaN	NaN	NaN	NaN	0.178699	0.185338	0.16997	NaN	NaN	NaN
NaN	NaN	NaN	0.0200026	0.0311178	0.126843	0.186399	0.215293	0.198534	0.184305	0.278938	0.266679	0.277843	0.250533	0.185023	0.136137	0.1383	0.0998806	0.122058	0.148368	0.135914	0.101967	NaN	NaN	NaN	NaN	NaN	NaN	NaN	NaN	NaN	NaN	NaN	NaN	NaN	NaN	NaN	NaN	NaN	NaN	NaN	0.0437131	NaN	0.148409	0.218588	0.198458	0.171818	0.11894	0.124415	0.0204084
NaN	NaN	NaN	0.0516115	0.0694205	0.170639	0.208628	0.269534	0.326116	0.312822	0.288543	0.362611	0.364895	0.260237	0.216025	0.163794	0.132121	0.133681	0.164661	0.208442	0.17999	0.116408	NaN	NaN	NaN	NaN	NaN	NaN	NaN	NaN	NaN	0.00246836	0.00153417	NaN	NaN	NaN	NaN	NaN	NaN	NaN	NaN	0.111527	0.170117	0.207647	0.265521	0.243891	0.189472	0.156096	NaN	NaN
NaN	NaN	NaN	NaN	NaN	0.16645	0.221603	0.297486	0.354871	0.376556	0.387523	0.412914	0.421783	0.320188	0.266576	0.191608	NaN	0.13291	0.181683	0.194359	0.161112	0.152362	0.117218	NaN	NaN	NaN	0.00214006	NaN	NaN	NaN	NaN	NaN	0.00132105	NaN	NaN	NaN	0.0821759	0.0980302	NaN	NaN	NaN	0.169951	0.208774	0.222222	0.270707	0.296287	0.185174	0.0837202	NaN	NaN
NaN	NaN	NaN	NaN	NaN	0.135982	0.203288	0.316637	0.362802	0.371899	0.441281	0.448905	0.392695	0.284825	0.248863	0.101996	0.07217	NaN	0.167614	0.198394	0.183613	0.183901	0.175726	0.072067	NaN	NaN	NaN	NaN	NaN	NaN	NaN	NaN	NaN	NaN	NaN	NaN	0.112164	0.129354	0.173668	0.223663	0.252091	0.202108	0.246701	0.234593	0.196894	0.177243	0.186723	0.0850706	NaN	NaN
NaN	NaN	NaN	NaN	NaN	NaN	0.20777	0.254533	0.317408	0.324273	0.359299	0.347957	0.305768	0.256368	0.162339	0.0173049	NaN	0.0627081	0.190574	0.214422	0.252293	0.250275	0.206392	NaN	NaN	NaN	NaN	NaN	NaN	NaN	NaN	NaN	NaN	NaN	NaN	NaN	0.123154	0.158754	0.216457	0.260125	0.271552	0.272109	0.281488	0.205959	0.160143	0.140404	NaN	NaN	NaN	NaN
NaN	NaN	NaN	NaN	NaN	NaN	NaN	NaN	0.168781	NaN	0.240354	0.267904	0.24471	0.222477	0.083485	0.0892035	0.0748308	0.100964	0.204767	0.268153	0.27842	0.25537	0.232144	0.205965	NaN	NaN	NaN	NaN	NaN	NaN	NaN	NaN	NaN	NaN	NaN	NaN	0.129299	0.169731	0.238241	0.300749	0.309879	0.304704	0.28081	0.229936	0.163966	0.0829419	NaN	NaN	NaN	NaN
NaN	NaN	0.100224	0.0917718	NaN	NaN	NaN	NaN	NaN	0.146234	0.162493	NaN	0.208265	0.115083	NaN	NaN	0.133277	0.191433	0.291592	0.348256	0.341601	0.348592	0.344456	0.303853	0.211198	NaN	0.107845	NaN	NaN	NaN	NaN	NaN	NaN	0.0515782	NaN	NaN	NaN	NaN	0.208261	0.25442	0.269103	0.275425	0.255676	0.24294	0.212315	NaN	NaN	0.0665414	0.0619787	NaN
NaN	NaN	0.155959	0.12508	0.114424	NaN	NaN	NaN	0.0530945	0.0688971	NaN	NaN	NaN	0.0790543	0.101459	0.126264	0.152439	0.206259	0.327553	0.421023	0.455764	0.48325	0.458355	0.389281	0.301455	0.273065	0.164135	NaN	NaN	NaN	NaN	NaN	0.0667669	0.0652687	0.0634071	NaN	NaN	NaN	NaN	0.164817	0.207107	0.240908	0.217621	0.180304	0.160138	0.139588	0.101611	0.0758755	NaN	NaN
NaN	0.262029	0.223831	0.184642	0.164608	NaN	NaN	NaN	0.102666	0.0852966	0.0923934	NaN	NaN	NaN	0.0579556	NaN	0.177924	0.248254	0.340614	0.39644	0.465614	0.542922	0.503294	0.431765	0.325628	0.294677	0.220265	0.147931	0.109082	NaN	NaN	NaN	0.0620948	0.0660141	0.064558	0.0714215	NaN	NaN	NaN	0.0959599	0.0900532	NaN	0.183089	0.147485	0.14635	0.140345	0.114203	0.0937419	NaN	NaN
NaN	0.273361	0.255015	0.213855	0.172495	NaN	NaN	NaN	0.156144	0.142105	0.144727	NaN	NaN	0.0168617	NaN	NaN	0.219407	0.273069	0.364459	0.403344	0.482065	0.495128	0.496495	0.466544	0.400228	0.353975	0.234172	0.156698	0.0982835	NaN	NaN	NaN	NaN	0.0674175	0.0705967	0.0663034	NaN	NaN	NaN	0.0295259	NaN	NaN	NaN	0.0910416	0.0972826	NaN	0.0812486	NaN	NaN	NaN
NaN	0.246502	0.198085	0.211845	0.173649	0.0677976	0.0858517	0.138454	0.201676	0.188303	0.159734	0.124086	NaN	NaN	0.00245781	NaN	NaN	0.259109	0.313777	0.404344	0.488421	0.460629	0.458304	0.422483	0.376093	0.309822	0.187117	0.129592	0.124841	NaN	0.0310326	0.0470662	NaN	NaN	0.0659703	0.0662165	NaN	NaN	NaN	NaN	NaN	NaN	NaN	NaN	NaN	NaN	NaN	NaN	NaN	NaN
NaN	0.19425	0.166274	0.134273	NaN	NaN	NaN	0.165834	0.192416	0.204182	0.177913	0.127991	NaN	NaN	NaN	NaN	0.0726718	0.117419	0.231725	0.307907	0.389606	0.383722	0.364983	0.315518	0.217577	0.161241	0.167936	0.108041	NaN	0.0668213	0.0381844	0.034987	0.0400231	0.0465655	0.0419762	NaN	NaN	NaN	NaN	NaN	NaN	NaN	NaN	NaN	NaN	NaN	NaN	NaN	NaN	NaN
NaN	NaN	0.123338	0.103127	NaN	NaN	NaN	0.159994	0.193451	0.21309	0.213606	0.115147	0.0774156	NaN	NaN	0.0126122	NaN	0.11885	0.181588	0.21208	0.271095	0.344061	0.281454	0.226458	0.207395	0.144188	NaN	0.0831728	0.0790358	0.0684255	0.0580065	NaN	NaN	0.036387	NaN	NaN	NaN	NaN	NaN	NaN	NaN	NaN	NaN	NaN	NaN	NaN	NaN	0.000268079	NaN	NaN
NaN	NaN	NaN	NaN	NaN	NaN	NaN	0.173465	0.198949	0.218893	NaN	NaN	NaN	NaN	NaN	NaN	NaN	NaN	0.16463	0.1923	0.216378	NaN	0.208808	NaN	NaN	0.0606178	0.0604499	0.0611648	0.0636297	0.075476	NaN	NaN	NaN	0.0258565	0.0317536	0.0321981	0.0248731	0.0204246	0.0202354	NaN	NaN	NaN	NaN	NaN	NaN	NaN	NaN	NaN	NaN	NaN
NaN	NaN	NaN	NaN	NaN	NaN	NaN	NaN	NaN	NaN	NaN	NaN	NaN	NaN	NaN	NaN	NaN	NaN	NaN	NaN	NaN	NaN	NaN	NaN	0.0658953	NaN	NaN	NaN	NaN	NaN	NaN	NaN	NaN	0.0271031	0.0382648	NaN	0.0230122	NaN	NaN	NaN	NaN	NaN	NaN	NaN	NaN	NaN	NaN	NaN	NaN	NaN
0	0	0	0	0	0	0	0	0	0	0	0	0	0	0	0	0	0	0	0	0	0	0	0	0	0	0	0	0	0	0	0	0	0	0	0	0	0	0	0	0	0	0	0	0	0	0	0	0	0
[truncated: 51 more columns]

## Sheet: SI Figure S9 Panel A2
NaN	NaN	0.00664649	0.00691049	0.00640613	NaN	NaN	NaN	NaN	NaN	NaN	0.00121192	0.00227662	0.00304975	0.0061037	0.0114275	0.00984385	0.0117055	0.0501633	0.0618421	NaN	NaN	0.00751452	0.161661	0.335367	0.466461	0.556769	0.627571	0.690578	0.699686	0.817755	0.787103	0.779312	0.843446	0.882971	0.922729	0.937907	0.959987	0.974665	0.977353	0.979099	0.980458	0.980716	0.980768	0.981455	0.981665	0.981825	0.982041	0.982095	0.982235
NaN	NaN	0.00537122	NaN	NaN	NaN	NaN	NaN	NaN	NaN	NaN	NaN	0.00154406	NaN	NaN	NaN	0.00840468	NaN	NaN	0.0867918	0.144932	0.200591	0.31281	0.300369	0.456837	0.522699	0.572388	0.692939	0.66653	0.680089	0.75939	0.793054	0.82155	0.873401	0.912239	0.932789	0.949455	0.965943	0.976309	0.978463	0.979449	0.980638	0.9811	0.981302	0.981767	0.981895	0.982015	0.982189	0.982191	0.982245
NaN	NaN	NaN	NaN	NaN	NaN	NaN	NaN	NaN	NaN	NaN	NaN	NaN	NaN	NaN	NaN	0.00912689	0.0450072	0.112556	0.137367	0.237286	0.344684	0.393539	0.429643	0.511195	0.574364	0.649098	0.708927	0.705732	0.733353	0.781065	0.805751	0.865945	0.906934	0.928023	0.949128	0.961467	0.972817	0.978551	0.979771	0.980232	0.981136	0.981697	0.981908	0.982067	0.982127	0.982242	0.982343	0.98232	0.982336
NaN	NaN	NaN	NaN	NaN	NaN	NaN	NaN	NaN	NaN	NaN	NaN	NaN	NaN	NaN	0.006061	0.0093995	0.0622716	0.124721	0.224286	0.305394	0.429486	0.472668	0.588104	0.62259	0.685296	0.694104	0.733251	0.761052	0.779624	0.797595	0.838874	0.897187	0.936842	0.951316	0.964413	0.973486	0.977212	0.979762	0.980434	0.980942	0.981762	0.982199	0.982294	0.982355	0.982333	0.982389	0.982444	0.982445	0.982428
NaN	NaN	2.45074e-05	NaN	NaN	NaN	NaN	NaN	NaN	NaN	NaN	NaN	NaN	NaN	0.00382398	0.00628624	NaN	0.00446174	0.119034	0.256747	0.356765	0.511322	0.657978	0.702219	0.732078	0.777001	0.760406	0.709395	0.744561	0.784981	0.832428	0.886554	0.932282	0.9575	0.967044	0.974878	0.97731	0.978316	0.979347	0.980594	0.981517	0.982137	0.982296	0.982335	0.982373	0.982398	0.982453	0.98248	0.982468	0.982466
NaN	NaN	0.00160256	NaN	NaN	NaN	NaN	NaN	NaN	NaN	NaN	NaN	NaN	0.00702834	0.0065733	NaN	NaN	0.00388466	0.0995928	0.289823	0.407376	0.545062	0.655965	0.731274	0.708368	0.778885	0.770016	0.829755	0.812707	0.836904	0.898703	0.939469	0.961336	0.970139	0.97447	0.976307	0.977281	0.978113	0.9787	0.980153	0.981877	0.982353	0.98233	0.982372	0.982377	0.982424	0.982465	0.982489	0.982467	0.982462
NaN	NaN	0.00171617	NaN	NaN	NaN	NaN	NaN	NaN	NaN	NaN	NaN	NaN	0.010244	NaN	NaN	NaN	NaN	0.139238	0.206349	0.375192	0.533664	0.67777	0.722426	0.715605	0.765008	0.846243	0.828146	0.844168	0.879528	0.936088	0.961374	0.96901	0.972528	0.974522	0.975287	0.976345	0.977973	0.978714	0.979905	0.981636	0.982374	0.982416	0.982359	0.982372	0.98243	0.982464	0.982481	0.982476	0.982461
NaN	NaN	NaN	NaN	NaN	NaN	NaN	NaN	NaN	0.0091365	NaN	0.0200524	NaN	0.0101439	NaN	NaN	NaN	NaN	NaN	0.177298	0.370518	0.479144	0.624245	0.77911	0.795221	0.809163	0.800528	0.837892	0.861455	0.904616	0.950672	0.965952	0.969463	0.971946	0.973836	0.974512	0.975448	0.977819	0.978381	0.979707	0.981762	0.98245	0.98241	0.982364	0.982388	0.982451	0.98246	0.982477	0.982483	0.982477
NaN	NaN	NaN	NaN	NaN	NaN	NaN	NaN	0.0150591	0.0134792	0.0184823	0.0205034	0.011774	0.0117619	NaN	NaN	NaN	NaN	NaN	0.152529	0.306353	0.496557	0.642494	0.713772	0.767479	0.762418	0.780757	0.846997	0.878799	0.92183	0.955613	0.965867	0.970321	0.972172	0.972024	0.974633	0.973531	0.976503	0.978222	0.980098	0.982051	0.982467	0.982441	0.982409	0.982454	0.982473	0.982465	0.982482	0.982487	0.982476
NaN	NaN	NaN	NaN	NaN	NaN	NaN	NaN	0.0147097	0.022135	0.0215538	0.0207858	0.0120476	0.0188337	NaN	NaN	NaN	NaN	NaN	0.158702	0.315065	0.452348	0.622244	0.733802	0.760532	0.815159	0.824899	0.880572	0.897859	0.928874	0.9558	0.966878	0.971219	0.973014	0.974525	0.974289	0.97437	0.976272	0.979108	0.980985	0.981993	0.982351	0.982459	0.982453	0.982468	0.982468	0.982473	0.982484	0.982483	0.982477
NaN	NaN	NaN	NaN	0.003193	NaN	NaN	NaN	NaN	0.0233489	0.0265903	NaN	NaN	NaN	NaN	0.032002	0.0278147	0.0326366	0.0282584	0.142861	0.266492	0.402497	0.594822	0.738407	0.745784	0.810591	0.858728	0.890365	0.909395	0.938741	0.960398	0.968996	0.972572	0.974799	0.97509	0.976231	0.976566	0.97744	0.979461	0.980999	0.981836	0.982219	0.982423	0.98248	0.982487	0.982493	0.982505	0.982514	0.982493	0.982476
NaN	NaN	NaN	0.00329141	NaN	NaN	NaN	NaN	NaN	NaN	0.0237066	0.0185464	0.0152162	NaN	NaN	0.0502237	0.0434562	0.0406922	0.0512016	0.0918972	0.256467	0.412002	0.553798	0.690866	0.742208	0.819264	0.878042	0.899029	0.916263	0.94162	0.960656	0.970426	0.975372	0.977203	0.976466	0.976292	0.978496	0.978384	0.97912	0.980938	0.982082	0.982212	0.982403	0.982511	0.982513	0.982519	0.982525	0.982528	0.982505	0.982482
NaN	NaN	NaN	NaN	NaN	NaN	NaN	NaN	NaN	NaN	0.013354	NaN	NaN	NaN	NaN	0.0545732	0.0696951	0.0642314	0.0652894	0.0379218	0.140035	0.369791	0.540304	0.662471	0.711853	0.837438	0.895663	0.919599	0.929728	0.948019	0.963473	0.97379	0.97786	0.979364	0.978735	0.978294	0.979118	0.979228	0.979922	0.981431	0.982072	0.982213	0.982411	0.98252	0.982527	0.982511	0.982525	0.982537	0.982515	0.982493
NaN	NaN	NaN	NaN	NaN	NaN	0.000423285	NaN	NaN	NaN	NaN	NaN	NaN	NaN	NaN	0.0635529	0.0649852	0.0671562	0.0604291	0.0416944	0.0979232	0.308584	0.483638	0.591257	0.697754	0.800259	0.86875	0.920256	0.928694	0.949253	0.966515	0.975552	0.979137	0.980534	0.980903	0.980295	0.980678	0.980388	0.980958	0.981901	0.98214	0.982198	0.982469	0.982512	0.982519	0.982525	0.982528	0.982525	0.982507	0.982499
NaN	0.000248224	NaN	NaN	NaN	NaN	0.000423285	NaN	NaN	NaN	NaN	NaN	NaN	NaN	0.0670994	0.0800551	0.0858083	0.0765286	0.0704264	NaN	NaN	0.284602	0.450722	0.628662	0.663947	0.76595	0.835598	0.899685	0.929358	0.947689	0.967899	0.976559	0.979695	0.981335	0.981785	0.98154	0.981315	0.981404	0.981831	0.982267	0.982231	0.982342	0.982504	0.982504	0.982501	0.982513	0.982517	0.982509	0.9825	0.982496
NaN	NaN	NaN	NaN	NaN	NaN	0.000419778	3.49231e-05	NaN	NaN	NaN	NaN	NaN	NaN	0.0756469	0.106136	0.107596	NaN	0.0640288	NaN	0.235341	0.253646	0.378418	0.562875	0.60424	0.740712	0.822447	0.894641	0.914941	0.942586	0.967528	0.976438	0.980034	0.981615	0.982183	0.981954	0.981929	0.981949	0.982116	0.98234	0.982369	0.982429	0.982496	0.982498	0.98249	0.982497	0.982498	0.982497	0.982494	0.982497
NaN	NaN	NaN	NaN	NaN	NaN	NaN	NaN	NaN	NaN	NaN	0.00275497	NaN	0.0375692	0.0736579	0.0923356	0.107499	0.0911115	0.0636819	0.0448002	NaN	0.288156	0.411681	0.606351	0.622951	0.760322	0.818763	0.863989	0.907812	0.944213	0.968851	0.977024	0.979911	0.981384	0.982001	0.982155	0.982141	0.982189	0.98217	0.982279	0.982414	0.982449	0.982486	0.982495	0.98251	0.982515	0.982513	0.9825	0.982494	0.982489
NaN	NaN	0.00147561	0.00140997	NaN	NaN	NaN	NaN	NaN	NaN	NaN	NaN	0.0102202	0.0615578	0.0657348	0.079388	0.089322	0.0823147	0.06601	NaN	0.185337	0.25741	0.38134	0.580458	0.702594	0.751899	0.80828	0.841527	0.908631	0.948488	0.972395	0.978366	0.980111	0.980968	0.981358	0.981803	0.982208	0.982214	0.982209	0.982322	0.982466	0.982478	0.982495	0.982514	0.98252	0.982521	0.98252	0.982513	0.982497	0.982487
NaN	NaN	0.00151643	NaN	NaN	NaN	NaN	NaN	NaN	NaN	NaN	0.00213077	0.0181792	NaN	0.0693812	0.082269	0.0829324	0.0793784	0.0718393	NaN	0.102442	0.237076	0.327574	0.53825	0.651805	0.723921	0.719572	0.833267	0.926979	0.958862	0.975204	0.979763	0.980368	0.981475	0.981177	0.981523	0.982081	0.982145	0.982239	0.982402	0.982484	0.982486	0.982493	0.982515	0.98252	0.98249	0.982521	0.982515	0.982498	0.982489
NaN	NaN	NaN	NaN	NaN	NaN	NaN	NaN	3.12862e-05	NaN	NaN	0.00230268	NaN	NaN	NaN	0.0565995	0.0794004	0.0922203	NaN	0.0612678	0.0383097	0.172929	0.288019	0.454154	0.528041	0.672495	0.7541	0.867483	0.938514	0.96634	0.977387	0.979645	0.980434	0.981287	0.981197	0.981565	0.982217	0.982214	0.982325	0.982466	0.982484	0.982485	0.982488	0.982506	0.982519	0.98252	0.982519	0.982512	0.982498	0.982495
NaN	NaN	NaN	NaN	NaN	NaN	2.94785e-05	NaN	NaN	NaN	NaN	NaN	NaN	NaN	NaN	0.042513	0.0517137	0.0509843	0.0653415	0.0587809	0.0280767	NaN	0.161751	0.34378	0.47303	0.651341	0.750487	0.886826	0.950207	0.970668	0.978606	0.979702	0.979901	0.980818	0.981202	0.981881	0.982172	0.982284	0.982379	0.982459	0.982483	0.982495	0.982485	0.982491	0.982512	0.982516	0.982514	0.982501	0.982498	0.982498
NaN	NaN	NaN	NaN	NaN	NaN	NaN	NaN	NaN	NaN	NaN	NaN	NaN	NaN	0.015056	0.0252395	0.0351182	0.0434494	0.0475207	0.066172	0.0688809	0.0760986	0.0748748	0.262329	0.502611	0.646138	0.762116	0.888742	0.954223	0.973952	0.979057	0.979462	0.979981	0.980761	0.981464	0.981978	0.982272	0.982303	0.98238	0.982462	0.982483	0.982485	0.982486	0.982491	0.982499	0.982501	0.9825	0.982497	0.982492	0.982496
NaN	NaN	NaN	NaN	NaN	0.00044979	0.00044979	NaN	NaN	NaN	0.0155748	NaN	NaN	NaN	0.0250677	NaN	0.0284952	0.0362581	0.0423794	NaN	0.0652778	0.0677337	0.169684	0.300855	0.447551	0.641865	0.781074	0.902897	0.961284	0.976502	0.978878	0.978401	0.979179	0.980525	0.980955	0.981805	0.982186	0.982281	0.98239	0.982479	0.982488	0.982489	0.982492	0.982497	0.982498	0.982498	0.982487	0.982447	0.982436	0.982443
NaN	NaN	NaN	NaN	NaN	NaN	NaN	NaN	0.0131911	0.0231171	0.0293427	0.0315011	0.0143635	0.0159164	0.03189	0.0346061	NaN	0.026707	0.0289865	NaN	NaN	NaN	0.0754831	0.178132	0.43021	0.631607	0.795567	0.912918	0.965923	0.977387	0.978292	0.977584	0.978769	0.980056	0.980485	0.981425	0.982143	0.982282	0.982399	0.982489	0.982498	0.982498	0.982498	0.982498	0.982498	0.982498	0.982457	0.982424	0.982418	0.982423
NaN	NaN	NaN	NaN	NaN	NaN	NaN	NaN	0.0121754	0.0268449	0.0374821	0.0382326	0.0492724	0.028047	0.0364803	0.0417019	0.0479117	0.0591699	NaN	NaN	NaN	0.0600095	0.0839032	0.234303	0.471565	0.67389	0.823071	0.920486	0.968221	0.978172	0.978203	0.97767	0.979016	0.979807	0.979989	0.981367	0.982231	0.982311	0.982423	0.982491	0.982498	0.982498	0.982498	0.982498	0.982498	0.982498	0.982446	0.98242	0.982482	0.982419
NaN	NaN	NaN	NaN	NaN	NaN	NaN	NaN	0.0138662	0.0296759	0.0360441	0.0381428	0.0459308	0.0525032	0.0403108	0.0483299	0.0732278	0.0970504	0.119241	0.204211	0.156944	0.234086	0.267868	0.421185	0.541135	0.735248	0.860237	0.932029	0.970136	0.978533	0.977873	0.977437	0.977535	0.978125	0.979334	0.981318	0.982237	0.982343	0.982441	0.982494	0.982498	0.982498	0.982498	0.982498	0.982498	0.982498	0.982456	0.982424	0.982418	0.982422
NaN	NaN	NaN	NaN	NaN	0.000158953	NaN	NaN	NaN	NaN	0.0347187	0.0433122	0.0407026	0.0569328	0.0696564	0.0790478	0.117814	0.191204	0.297109	0.346217	0.345605	0.427923	0.507928	0.559474	0.651793	0.807573	0.897854	0.946443	0.972451	0.978489	0.978164	0.977661	0.977573	0.978057	0.979351	0.981414	0.982178	0.982353	0.982473	0.982498	0.982498	0.982498	0.982498	0.982498	0.982498	0.982498	0.982486	0.982444	0.982435	0.982441
NaN	0.000510856	NaN	NaN	NaN	NaN	NaN	NaN	NaN	NaN	0.0213903	NaN	0.0390142	0.0801332	0.0971131	0.136851	0.240106	0.289956	0.406428	0.480572	0.519627	0.571037	0.632226	0.688372	0.751085	0.869171	0.936376	0.96209	0.976326	0.978823	0.978502	0.978724	0.978378	0.978702	0.979589	0.981194	0.98198	0.98229	0.982476	0.982498	0.982498	0.982498	0.982498	0.982498	0.982498	0.982498	0.982498	0.982494	0.982485	0.982492
NaN	NaN	NaN	NaN	NaN	NaN	NaN	NaN	NaN	NaN	NaN	NaN	0.00565714	0.0523322	0.128	0.209541	0.312145	0.433289	0.55574	0.671659	0.681289	0.723416	0.779678	0.79859	0.859246	0.925723	0.961865	0.972935	0.977584	0.979693	0.978287	0.977533	0.978292	0.978692	0.979499	0.980912	0.981655	0.98211	0.982411	0.982491	0.982498	0.982498	0.982498	0.982498	0.982498	0.982498	0.982498	0.982498	0.982498	0.982497
NaN	NaN	NaN	NaN	NaN	NaN	NaN	NaN	0.00353375	0.00381354	NaN	NaN	NaN	0.106691	0.190389	0.326485	0.430191	0.576374	0.708456	0.776595	0.817843	0.837982	0.85249	0.899333	0.935581	0.963238	0.975502	0.977487	0.978393	0.979742	0.979161	0.978195	0.978696	0.978832	0.979897	0.981005	0.981513	0.981922	0.982346	0.982485	0.982498	0.982498	0.982498	0.982498	0.982498	0.982498	0.982498	0.982496	0.982489	0.982487
NaN	NaN	NaN	NaN	NaN	NaN	NaN	NaN	0.00354674	0.00347708	NaN	NaN	NaN	0.0961974	0.235349	0.395137	0.503478	0.670926	0.798601	0.858432	0.893895	0.908569	0.919622	0.943838	0.963745	0.973642	0.978956	0.97952	0.979413	0.980105	0.979962	0.979253	0.979356	0.979491	0.979976	0.980883	0.981282	0.981869	0.982352	0.982494	0.982498	0.982498	0.982498	0.982498	0.982498	0.982498	0.982498	0.982488	0.982485	0.982485
NaN	NaN	NaN	NaN	NaN	NaN	NaN	NaN	NaN	0.00349415	0.00391079	0.00417446	0.0320333	0.0428066	0.273395	0.401631	0.546724	0.747527	0.861327	0.913056	0.940571	0.952323	0.959296	0.968622	0.97435	0.978256	0.98033	0.980539	0.98047	0.98079	0.98002	0.979551	0.979363	0.979422	0.980076	0.980758	0.981281	0.981913	0.982388	0.982485	0.982498	0.982498	0.982498	0.982498	0.982498	0.982496	0.982495	0.982484	0.982481	0.9825
NaN	NaN	NaN	NaN	NaN	NaN	NaN	NaN	NaN	0.00282287	0.00362498	0.00637697	NaN	0.103679	0.258464	0.460734	0.589556	0.760177	0.875959	0.929953	0.959361	0.969414	0.973562	0.977996	0.980342	0.980724	0.981028	0.981195	0.981389	0.981179	0.98023	0.980015	0.979909	0.979838	0.98015	0.981158	0.981714	0.982085	0.982286	0.9824	0.982479	0.982492	0.982497	0.982498	0.982497	0.982494	0.982494	0.982484	0.982481	0.982482
NaN	NaN	NaN	NaN	NaN	0.000339737	NaN	NaN	NaN	NaN	0.0129356	NaN	0.0421863	0.0585984	0.161821	0.455731	0.64304	0.780111	0.862539	0.926521	0.960517	0.972702	0.977089	0.98011	0.981301	0.98177	0.982008	0.982161	0.982137	0.981707	0.980726	0.980532	0.980568	0.980382	0.980868	0.981757	0.982089	0.982054	0.981974	0.982019	0.982138	0.982325	0.982464	0.982476	0.982477	0.982481	0.982492	0.982503	0.982484	0.982483
NaN	NaN	NaN	NaN	NaN	NaN	NaN	NaN	NaN	NaN	NaN	NaN	0.0643449	0.0555643	0.156015	0.434471	0.628653	0.73166	0.835938	0.917712	0.961823	0.974666	0.978426	0.980687	0.981673	0.982135	0.982377	0.982452	0.982465	0.982291	0.981641	0.981318	0.98131	0.981345	0.981684	0.982052	0.982049	0.981928	0.981826	0.98188	0.981934	0.982075	0.982353	0.982457	0.98247	0.98247	0.982483	0.982494	0.982494	0.982491
NaN	NaN	NaN	NaN	NaN	NaN	NaN	NaN	NaN	NaN	0.0316771	NaN	0.0566433	0.0664563	0.112893	0.427808	0.548318	0.69473	0.825377	0.912265	0.958368	0.974177	0.978277	0.981184	0.982026	0.982255	0.982366	0.982457	0.982469	0.982449	0.98217	0.981927	0.98189	0.981996	0.982198	0.982228	0.982097	0.98195	0.98187	0.982136	0.982136	0.98204	0.98229	0.982487	0.982499	0.982471	0.982481	0.982495	0.982494	0.98248
NaN	0.0191297	NaN	NaN	NaN	NaN	0.00390575	NaN	NaN	NaN	0.0344765	0.0509306	0.0568653	0.0646068	0.104559	0.448269	0.51662	0.684222	0.814394	0.905307	0.952644	0.97157	0.977424	0.980983	0.982078	0.982188	0.982323	0.982433	0.982482	0.98248	0.982432	0.982331	0.982295	0.982363	0.982455	0.982414	0.982329	0.982096	0.981902	0.981874	0.982002	0.98208	0.982322	0.982463	0.982471	0.982474	0.982488	0.982498	0.982492	0.982461
0.0325854	0.024359	0.0165926	0.00850453	0.00688163	NaN	0.00383276	0.00836886	0.0109569	0.026332	0.0475631	0.0807294	0.0963222	0.106824	0.164929	0.325791	0.436392	0.618737	0.771927	0.873761	0.935885	0.963987	0.975399	0.980578	0.981894	0.982073	0.982219	0.982428	0.982488	0.982492	0.982494	0.982496	0.982498	0.982498	0.982498	0.982486	0.982445	0.982335	0.982096	0.982051	0.982101	0.982241	0.982427	0.982476	0.982476	0.982482	0.982497	0.982492	0.982478	0.98243
NaN	0.0265552	NaN	NaN	NaN	NaN	NaN	NaN	NaN	NaN	0.0546835	0.0798756	0.100492	0.100618	0.17051	0.270483	0.388064	0.542369	0.705486	0.82511	0.901677	0.947597	0.971118	0.98015	0.981799	0.981986	0.982203	0.982369	0.982464	0.982503	0.982492	0.982495	0.982498	0.982497	0.982498	0.982498	0.982493	0.982488	0.982456	0.982391	0.982392	0.982448	0.982496	0.982494	0.982494	0.982498	0.982496	0.98248	0.982475	0.982418
0.0221003	0.0235286	NaN	NaN	NaN	0.0222769	NaN	NaN	0.0148869	NaN	0.0607871	0.0682551	0.112826	0.124347	0.201261	0.222028	0.332498	0.448614	0.61504	0.754034	0.854343	0.924985	0.966063	0.979709	0.981641	0.982043	0.982232	0.982339	0.982415	0.982486	0.982487	0.982486	0.982449	0.982433	0.982445	0.982404	0.9823	0.982326	0.982452	0.982498	0.982498	0.982498	0.982498	0.982498	0.982498	0.982498	0.982493	0.982478	0.982473	0.982455
0.0273753	0.0212118	NaN	NaN	0.0442227	0.041285	0.0368813	NaN	0.0198018	NaN	0.0497516	0.0653687	0.0812193	0.108445	0.22011	0.257069	0.308697	0.40235	0.508594	0.656439	0.795964	0.901233	0.959047	0.978211	0.981071	0.981952	0.982275	0.982341	0.982416	0.982485	0.982432	0.982206	0.981954	0.981712	0.98155	0.981383	0.981436	0.981653	0.981982	0.982294	0.982353	0.982409	0.982489	0.982498	0.982498	0.982498	0.982488	0.982429	0.982386	0.982336
NaN	0.0302861	0.00674975	0.0513864	0.0632147	0.0469681	NaN	0.0384064	0.0244595	NaN	0.0516457	0.06489	0.104571	0.164791	0.185759	0.240539	0.287465	0.301351	0.468067	0.565442	0.73434	0.876455	0.949618	0.974243	0.979641	0.981589	0.982226	0.982347	0.982421	0.982374	0.981974	0.981516	0.980892	0.980547	0.979885	0.979601	0.98036	0.980591	0.980862	0.981552	0.982009	0.982082	0.982337	0.982494	0.982498	0.982496	0.982404	0.982318	0.982248	0.982165
NaN	NaN	0.0534362	0.0722159	0.0717858	0.0713556	0.0574813	0.0426385	0.0188761	NaN	NaN	0.0487518	0.0903968	0.135119	0.174786	0.205733	0.20714	0.253823	0.377541	0.534869	0.713665	0.87001	0.94528	0.97062	0.977697	0.981277	0.982171	0.982287	0.982291	0.98217	0.981773	0.981142	0.980765	0.980189	0.979699	0.979231	0.979231	0.980081	0.979927	0.980883	0.981888	0.98181	0.982112	0.982466	0.982498	0.982471	0.982358	0.98227	0.982309	0.982111
NaN	NaN	0.0603067	0.0704824	0.0700285	0.0679978	0.0529542	0.0434244	0.0212609	NaN	NaN	0.053942	0.0767789	0.138282	0.164347	0.161668	0.157287	0.204428	0.357499	0.521626	0.711007	0.870096	0.946101	0.968831	0.975789	0.980032	0.981402	0.981742	0.98202	0.982041	0.98187	0.981346	0.980249	0.979606	0.979518	0.978688	0.979305	0.979942	0.979821	0.980558	0.981471	0.98137	0.981759	0.98229	0.98248	0.982459	0.982221	0.981938	0.981869	0.98189
NaN	NaN	0.0551843	0.0596362	0.0608216	0.0693738	0.0593447	0.0303695	0.0267482	NaN	NaN	NaN	NaN	NaN	0.122201	0.137495	0.168462	0.268395	0.43231	0.579586	0.723073	0.870455	0.944685	0.969222	0.974943	0.978194	0.979703	0.980824	0.981749	0.981946	0.981726	0.980859	0.979512	0.978856	0.979307	0.978916	0.979464	0.980411	0.980241	0.980712	0.981019	0.981097	0.981694	0.982125	0.982393	0.982287	0.981657	0.981286	0.981338	0.981504
NaN	NaN	NaN	0.0565907	0.0578982	0.0622494	0.00907412	0.0209329	NaN	0.0016991	NaN	NaN	NaN	0.112447	0.134139	0.223232	0.304746	0.365881	0.514549	0.651327	0.752151	0.870519	0.941181	0.97027	0.975106	0.977522	0.978202	0.979811	0.981221	0.981387	0.980274	0.978908	0.977805	0.978097	0.978896	0.979848	0.980629	0.98105	0.98109	0.981221	0.981413	0.981803	0.981933	0.982092	0.982285	0.982019	0.981469	0.981345	0.981412	0.981335
NaN	NaN	NaN	0.0311055	0.040012	NaN	NaN	NaN	NaN	NaN	NaN	NaN	0.0514364	0.0883442	0.174158	0.321705	0.416391	0.526054	0.61606	0.705617	0.814964	0.876519	0.939184	0.969786	0.975201	0.978175	0.978226	0.978027	0.978953	0.978405	0.976425	0.974628	0.975246	0.976303	0.978052	0.980281	0.981692	0.981884	0.981813	0.981773	0.981731	0.981814	0.982014	0.982215	0.982299	0.981971	0.981621	0.981581	0.981432	0.98142
NaN	9.76088e-05	NaN	NaN	NaN	NaN	NaN	0.0016206	NaN	NaN	NaN	NaN	0.037349	0.0800599	0.0770679	0.292155	0.386672	0.556175	0.68952	0.757803	0.843556	0.888582	0.941067	0.970921	0.97685	0.978028	0.976955	0.977055	0.977295	0.975868	0.974622	0.973371	0.973261	0.974801	0.97643	0.980024	0.981732	0.981882	0.981834	0.981933	0.98204	0.982104	0.982246	0.982429	0.98238	0.982177	0.981669	0.981428	0.981422	0.981671
NaN	NaN	NaN	NaN	NaN	NaN	NaN	NaN	NaN	NaN	NaN	NaN	0.0294074	0.0954228	0.169491	0.258712	0.389823	0.586826	0.717281	0.76178	0.836629	0.901013	0.94518	0.971042	0.975819	0.976753	0.976832	0.977634	0.977638	0.976536	0.974121	0.972548	0.97235	0.973094	0.974661	0.979341	0.981281	0.98147	0.981617	0.981769	0.982162	0.98246	0.982476	0.982479	0.98247	0.982383	0.98217	0.981896	0.981936	0.982209
NaN	NaN	NaN	NaN	NaN	NaN	0.00451754	0.0073157	NaN	NaN	NaN	NaN	NaN	NaN	0.0808966	0.172652	0.36927	0.53879	0.719531	0.804425	0.851682	0.909231	0.945129	0.965306	0.971216	0.974088	0.975653	0.976758	0.977179	0.975946	0.973023	0.96989	0.972181	0.972677	0.9741	0.978299	0.980825	0.981421	0.98169	0.981437	0.981912	0.982433	0.982491	0.982481	0.982483	0.982488	0.982473	0.982482	0.982496	0.982468
0.000772443	NaN	NaN	0.00235065	0.00256571	NaN	NaN	0.00941857	NaN	NaN	NaN	0.00124792	0.00116931	0.00269434	0.0497521	0.111675	0.316433	0.496197	0.681109	0.780907	0.855413	0.898154	0.932974	0.957712	0.964467	0.970233	0.974343	0.975247	0.975919	0.976491	0.974589	0.973062	0.972138	0.973173	0.973472	0.976515	0.979551	0.981189	0.981115	0.981244	0.981788	0.9823	0.982437	0.982428	0.982424	0.982446	0.982488	0.982498	0.982498	0.982482
0.000972999	NaN	NaN	NaN	0.00274885	0.00659691	NaN	NaN	0.0275317	NaN	NaN	0.00551248	NaN	NaN	NaN	0.119851	0.379533	0.445972	0.610824	0.753531	0.825888	0.867933	0.912717	0.948305	0.960017	0.967875	0.974129	0.975471	0.977109	0.978431	0.977805	0.975306	0.972736	0.971837	0.972498	0.974644	0.977573	0.980064	0.981084	0.981342	0.982057	0.982186	0.982349	0.982384	0.982389	0.982403	0.982453	0.982498	0.982498	0.982481
NaN	NaN	0.00114125	NaN	NaN	NaN	NaN	0.0230149	0.0353816	0.0439244	0.0815189	0.0797945	0.0157064	NaN	0.0911792	0.0997039	0.203895	0.393161	0.517925	0.664954	0.759435	0.828176	0.883716	0.924929	0.950672	0.965393	0.971226	0.974488	0.977689	0.97977	0.979283	0.977251	0.974299	0.971792	0.971985	0.974131	0.975609	0.979678	0.981493	0.982241	0.982146	0.982153	0.982338	0.982416	0.982448	0.982394	0.982434	0.982498	0.982497	0.98248
NaN	0.0028376	NaN	NaN	0.00105017	NaN	0.0163641	0.0265077	0.0491762	0.0698798	0.11542	0.106783	0.125635	0.138843	0.111307	0.0856304	0.11163	0.275574	0.418083	0.491489	0.601644	0.717029	0.809472	0.878863	0.927674	0.954014	0.965634	0.972058	0.976593	0.978454	0.978548	0.976735	0.972386	0.968567	0.97106	0.972477	0.975656	0.979959	0.981945	0.982088	0.982124	0.9822	0.982382	0.982375	0.982404	0.982404	0.982446	0.982498	0.982498	0.982479
NaN	0.00737109	0.00668521	0.00181591	NaN	NaN	NaN	0.0334925	0.0432837	0.100263	0.134941	0.14573	0.140093	0.164294	0.134212	0.111145	0.0954933	0.159658	0.263786	0.34068	0.454819	0.589966	0.708345	0.814211	0.892793	0.940268	0.960324	0.968199	0.972122	0.973734	0.974767	0.973349	0.969965	0.969702	0.97011	0.971403	0.97508	0.980085	0.98203	0.982075	0.982195	0.982362	0.982352	0.982306	0.982334	0.982411	0.982475	0.982498	0.982498	0.982431
0.00970192	0.0122375	NaN	0.00404107	NaN	NaN	NaN	NaN	NaN	0.108418	0.149773	0.161531	0.178032	0.171044	0.145357	0.070976	0.0984959	0.109772	0.164334	0.248848	0.366629	0.464477	0.592604	0.72681	0.833333	0.911615	0.95295	0.963779	0.968677	0.969177	0.969317	0.968006	0.966231	0.968215	0.970061	0.971314	0.975587	0.979938	0.982035	0.982118	0.982144	0.982311	0.982139	0.982025	0.982091	0.982244	0.982445	0.982498	0.982475	0.982366
0.0148698	0.0125777	0.00884664	NaN	0.00197907	NaN	NaN	NaN	NaN	0.088385	0.141444	0.204797	0.169576	0.199309	0.142296	0.131045	0.105351	0.101446	0.0709581	0.183002	0.253316	0.321319	0.475657	0.658567	0.754211	0.872251	0.939263	0.960081	0.966028	0.967417	0.966406	0.96556	0.963968	0.965187	0.96947	0.974582	0.976079	0.97988	0.98198	0.981745	0.981754	0.981934	0.981548	0.981342	0.981608	0.981902	0.982283	0.982497	0.98245	0.98235
NaN	0.0106931	NaN	NaN	NaN	NaN	NaN	0.0281492	0.0726596	0.0933127	0.134387	0.190484	0.214144	0.21083	0.180161	0.157414	0.131647	0.0974782	0.13197	0.167016	0.189401	0.228836	0.401176	0.605812	0.712844	0.829545	0.912064	0.950594	0.959596	0.959206	0.959266	0.964122	0.963885	0.967248	0.97014	0.974782	0.977655	0.979908	0.981302	0.981113	0.981093	0.9808	0.980065	0.980261	0.98079	0.981306	0.98207	0.982493	0.982469	0.982363
NaN	0.0085798	NaN	NaN	NaN	NaN	NaN	0.0337723	0.0521351	0.110689	0.136876	0.178209	0.196357	0.191993	0.184259	0.179525	0.141759	0.139299	0.137235	0.175136	0.146935	0.171604	0.298621	0.508202	0.651699	0.782123	0.871475	0.928478	0.952459	0.956819	0.960885	0.964096	0.962504	0.964681	0.971116	0.97674	0.979	0.980322	0.980053	0.979586	0.979761	0.977431	0.976646	0.978676	0.979023	0.980271	0.981834	0.982426	0.982401	0.982207
NaN	0.01104	NaN	NaN	NaN	0.0100142	0.0192739	0.0341019	0.0662977	0.0976483	0.136409	0.183637	0.186488	0.192924	0.174381	0.193257	0.166566	0.158468	0.142384	0.151444	0.161839	0.147557	0.225627	0.440792	0.561776	0.727381	0.826906	0.901695	0.94242	0.954108	0.96198	0.964136	0.965072	0.967962	0.974023	0.978425	0.979006	0.978561	0.977134	0.977038	0.977436	0.974027	0.974186	0.976706	0.976748	0.978836	0.981318	0.981899	0.981839	0.98155
NaN	NaN	0.025345	0.0242406	NaN	0.0197375	0.0215201	0.0300102	0.047575	0.0934198	0.120752	0.155322	0.157472	0.156899	0.166054	0.173929	0.167917	0.160618	0.147439	0.132139	0.136841	0.121866	0.164324	0.322045	0.469394	0.651919	0.7748	0.870827	0.925108	0.949359	0.959435	0.962007	0.967116	0.972303	0.975828	0.976637	0.975644	0.973874	0.972362	0.972658	0.972567	0.971298	0.973264	0.973917	0.974101	0.97681	0.97888	0.979581	0.979858	0.979971
NaN	NaN	0.0284521	0.0250866	0.029755	NaN	0.0260049	0.0375474	0.0520098	0.0814527	0.104468	0.11473	0.0990013	0.144034	0.150263	0.149797	0.146961	0.143584	0.103701	0.108993	0.107526	0.0918566	NaN	0.20084	0.393225	0.573827	0.704988	0.832197	0.906811	0.940287	0.955394	0.961749	0.968807	0.973676	0.975243	0.973781	0.971822	0.970599	0.969146	0.968834	0.965654	0.967292	0.970511	0.970006	0.972327	0.974333	0.974426	0.974716	0.976857	0.977437
0.0384826	0.052284	0.0407579	0.048522	0.0386191	NaN	0.0560605	NaN	0.0648074	0.0756908	0.0773826	0.0759659	0.107227	0.113138	0.119685	0.118413	0.103247	0.121724	0.113148	0.100608	0.0816615	0.0700439	0.0507739	0.0620199	0.347129	0.488417	0.639566	0.775149	0.863771	0.914018	0.946819	0.959589	0.967079	0.971535	0.972347	0.97089	0.969206	0.968806	0.967202	0.965579	0.963425	0.965864	0.968371	0.967201	0.970742	0.97259	0.969223	0.970049	0.972053	0.973762
0.0748577	0.0755974	0.0736675	0.0803899	0.0897605	0.112705	0.0726727	0.064213	0.0659511	0.0544831	0.071273	0.0468562	0.0250506	0.0360031	0.0604081	0.0515091	0.066268	NaN	0.0891725	0.0755862	0.058345	0.0462576	0.045234	0.0931768	0.192914	0.384427	0.574438	0.699607	0.797021	0.863529	0.924175	0.951972	0.962528	0.966622	0.968203	0.968074	0.96638	0.967022	0.965542	0.965183	0.965245	0.967154	0.968343	0.968053	0.969079	0.969716	0.965317	0.964995	0.966996	0.970218
NaN	0.0846698	0.0983144	0.101095	0.119882	0.124483	0.109205	0.0917196	0.0849157	0.0473427	NaN	0.0307413	0.0140514	0.0115917	NaN	0.0440286	0.0480647	NaN	0.0643161	0.0446233	0.0458119	0.0373688	0.0375271	0.108003	0.188774	0.340331	0.444954	0.611261	0.709187	0.780793	0.877613	0.931031	0.952978	0.961119	0.964351	0.963789	0.963919	0.963531	0.962162	0.963665	0.964775	0.964615	0.967851	0.967221	0.966986	0.965398	0.964321	0.964037	0.963575	0.966267
NaN	0.119608	0.137487	0.124576	0.172387	0.159501	0.140387	0.13177	0.104011	NaN	NaN	NaN	NaN	0.00684832	NaN	NaN	NaN	0.02721	0.0295176	NaN	0.0348034	0.0270815	0.00440092	NaN	0.157577	0.228297	0.334231	0.431524	0.569384	0.688693	0.810643	0.892081	0.930373	0.946026	0.954675	0.957577	0.959368	0.962239	0.962491	0.964865	0.967027	0.967114	0.968372	0.96825	0.966814	0.964761	0.962322	0.958567	0.960992	0.964445
NaN	0.130577	0.143436	0.149257	0.184796	0.153097	0.164188	0.123694	NaN	NaN	NaN	NaN	NaN	NaN	NaN	NaN	NaN	NaN	NaN	NaN	NaN	NaN	0.00585789	NaN	0.0986725	0.153217	0.217053	0.337994	0.466789	0.604571	0.754871	0.857254	0.905057	0.927468	0.936934	0.945057	0.954973	0.963236	0.965303	0.965826	0.968118	0.968325	0.968601	0.968927	0.970891	0.966591	0.959635	0.96249	0.962767	0.963839
NaN	0.196708	0.168499	0.173242	0.164354	0.176202	0.150503	0.11483	0.0981672	NaN	NaN	NaN	NaN	NaN	NaN	NaN	NaN	NaN	NaN	NaN	NaN	NaN	NaN	NaN	0.0731451	0.12892	0.199982	0.294265	0.416242	0.549156	0.703575	0.814747	0.872684	0.899428	0.914467	0.929131	0.936372	0.951625	0.957929	0.960741	0.962865	0.966801	0.96825	0.968199	0.968249	0.965936	0.961398	0.962879	0.964439	0.963782
0.212992	0.171612	0.163679	0.145941	0.155901	0.147592	0.133484	0.0820278	NaN	NaN	NaN	0.00119876	NaN	NaN	0.00524003	0.00501581	NaN	NaN	NaN	NaN	NaN	NaN	NaN	NaN	0.0801049	0.136535	0.169801	0.248056	0.400679	0.514568	0.65549	0.760437	0.829164	0.866933	0.886213	0.9112	0.920922	0.932822	0.943645	0.952966	0.954526	0.957887	0.961518	0.960411	0.958976	0.957789	0.959193	0.958909	0.959878	0.96342
NaN	0.149339	0.16261	0.133346	0.130927	0.119284	0.091195	NaN	NaN	0.00256273	0.00404613	0.00296782	0.00593892	NaN	0.00581964	0.00529807	NaN	NaN	NaN	NaN	NaN	NaN	NaN	NaN	0.0773651	0.142861	0.179979	0.237307	0.336547	0.473477	0.594608	0.690208	0.770517	0.823332	0.861777	0.886302	0.905483	0.910847	0.925015	0.938828	0.93696	0.934765	0.939969	0.937916	0.938885	0.937266	0.94087	0.941016	0.944475	0.949962
NaN	0.112674	0.102159	0.0957616	0.0792901	0.060517	0.0544407	0.0252594	NaN	0.0022449	NaN	NaN	NaN	NaN	0.00723952	NaN	NaN	NaN	NaN	NaN	NaN	NaN	NaN	NaN	NaN	0.131762	0.165522	0.228292	0.285407	0.384518	0.470692	0.574542	0.656812	0.711465	0.746024	0.80459	0.85407	0.859278	0.887649	0.921437	0.911506	0.906911	0.909214	0.900816	0.920898	0.89762	0.896824	0.887399	0.892468	0.917387
NaN	0.0777062	0.0705284	0.0564082	0.0428501	NaN	NaN	NaN	NaN	NaN	0.00588712	0.00842257	NaN	NaN	NaN	0.00309525	0.00308296	NaN	NaN	NaN	0.00362757	0.003213	NaN	NaN	NaN	0.124148	0.158355	0.209328	0.235338	0.289217	0.343945	0.430677	0.499231	0.543841	0.601823	0.700899	0.738116	0.767535	0.82406	0.848503	0.862352	0.876308	0.889605	0.856043	0.857278	0.86707	0.841382	0.825264	0.871024	0.856488
NaN	NaN	NaN	NaN	NaN	NaN	0.0110634	NaN	0.00815065	0.00508651	0.00868294	0.00889927	NaN	NaN	0.0297629	0.0318004	0.0120212	NaN	NaN	NaN	0.00407567	0.00437439	NaN	NaN	0.0576239	0.0819369	0.133225	0.180182	0.216051	0.237991	0.274886	0.296599	0.344973	0.390997	0.491643	0.566571	0.610406	0.661521	0.690358	0.728082	0.742231	0.755442	0.775297	0.779398	0.791737	0.838115	0.835124	0.839195	0.855434	0.793796
NaN	NaN	NaN	NaN	NaN	NaN	0.00761998	NaN	0.00768536	0.00470991	NaN	0.0138163	0.0179781	0.0331368	0.0426234	0.0373619	0.0365279	NaN	NaN	NaN	NaN	0.0107868	0.0234752	0.051065	0.0617959	0.0886153	0.131623	0.175505	0.186944	0.208079	0.203823	0.207893	0.209358	0.210511	0.353156	0.429787	0.459744	0.491212	0.55118	0.571061	0.577924	0.593377	0.634042	0.661284	0.65653	0.681314	0.728794	0.831604	0.810983	0.73745
NaN	0.000144096	NaN	NaN	NaN	NaN	NaN	0.0067253	0.0069239	NaN	NaN	NaN	0.0301624	0.0435658	0.0636636	0.072676	0.0634684	0.0539382	NaN	0.00660623	0.00480339	NaN	NaN	0.0467773	0.0497556	0.120656	0.159426	0.174335	0.168395	0.184024	0.176766	0.123372	0.108931	0.0930964	0.196171	0.300145	0.322783	0.338443	0.394695	0.433447	0.436891	0.444324	0.481028	0.526761	0.551564	0.579071	0.609802	0.681981	0.740095	0.697624
NaN	NaN	NaN	NaN	NaN	NaN	NaN	0.00691108	NaN	NaN	NaN	NaN	0.0454386	0.0411041	0.0725744	0.0838622	0.0825679	0.0645516	NaN	NaN	NaN	NaN	NaN	0.0430974	0.0666241	0.0888597	0.107319	0.145013	0.15902	0.168945	0.161185	0.0943807	0.0781239	NaN	0.161439	0.188439	0.1952	0.22493	0.26967	0.280332	0.285903	0.217117	0.296752	0.29613	0.386618	0.463983	0.437707	0.517346	0.50517	0.525091
NaN	NaN	NaN	NaN	NaN	NaN	0.000976725	0.00112228	NaN	NaN	0.0194399	0.0270063	0.0569823	0.0653232	0.0816516	0.0832362	0.0786893	0.0683123	0.0575312	NaN	NaN	NaN	NaN	0.0513254	0.0653704	0.0724614	0.113171	0.125642	0.12926	0.144713	0.118625	0.0711371	0.0491617	0.0410639	0.0819591	0.125809	0.13687	0.147109	0.190985	0.223583	0.207061	0.194599	0.0921458	0.0634954	0.169941	0.332019	0.385312	0.362829	0.380482	0.352831
NaN	NaN	NaN	NaN	NaN	NaN	NaN	NaN	NaN	NaN	0.0174343	0.0275457	0.0441104	0.0610261	0.0803604	0.0825379	0.0882895	0.0756039	NaN	NaN	NaN	NaN	NaN	0.0695784	0.0653256	0.0671174	0.0892576	0.122756	0.108512	NaN	0.105451	0.04779	NaN	0.0336416	0.055568	0.0570617	0.0796916	0.139463	0.159947	0.17415	0.165495	0.132009	0.0817496	NaN	NaN	NaN	0.180369	0.180062	0.204848	0.155494
NaN	NaN	NaN	NaN	NaN	NaN	NaN	NaN	NaN	NaN	NaN	NaN	NaN	NaN	0.0614582	0.0754911	0.0875446	0.0449807	0.0353419	NaN	NaN	1.09392e-05	0.0674238	0.0700102	0.0609422	0.0577453	0.0528359	0.0763802	0.0721228	NaN	0.0269987	0.0326857	NaN	NaN	NaN	0.0471852	0.075845	0.133576	0.161476	0.154089	0.129875	0.0780393	0.0606111	0.0181445	0.0186945	NaN	0.0192949	0.0191182	0.0194315	NaN
NaN	NaN	NaN	NaN	NaN	NaN	NaN	NaN	NaN	NaN	NaN	NaN	0.039468	0.0396749	0.0499995	0.0542065	0.0545897	0.000149921	6.7964e-05	NaN	0.0526719	0.0627486	0.0595567	0.0631023	NaN	0.0452679	0.0400557	NaN	NaN	NaN	0.0186211	NaN	NaN	NaN	NaN	NaN	NaN	0.104068	0.115553	0.102785	0.101388	0.0824781	0.0286289	NaN	NaN	0.0228149	0.0181414	0.0181797	0.0175386	NaN
NaN	NaN	NaN	NaN	NaN	NaN	NaN	NaN	NaN	NaN	NaN	NaN	NaN	NaN	0.0367149	0.0413285	0.0363878	0.0350738	0.035528	0.0541114	0.0742757	0.0819619	0.0769288	0.0670292	0.0686148	NaN	NaN	NaN	NaN	NaN	NaN	NaN	NaN	NaN	NaN	NaN	0.0529827	0.0610813	0.069074	0.09257	0.0915973	0.0716149	NaN	0.0127566	0.0117908	0.0207279	NaN	NaN	NaN	NaN
NaN	NaN	NaN	NaN	0.00105617	NaN	NaN	NaN	NaN	0.038452	0.0335773	0.0288301	NaN	NaN	NaN	NaN	0.0248869	0.0334777	0.0399283	0.0617307	0.0695707	NaN	NaN	0.0773722	0.0578097	NaN	NaN	NaN	NaN	NaN	NaN	NaN	NaN	NaN	NaN	NaN	NaN	NaN	0.0753318	0.06115	0.0611645	0.0537709	NaN	NaN	0.00651353	0.0192427	0.0197204	NaN	NaN	NaN
NaN	NaN	NaN	NaN	0.0010876	NaN	NaN	0.014707	0.0209207	0.0427122	0.0460468	0.0438116	0.00227879	NaN	NaN	NaN	NaN	NaN	NaN	0.0634117	0.0785488	0.0927981	0.0591286	0.0472433	0.0405229	0.0257258	NaN	NaN	NaN	NaN	NaN	NaN	NaN	NaN	NaN	NaN	NaN	NaN	NaN	0.0563922	0.0463661	NaN	NaN	NaN	NaN	NaN	NaN	NaN	NaN	NaN
NaN	NaN	0.000142355	0.000135187	0.00108664	NaN	NaN	NaN	0.029	0.0317965	0.0476427	0.0432506	0.0279205	NaN	NaN	NaN	NaN	NaN	0.0496527	0.0560122	0.0736083	0.0761916	0.0719707	0.0540945	0.0397848	0.0292435	NaN	NaN	3.28177e-05	NaN	NaN	NaN	NaN	NaN	1.04287e-05	NaN	NaN	NaN	NaN	NaN	NaN	NaN	0.00455824	NaN	NaN	NaN	NaN	NaN	NaN	0.00285385
NaN	0.000175299	NaN	NaN	NaN	NaN	NaN	0.0113559	0.0239892	0.0360585	0.0376947	0.0426535	NaN	0.0103135	NaN	0.00317719	0.00281768	NaN	NaN	0.0530877	0.0611906	0.0702444	0.0732411	0.0554958	NaN	NaN	NaN	NaN	NaN	NaN	NaN	NaN	4.65641e-05	NaN	NaN	NaN	NaN	NaN	NaN	NaN	NaN	NaN	0.0048644	NaN	NaN	NaN	NaN	NaN	NaN	NaN
0.000212038	0.000196189	NaN	NaN	NaN	NaN	NaN	NaN	NaN	NaN	0.0345365	0.0425126	0.0348774	0.0151287	0.00908299	NaN	NaN	NaN	NaN	NaN	0.0503118	0.0526869	0.042209	NaN	NaN	NaN	NaN	NaN	NaN	NaN	NaN	NaN	NaN	NaN	NaN	NaN	NaN	NaN	NaN	NaN	NaN	0.00459821	0.00484602	0.00624857	0.0054562	0.0051411	NaN	NaN	NaN	NaN
NaN	NaN	NaN	NaN	NaN	0.00142093	NaN	NaN	NaN	NaN	0.0141678	0.0378	0.0399159	NaN	NaN	0.0275969	NaN	0.00513183	0.00671006	NaN	NaN	NaN	0.0284864	NaN	NaN	NaN	NaN	NaN	NaN	NaN	NaN	NaN	2.94785e-05	NaN	NaN	NaN	NaN	NaN	NaN	NaN	NaN	NaN	0.00568891	0.00646655	NaN	NaN	0.00975529	NaN	NaN	NaN
NaN	NaN	NaN	NaN	NaN	0.00157287	NaN	NaN	NaN	0.045264	0.047098	0.058724	0.0577761	0.0638513	0.0680423	NaN	NaN	0.00405364	0.00547188	NaN	NaN	NaN	0.00992041	0.0079316	NaN	NaN	NaN	NaN	6.28141e-05	NaN	NaN	NaN	NaN	NaN	NaN	NaN	NaN	NaN	NaN	NaN	NaN	NaN	NaN	NaN	0.0502497	NaN	NaN	0.0454428	0.027687	NaN
NaN	NaN	NaN	NaN	NaN	NaN	0.0134818	NaN	NaN	NaN	0.0715364	0.109887	0.122495	0.130617	0.11063	0.0825685	0.0432173	0.0257478	NaN	NaN	0.0358483	0.0417797	NaN	NaN	NaN	NaN	NaN	NaN	NaN	NaN	NaN	NaN	0.00126065	NaN	NaN	NaN	NaN	NaN	NaN	NaN	0.00660695	0.0118624	0.0251346	0.0566991	0.0556073	0.0639869	0.0635129	0.057433	0.043276	NaN
NaN	0.00094681	0.000516051	0.000492428	NaN	NaN	0.062003	0.0626883	0.0987231	0.117751	0.125139	0.1519	0.190907	0.180825	0.165323	0.115485	NaN	NaN	0.0303274	0.0445891	0.0500562	0.0431784	NaN	NaN	NaN	NaN	NaN	NaN	NaN	NaN	NaN	0.00127197	0.00157334	NaN	NaN	NaN	NaN	NaN	0.00694711	0.0128639	NaN	0.0243889	0.0362197	0.0714262	0.0950132	0.0973141	0.0824188	0.0645857	0.051685	NaN
NaN	NaN	0.000904277	NaN	NaN	NaN	0.0650936	0.0718831	0.0937071	0.135168	0.155043	0.179555	0.207008	0.209287	0.190279	0.151523	0.0982911	NaN	0.0472141	0.0573639	0.0742195	0.0684832	0.0776482	NaN	NaN	0.00210675	0.00351181	NaN	NaN	NaN	NaN	NaN	NaN	NaN	NaN	NaN	NaN	NaN	NaN	0.0227268	0.0323936	NaN	0.0664296	0.0790123	0.0963762	0.0989532	0.11168	0.0855813	0.0608229	0.0309172
2.16972e-05	0.00115348	NaN	NaN	0.0269021	0.0330089	0.0670636	0.0869532	0.114624	0.140128	0.166757	0.2012	0.200734	0.208967	0.188822	0.158183	0.105224	0.0648586	0.06422	0.0707238	0.0887804	0.0918258	0.0976416	0.0828225	0.0604717	0.0101006	0.0092428	NaN	NaN	NaN	NaN	NaN	NaN	0.00206427	0.00234863	NaN	0.00752685	NaN	0.0257455	0.0292378	0.0352764	0.0674412	0.073889	0.084425	0.104512	0.103646	0.110051	0.0885868	0.0389283	0.0157102
NaN	NaN	NaN	NaN	NaN	0.0394296	0.0731079	0.0797821	0.0999886	0.13154	0.144338	0.185375	0.215279	0.228281	0.188417	0.156493	0.102187	0.0767126	0.0659595	0.0913197	0.0988857	0.108445	0.119601	0.10434	0.103983	NaN	NaN	NaN	0.000938391	9.53766e-05	NaN	NaN	NaN	0.00226688	NaN	0.00694045	0.0175554	0.020607	0.0277815	0.0406795	NaN	0.0613705	0.0711034	0.0895189	0.106381	0.095295	0.0857816	0.0703508	0.0300804	0.0141239
NaN	0.00659541	NaN	0.0225756	0.0288027	0.0322147	0.0673398	0.0675724	0.0653595	0.104866	0.144139	0.165911	0.191197	0.204424	0.197132	0.156394	0.119605	0.0892384	0.0749766	0.0886109	0.113148	0.128231	0.159965	0.163794	0.125651	0.112188	NaN	NaN	NaN	NaN	NaN	NaN	NaN	0.00020635	NaN	NaN	0.0182164	0.0307584	0.0390306	0.0492495	0.0518699	0.0519849	0.0575644	0.0888179	0.0850245	0.0618698	0.0607998	0.0607013	0.000108088	6.87832e-05
NaN	NaN	0.0394458	0.0325371	0.0306019	0.0294359	0.0283155	NaN	0.0474986	0.0730378	0.104508	0.129547	0.160587	0.169187	0.167746	0.143137	0.119584	0.0878974	0.0884175	0.0936278	0.120496	0.159294	0.179071	0.179479	0.15385	0.13775	0.105882	NaN	NaN	NaN	NaN	NaN	NaN	NaN	NaN	NaN	NaN	0.0338904	0.0384061	0.0390075	0.0451796	0.0406234	NaN	0.0652872	0.067858	0.0596428	NaN	NaN	NaN	NaN
NaN	0.0656729	0.0738847	0.0491711	0.0557138	NaN	NaN	NaN	0.0366123	0.0478292	0.086962	0.121771	0.144748	0.153367	0.15092	0.127783	0.119599	0.100236	0.112498	0.124905	0.135946	0.135256	0.198591	0.194404	0.177974	0.151335	0.10481	NaN	NaN	NaN	NaN	NaN	NaN	0.00932941	0.0116863	NaN	NaN	NaN	0.0227662	NaN	NaN	NaN	0.0324445	0.0415975	0.0490927	0.0585886	NaN	0.00755033	0.00787076	NaN
NaN	0.0846436	0.0832364	0.0752182	0.0654931	0.0486254	0.0282955	0.0196793	NaN	NaN	0.0973902	0.109903	0.114138	0.137075	0.120165	0.114347	0.111005	0.106148	0.113866	0.12288	0.155736	0.182652	0.208567	0.206145	0.221533	0.193933	0.0858265	0.0705336	NaN	NaN	0.00616651	NaN	NaN	0.0158131	0.0120241	NaN	0.0162265	NaN	0.0152118	NaN	NaN	NaN	0.0260766	0.0264204	0.0261113	0.0338334	NaN	0.0060957	NaN	NaN
0.0924252	0.10764	0.0977403	0.0733768	0.0656567	NaN	NaN	0.0161695	0.0175766	NaN	NaN	0.0560355	0.081022	0.088374	0.0899426	NaN	NaN	0.0977799	0.109789	0.138386	0.159457	0.182538	0.212848	0.222344	0.196484	0.147983	0.0890419	NaN	0.0353445	0.0225068	0.0163227	0.0147551	0.017431	0.019105	NaN	NaN	NaN	NaN	0.00849894	NaN	NaN	NaN	0.0270449	NaN	0.0235076	NaN	NaN	NaN	NaN	NaN
0.112587	0.126274	0.108978	0.0877098	0.0798865	0.0501062	0.0381758	0.0150896	0.0131549	0.0119316	NaN	0.0538438	0.0528559	0.0684801	NaN	0.0626024	0.0820824	0.101743	0.114588	0.146308	0.162489	0.179367	0.199861	0.202135	0.17568	0.145095	0.105978	0.0734968	0.0439128	0.0171246	0.0227132	0.0197661	0.0195812	NaN	NaN	0.00985896	0.00879832	0.000520719	NaN	NaN	NaN	NaN	NaN	NaN	NaN	NaN	NaN	NaN	NaN	NaN
NaN	NaN	0.128015	NaN	NaN	0.0560954	NaN	NaN	NaN	0.0137266	0.0137092	NaN	NaN	NaN	NaN	NaN	NaN	NaN	NaN	NaN	0.138083	0.218078	NaN	NaN	NaN	0.147789	NaN	NaN	NaN	0.0221491	0.0230999	NaN	2.85519e-05	NaN	NaN	NaN	NaN	NaN	NaN	NaN	NaN	NaN	NaN	NaN	NaN	NaN	NaN	NaN	NaN	NaN
0	0	0	0	0	0	0	0	0	0	0	0	0	0	0	0	0	0	0	0	0	0	0	0	0	0	0	0	0	0	0	0	0	0	0	0	0	0	0	0	0	0	0	0	0	0	0	0	0	0
[truncated: 51 more columns]

## Sheet: SI Figure S9 Panel A3
NaN	NaN	NaN	NaN	NaN	0.0310925	0.0717148	0.159192	0.22857	0.334643	0.439903	0.57641	0.672304	0.768987	0.824237	0.865738	0.897332	0.917186	0.934087	0.949255	0.962374	0.96644	0.969426	0.973281	0.97342	0.974317	0.975416	0.97671	0.977472	0.978608	0.979622	0.977915	0.976669	0.97665	0.978279	0.980318	0.980509	0.980501	0.980562	0.980534	0.980333	0.980282	0.980326	0.980325	0.980325	0.980538	0.98118	0.981462	0.981475	0.981351
NaN	NaN	NaN	NaN	NaN	NaN	0.0890543	0.163189	0.226782	0.308518	0.428429	0.566968	0.663622	0.775446	0.834173	0.864833	0.891509	0.914546	0.934534	0.951019	0.963417	0.96738	0.970262	0.972994	0.975701	0.975759	0.976962	0.977589	0.97816	0.979162	0.978716	0.97666	0.976279	0.976248	0.976777	0.979714	0.980439	0.980455	0.980491	0.980453	0.9803	0.980287	0.980341	0.980342	0.980347	0.980567	0.981061	0.981217	0.981224	0.981164
NaN	NaN	NaN	NaN	NaN	NaN	0.0831646	0.157958	0.240832	0.301084	0.438994	0.569207	0.676955	0.78088	0.843448	0.872763	0.891936	0.918557	0.939733	0.951853	0.963022	0.969515	0.971635	0.974316	0.97632	0.977529	0.977924	0.978195	0.978709	0.979809	0.978151	0.976776	0.976526	0.97628	0.976579	0.978826	0.980214	0.980332	0.980248	0.980064	0.980003	0.980152	0.980276	0.980203	0.980179	0.980312	0.980793	0.981007	0.981024	0.980944
NaN	NaN	NaN	NaN	0.013677	NaN	0.075897	0.152896	0.211736	0.330909	0.452332	0.595066	0.689765	0.787958	0.850859	0.88654	0.904575	0.92532	0.945223	0.954002	0.963698	0.971308	0.972886	0.975343	0.977125	0.978634	0.979069	0.979292	0.9798	0.980061	0.97832	0.976837	0.976478	0.976345	0.976704	0.978924	0.979937	0.980047	0.979923	0.97986	0.979949	0.980122	0.980218	0.98012	0.980083	0.980092	0.980402	0.980764	0.980793	0.980659
NaN	NaN	NaN	NaN	NaN	NaN	0.0640375	0.130976	0.278092	0.361163	0.489493	0.616508	0.719021	0.807151	0.867641	0.895841	0.915408	0.928759	0.948197	0.958156	0.966224	0.972828	0.974083	0.976266	0.978216	0.979341	0.979604	0.97985	0.980028	0.980083	0.979415	0.977585	0.976863	0.976832	0.977722	0.979677	0.980019	0.979984	0.979913	0.979966	0.980178	0.980404	0.980478	0.980345	0.980117	0.980065	0.980133	0.9804	0.980444	0.98038
NaN	NaN	NaN	NaN	NaN	0.0457382	0.0845556	0.167229	0.283718	0.393661	0.535827	0.666314	0.749241	0.829507	0.87813	0.906445	0.920121	0.931776	0.949331	0.961138	0.970059	0.9737	0.975965	0.9779	0.97935	0.979792	0.979969	0.980072	0.980116	0.980146	0.980168	0.979898	0.979214	0.979096	0.97972	0.980271	0.980407	0.980369	0.980143	0.980207	0.980528	0.980691	0.980775	0.980664	0.98028	0.980091	0.980109	0.980258	0.980282	0.98029
NaN	NaN	NaN	NaN	NaN	NaN	0.105409	0.162393	0.280121	0.390613	0.559838	0.688492	0.757743	0.840481	0.882283	0.910687	0.927494	0.939076	0.95221	0.964187	0.970918	0.975122	0.977613	0.979215	0.979686	0.979968	0.980097	0.980149	0.980174	0.98024	0.98039	0.980419	0.980333	0.980095	0.980288	0.980605	0.980747	0.980832	0.980515	0.980479	0.980699	0.980878	0.980953	0.980757	0.980388	0.980131	0.980188	0.980288	0.980292	0.980294
NaN	NaN	NaN	NaN	NaN	0.0627054	0.100678	0.179916	0.297976	0.399715	0.547503	0.686128	0.75551	0.829641	0.880343	0.911517	0.928392	0.944082	0.957747	0.966833	0.971915	0.975601	0.977818	0.979609	0.979835	0.98004	0.980202	0.980247	0.980267	0.980443	0.980667	0.980774	0.980735	0.980568	0.980648	0.980893	0.980966	0.980937	0.980824	0.980719	0.98087	0.981009	0.980986	0.980781	0.980434	0.980238	0.980294	0.980318	0.980304	0.980292
NaN	NaN	NaN	NaN	0.033611	0.0724541	0.125323	0.197172	0.247248	0.342759	0.517223	0.667679	0.711682	0.810165	0.874581	0.909398	0.928006	0.946106	0.961012	0.969081	0.973489	0.976094	0.977846	0.979396	0.97974	0.980066	0.980225	0.980417	0.98062	0.980956	0.9812	0.981128	0.980991	0.98087	0.980782	0.980933	0.980982	0.980978	0.980867	0.980648	0.980747	0.980833	0.980772	0.980618	0.980372	0.980327	0.980473	0.980614	0.980584	0.980385
NaN	NaN	NaN	NaN	0.0468646	0.0615509	0.148574	0.187813	0.263056	0.354247	0.442957	0.560632	0.674113	0.777414	0.85887	0.907819	0.931212	0.952891	0.96762	0.972146	0.975072	0.97669	0.977673	0.979037	0.979263	0.9797	0.980477	0.980942	0.981438	0.982081	0.982364	0.982008	0.981486	0.981126	0.980802	0.98097	0.981166	0.981173	0.980945	0.980656	0.980566	0.980593	0.980471	0.980366	0.980314	0.980522	0.980961	0.98137	0.981442	0.981096
NaN	NaN	NaN	NaN	NaN	0.0862372	0.151466	0.190539	0.26182	0.322999	0.417484	0.511822	0.611554	0.739565	0.833668	0.902294	0.936626	0.957716	0.972011	0.975307	0.976677	0.977484	0.978364	0.979043	0.979293	0.979864	0.980843	0.981924	0.982692	0.983513	0.983924	0.983379	0.982423	0.981489	0.98087	0.980934	0.981358	0.981631	0.981584	0.981305	0.981057	0.980723	0.980433	0.98029	0.980376	0.981001	0.981845	0.982643	0.982809	0.98231
NaN	0.0448506	0.0575805	0.0511444	0.0343745	0.0637473	0.119912	0.180276	0.236568	0.32674	0.353329	0.464357	0.582465	0.701347	0.805871	0.884428	0.93234	0.959134	0.972092	0.975978	0.978077	0.978565	0.978881	0.979128	0.979298	0.979582	0.981109	0.982571	0.983759	0.984586	0.985026	0.984406	0.983118	0.981849	0.981035	0.981116	0.981549	0.981919	0.982036	0.981893	0.981574	0.98114	0.980651	0.980352	0.980449	0.981291	0.982358	0.983202	0.983335	0.982915
NaN	0.0675671	0.083714	0.0846663	0.0935199	0.076357	0.0654573	NaN	0.205958	0.245226	0.340863	0.472275	0.55732	0.698704	0.802303	0.882565	0.935154	0.95885	0.972172	0.975028	0.97743	0.978875	0.979074	0.979202	0.979433	0.980074	0.981394	0.982656	0.984062	0.985149	0.98564	0.985076	0.983723	0.982202	0.981236	0.981218	0.981647	0.981919	0.982252	0.982189	0.981942	0.98151	0.980909	0.980541	0.980478	0.981198	0.982345	0.983199	0.983292	0.982841
NaN	0.103511	0.106435	0.121635	0.120632	0.112797	0.104868	0.125114	0.21047	0.235834	0.31767	0.456947	0.553342	0.710468	0.821596	0.894477	0.935708	0.96123	0.972025	0.974857	0.977048	0.978807	0.979666	0.97958	0.97985	0.980517	0.98127	0.982232	0.983465	0.984699	0.985477	0.984999	0.983885	0.982471	0.98131	0.981045	0.981421	0.981794	0.982111	0.982109	0.981893	0.981482	0.981024	0.980644	0.980444	0.980836	0.981754	0.98266	0.982789	0.982322
NaN	0.0961876	0.115052	0.111063	0.129871	0.134205	0.154481	0.115484	0.160044	0.309334	0.364686	0.485547	0.611934	0.748884	0.846131	0.908308	0.94484	0.963158	0.972754	0.975232	0.977328	0.979007	0.980095	0.980183	0.980192	0.980513	0.980972	0.981633	0.982471	0.983593	0.984428	0.984071	0.983339	0.982344	0.981157	0.980684	0.980916	0.981272	0.981528	0.981652	0.981521	0.981246	0.980924	0.980466	0.980214	0.980298	0.980873	0.981647	0.981761	0.981723
0.0148625	0.132633	0.102761	0.114787	0.122394	0.141167	0.162974	0.134057	0.213389	0.297505	0.387759	0.5318	0.666185	0.784343	0.867515	0.921921	0.95153	0.965647	0.973768	0.976193	0.977951	0.97939	0.980189	0.980313	0.980374	0.980524	0.980812	0.981301	0.981859	0.982804	0.983597	0.983263	0.982666	0.98191	0.980995	0.980415	0.98044	0.98056	0.980759	0.980891	0.980998	0.98094	0.980652	0.980289	0.980195	0.980148	0.9803	0.980656	0.980908	0.981437
NaN	0.0460677	0.100761	0.116099	0.158855	0.18752	0.215603	0.247267	0.291782	0.355657	0.452128	0.609588	0.735484	0.828969	0.888206	0.927745	0.954838	0.967831	0.975532	0.977859	0.978898	0.979731	0.980135	0.98044	0.980657	0.980724	0.980848	0.981268	0.981683	0.982279	0.982889	0.982776	0.982096	0.981356	0.980689	0.980325	0.980318	0.980321	0.980374	0.980505	0.980633	0.980644	0.98039	0.980133	0.98007	0.980196	0.980309	0.980406	0.980869	0.981846
0.119283	0.10842	0.163348	0.204012	0.261443	0.330354	0.359826	0.381026	0.439387	0.482363	0.579879	0.697327	0.800634	0.871106	0.910925	0.936256	0.956304	0.96955	0.977629	0.979127	0.97961	0.979776	0.980142	0.980495	0.980702	0.980757	0.980948	0.981482	0.98192	0.981948	0.982177	0.982002	0.981415	0.980772	0.980383	0.980297	0.980302	0.980307	0.980311	0.980314	0.98032	0.980323	0.980257	0.980081	0.980102	0.980261	0.980361	0.980454	0.981248	0.982447
0.247368	0.230977	0.285558	0.319164	0.383705	0.456131	0.505523	0.545359	0.579008	0.629784	0.698248	0.784328	0.852442	0.899803	0.925067	0.947094	0.962121	0.973286	0.978864	0.979407	0.979409	0.979938	0.980264	0.980255	0.980231	0.980361	0.980839	0.981426	0.981841	0.981879	0.981829	0.981523	0.980964	0.980471	0.980297	0.9803	0.980303	0.980308	0.980312	0.980312	0.980308	0.980303	0.980301	0.98025	0.980189	0.98033	0.980467	0.980666	0.981593	0.982994
0.313302	0.362705	0.386046	0.459768	0.526474	0.599737	0.66265	0.690195	0.720882	0.757831	0.803983	0.864665	0.901612	0.929208	0.946833	0.959464	0.971323	0.977758	0.97967	0.979792	0.979962	0.98022	0.980152	0.979713	0.979733	0.979831	0.980117	0.980921	0.981376	0.981612	0.981557	0.981148	0.980676	0.980335	0.980294	0.980299	0.980303	0.980306	0.980311	0.980312	0.980313	0.98031	0.980311	0.980311	0.98032	0.980402	0.980485	0.980939	0.981926	0.983418
0.490567	0.483222	0.491925	0.560829	0.637611	0.701509	0.759508	0.792322	0.819011	0.848307	0.883663	0.920087	0.942316	0.951639	0.962327	0.971749	0.977587	0.97942	0.979993	0.980107	0.980116	0.98026	0.979899	0.979556	0.979502	0.979565	0.979725	0.980298	0.980793	0.981061	0.981057	0.98074	0.980437	0.980295	0.980294	0.980297	0.980302	0.980303	0.980306	0.980317	0.980318	0.980323	0.980324	0.980326	0.980317	0.980348	0.980398	0.980967	0.982101	0.983775
0.497455	0.557345	0.59127	0.642851	0.716537	0.762424	0.809999	0.839647	0.876124	0.906101	0.929669	0.949129	0.958176	0.96607	0.972951	0.976698	0.978476	0.979262	0.980078	0.979945	0.980215	0.980313	0.979918	0.979537	0.979479	0.979524	0.979647	0.980198	0.980688	0.980795	0.980717	0.980562	0.980424	0.980335	0.980296	0.980294	0.980296	0.980298	0.980301	0.980311	0.980322	0.980326	0.980327	0.980331	0.980323	0.98032	0.980145	0.980507	0.981661	0.983213
NaN	0.628224	0.670881	0.718806	0.771008	0.81131	0.839959	0.866099	0.901953	0.929804	0.950344	0.960714	0.966787	0.972189	0.975556	0.977333	0.978666	0.979117	0.97981	0.980225	0.980316	0.98053	0.980475	0.979914	0.979705	0.979664	0.979888	0.980555	0.980911	0.980978	0.980878	0.980688	0.980473	0.980373	0.980304	0.980295	0.980294	0.980295	0.9803	0.980314	0.980328	0.980332	0.980328	0.980335	0.980328	0.980272	0.979797	0.980152	0.981216	0.982435
NaN	0.687619	0.710541	0.762439	0.797322	0.832001	0.855997	0.890478	0.916698	0.938626	0.953686	0.963448	0.967819	0.973006	0.975269	0.976618	0.977845	0.979194	0.979907	0.980259	0.980465	0.980745	0.980804	0.980593	0.980287	0.980014	0.979467	0.979156	0.979575	0.980551	0.980902	0.980816	0.98052	0.980365	0.980306	0.980298	0.980295	0.980292	0.980286	0.980295	0.980319	0.980333	0.980333	0.980321	0.980319	0.980246	0.979739	0.979893	0.980972	0.981728
0.601969	0.733156	0.752359	0.788131	0.82083	0.849113	0.877903	0.902307	0.924593	0.94069	0.956913	0.964731	0.968443	0.97374	0.976128	0.977542	0.978905	0.979629	0.980187	0.980346	0.980609	0.980798	0.980834	0.98079	0.980625	0.978895	0.976885	0.975176	0.973743	0.974851	0.978466	0.98046	0.980476	0.980333	0.980308	0.980304	0.980297	0.980286	0.980282	0.980285	0.980302	0.980323	0.980341	0.980341	0.980344	0.980336	0.979876	0.979776	0.980282	0.981361
0.622641	0.752803	0.773612	0.800113	0.833834	0.86449	0.887936	0.907614	0.931042	0.947014	0.956976	0.963226	0.970288	0.974501	0.977036	0.97895	0.979632	0.980077	0.980239	0.980345	0.980577	0.980771	0.980802	0.980762	0.980148	0.977405	0.974826	0.970657	0.969563	0.96949	0.973835	0.977984	0.980152	0.98031	0.980309	0.980257	0.979952	0.979824	0.980021	0.980275	0.980303	0.980321	0.98035	0.980355	0.980352	0.980364	0.98024	0.979848	0.980174	0.981236
NaN	0.742089	0.774363	0.80704	0.838239	0.868232	0.898997	0.918954	0.93962	0.953005	0.960278	0.967576	0.971248	0.976566	0.978267	0.979367	0.979858	0.980105	0.980199	0.980258	0.980393	0.980592	0.980679	0.980703	0.979971	0.97692	0.973243	0.970121	0.967837	0.969724	0.972562	0.97623	0.979768	0.980476	0.980347	0.979729	0.979388	0.979336	0.979413	0.979865	0.98033	0.980358	0.980373	0.98037	0.980365	0.980362	0.980363	0.980314	0.980499	0.981211
NaN	0.73761	0.771089	0.800453	0.838006	0.878329	0.902051	0.925053	0.943355	0.956398	0.964321	0.970864	0.974236	0.977271	0.978691	0.979463	0.979987	0.980149	0.980212	0.980239	0.980282	0.980346	0.980465	0.980548	0.980288	0.97748	0.973597	0.969673	0.9687	0.971303	0.97407	0.977083	0.980568	0.981354	0.980809	0.97963	0.979267	0.978522	0.979278	0.97955	0.980299	0.980404	0.980414	0.980387	0.980371	0.98036	0.980368	0.980359	0.98045	0.980844
NaN	0.7344	0.768541	0.798529	0.841896	0.877104	0.90565	0.925674	0.946716	0.958772	0.967158	0.973823	0.976409	0.978136	0.979172	0.979725	0.980109	0.980169	0.980208	0.980238	0.98028	0.980294	0.980355	0.980405	0.980383	0.979509	0.976562	0.97254	0.971078	0.972866	0.976205	0.979691	0.982126	0.982535	0.98192	0.980367	0.979562	0.979728	0.979294	0.97955	0.98031	0.980418	0.980431	0.980413	0.980379	0.980382	0.980371	0.980365	0.980382	0.98053
NaN	0.720663	0.751493	0.783079	0.819464	0.860607	0.895292	0.920961	0.945394	0.959369	0.967587	0.975042	0.977965	0.97879	0.979358	0.979845	0.980133	0.980185	0.980217	0.98025	0.980291	0.980294	0.980346	0.980395	0.980399	0.980339	0.980278	0.979428	0.978129	0.978342	0.980517	0.982621	0.983331	0.983207	0.982561	0.981134	0.980123	0.979514	0.979429	0.97986	0.980405	0.980423	0.98042	0.980398	0.980376	0.980377	0.98037	0.980366	0.980373	0.980377
NaN	0.694883	0.723105	0.75197	0.791625	0.829558	0.877477	0.913271	0.940889	0.957555	0.966839	0.975554	0.977387	0.978392	0.978718	0.979172	0.980019	0.980217	0.98025	0.980291	0.980294	0.980294	0.980314	0.980377	0.980389	0.980384	0.980398	0.980604	0.981047	0.981654	0.98239	0.982989	0.983301	0.983096	0.982499	0.981679	0.980613	0.97992	0.979904	0.980338	0.980425	0.980423	0.980399	0.980375	0.980372	0.980369	0.980366	0.980371	0.980376	0.980358
NaN	0.654302	0.66564	0.697065	0.741251	0.792478	0.856469	0.907201	0.938117	0.955802	0.966929	0.974893	0.977893	0.978286	0.978562	0.97894	0.979522	0.98024	0.980293	0.980294	0.980294	0.980294	0.980294	0.980314	0.980335	0.980339	0.980328	0.980438	0.980716	0.981155	0.981603	0.981987	0.982371	0.982437	0.982015	0.981493	0.980925	0.980481	0.980348	0.980367	0.980396	0.980398	0.980369	0.980351	0.980355	0.980358	0.980355	0.980364	0.980365	0.980345
NaN	0.550612	0.573125	0.622345	0.676604	0.770561	0.828529	0.882896	0.930696	0.954666	0.965045	0.974004	0.977054	0.978078	0.978472	0.978919	0.979321	0.980184	0.980293	0.980294	0.980294	0.980294	0.980294	0.980294	0.980293	0.980306	0.980312	0.980316	0.980357	0.980511	0.980637	0.980736	0.981042	0.981268	0.981248	0.980943	0.98057	0.980357	0.980349	0.980355	0.980358	0.980352	0.980348	0.980344	0.980339	0.98034	0.980344	0.980354	0.980348	0.980343
0.412971	0.435972	0.462977	0.526507	0.614817	0.721193	0.81817	0.875912	0.928337	0.951569	0.96438	0.971403	0.975938	0.977736	0.978491	0.978926	0.979452	0.98021	0.980291	0.980294	0.980294	0.980294	0.980294	0.980294	0.980293	0.980313	0.980322	0.980351	0.980388	0.98047	0.980508	0.980451	0.980393	0.980433	0.980479	0.980413	0.980332	0.980326	0.980341	0.980347	0.980344	0.980337	0.980328	0.980326	0.980325	0.980321	0.980319	0.980327	0.980338	0.980341
0.283473	0.289114	0.322453	0.412817	0.534272	0.67344	0.803561	0.866822	0.922664	0.949868	0.962667	0.969825	0.974595	0.977637	0.97849	0.979256	0.980014	0.98024	0.980291	0.980294	0.980294	0.980302	0.980341	0.980421	0.980572	0.980638	0.980675	0.980887	0.981253	0.981569	0.981532	0.98111	0.980645	0.980375	0.980331	0.980313	0.980315	0.980321	0.980325	0.980328	0.980325	0.980314	0.980313	0.980316	0.980314	0.980312	0.98031	0.98031	0.980319	0.980325
0.161289	0.183322	0.273272	0.354753	0.482381	0.631451	0.775348	0.861433	0.916998	0.945187	0.961076	0.968232	0.97359	0.977214	0.978227	0.979039	0.979714	0.980208	0.980289	0.980285	0.980331	0.980538	0.980793	0.981181	0.981275	0.981246	0.981385	0.981959	0.982622	0.98308	0.982762	0.982021	0.981275	0.980734	0.980536	0.980409	0.980329	0.980333	0.980329	0.980315	0.980306	0.9803	0.980312	0.980312	0.98031	0.980308	0.980305	0.980305	0.980309	0.980313
NaN	0.142951	0.195882	0.303483	0.45062	0.603497	0.75655	0.851988	0.903154	0.933045	0.952059	0.967289	0.973098	0.975406	0.977115	0.978215	0.978651	0.979596	0.980227	0.98022	0.980421	0.980809	0.981255	0.981775	0.981868	0.98182	0.98224	0.983065	0.983999	0.98452	0.984178	0.983249	0.982092	0.981117	0.980727	0.980676	0.980486	0.980378	0.980332	0.980317	0.980303	0.980303	0.980305	0.980308	0.980308	0.980305	0.980298	0.9803	0.980305	0.980307
NaN	0.0730876	0.167548	0.263215	0.407082	0.57092	0.72997	0.827394	0.882668	0.918689	0.945959	0.963097	0.971647	0.974601	0.976386	0.977925	0.978402	0.97894	0.980106	0.980192	0.980492	0.980925	0.98135	0.98192	0.982141	0.982194	0.982605	0.983724	0.984942	0.985723	0.985368	0.984369	0.982903	0.981568	0.981203	0.981266	0.98102	0.980669	0.980405	0.980322	0.980309	0.980305	0.980303	0.980303	0.980303	0.980301	0.980294	0.980295	0.980298	0.9803
NaN	0.0487739	0.131066	0.225496	0.378086	0.539101	0.709171	0.807789	0.870312	0.908026	0.943251	0.96247	0.970363	0.973884	0.976071	0.978139	0.978324	0.978869	0.980161	0.980291	0.980552	0.980904	0.981259	0.98179	0.982035	0.982103	0.982617	0.983807	0.985	0.985798	0.985518	0.984507	0.983066	0.981976	0.981834	0.981815	0.981613	0.981229	0.980715	0.980383	0.980439	0.980593	0.980624	0.980516	0.980385	0.980304	0.980292	0.980294	0.980294	0.980295
NaN	0.0205374	0.101258	0.216214	0.380068	0.552682	0.70891	0.797172	0.86884	0.908708	0.940897	0.962123	0.971289	0.974618	0.976094	0.9773	0.97828	0.97933	0.980438	0.980449	0.980536	0.980764	0.981048	0.981431	0.981522	0.981687	0.982283	0.983225	0.98428	0.984725	0.984487	0.983602	0.982569	0.982007	0.982119	0.982066	0.981812	0.981602	0.981089	0.980747	0.98102	0.98124	0.981121	0.980849	0.980578	0.980359	0.980296	0.980296	0.980294	0.980304
NaN	0.0264983	0.229376	0.301659	0.420803	0.596697	0.748962	0.841138	0.883707	0.91786	0.946567	0.967451	0.974683	0.975678	0.9763	0.977182	0.978434	0.980011	0.980519	0.980522	0.980476	0.980484	0.980648	0.980807	0.981028	0.981469	0.981906	0.982469	0.983113	0.983379	0.983157	0.982504	0.981808	0.981588	0.981952	0.981875	0.981776	0.981612	0.981318	0.981181	0.981388	0.98154	0.981398	0.981079	0.980708	0.980431	0.980303	0.980299	0.9803	0.980334
NaN	0.294397	0.329092	0.372199	0.501382	0.647225	0.784178	0.864406	0.90926	0.936993	0.958275	0.970695	0.9747	0.975932	0.977206	0.97814	0.979119	0.979851	0.98056	0.980611	0.980556	0.98041	0.980399	0.980649	0.981086	0.981545	0.981867	0.981983	0.982035	0.981951	0.981546	0.981213	0.980927	0.98087	0.981244	0.981489	0.981541	0.981314	0.981173	0.981227	0.981431	0.981605	0.98153	0.981156	0.980717	0.980418	0.980309	0.980307	0.980314	0.980446
0.42229	0.382519	0.397313	0.451863	0.582654	0.698317	0.804506	0.871678	0.91496	0.941022	0.959957	0.97103	0.974485	0.97519	0.975777	0.97705	0.977786	0.97931	0.980598	0.980664	0.980559	0.980403	0.980417	0.980719	0.981098	0.981567	0.98185	0.981939	0.981692	0.9812	0.980679	0.980654	0.980601	0.980458	0.980509	0.980872	0.980929	0.980829	0.98087	0.980998	0.981267	0.981487	0.981421	0.980981	0.980565	0.980324	0.9803	0.980304	0.98032	0.980538
0.42567	0.460639	0.457835	0.53623	0.644361	0.727794	0.816048	0.87275	0.90748	0.933898	0.956622	0.971244	0.973517	0.973538	0.974996	0.976084	0.976799	0.97832	0.980613	0.980708	0.980527	0.980344	0.980353	0.980671	0.980987	0.981408	0.981869	0.981926	0.981588	0.981346	0.981297	0.981101	0.980873	0.980583	0.980332	0.980397	0.980488	0.980471	0.980491	0.980676	0.980908	0.981024	0.98086	0.980505	0.980343	0.980302	0.980305	0.980307	0.98031	0.980527
0.316968	0.489881	0.507284	0.584077	0.675596	0.743369	0.815049	0.862981	0.901475	0.93	0.953207	0.966594	0.970595	0.971089	0.973464	0.974944	0.976142	0.977799	0.980119	0.980524	0.980499	0.980339	0.980271	0.980532	0.980782	0.981203	0.981613	0.981671	0.981758	0.982174	0.982106	0.981632	0.981262	0.980865	0.980464	0.980287	0.980293	0.9803	0.98034	0.98043	0.980489	0.980468	0.98034	0.980314	0.98031	0.980302	0.98031	0.980305	0.980306	0.980424
0.418487	0.520189	0.564851	0.629941	0.70372	0.764731	0.82645	0.869475	0.900463	0.92831	0.950937	0.964037	0.966622	0.969233	0.972642	0.97419	0.975959	0.977821	0.979963	0.980346	0.980492	0.980326	0.980216	0.980455	0.980253	0.980816	0.981203	0.981577	0.982209	0.982693	0.982596	0.982222	0.981742	0.981178	0.980702	0.980452	0.980487	0.980459	0.980422	0.980376	0.98033	0.980305	0.980299	0.980308	0.980306	0.980296	0.980306	0.980305	0.980299	0.980321
0.44839	0.539696	0.594819	0.652568	0.732197	0.797972	0.846747	0.876332	0.900795	0.927405	0.945914	0.959379	0.962742	0.967996	0.971578	0.973908	0.9764	0.978709	0.979581	0.97974	0.980122	0.980205	0.980123	0.980165	0.980219	0.980486	0.981004	0.981943	0.982759	0.983216	0.983377	0.982897	0.982167	0.981581	0.981094	0.980933	0.981027	0.980851	0.980637	0.980528	0.980351	0.980278	0.980282	0.980289	0.980297	0.980293	0.980296	0.980297	0.980296	0.9803
NaN	0.534946	0.578565	0.665339	0.747019	0.811912	0.84623	0.866873	0.894657	0.915365	0.934423	0.95305	0.959916	0.967501	0.971799	0.974989	0.977671	0.97838	0.977792	0.978022	0.978463	0.979514	0.980127	0.980196	0.980264	0.980528	0.98128	0.982309	0.983036	0.98346	0.983784	0.983214	0.982186	0.98163	0.981277	0.981409	0.981657	0.981435	0.980963	0.980666	0.980425	0.98027	0.980268	0.980277	0.980289	0.980299	0.980299	0.9803	0.980298	0.980294
0.444453	0.515354	0.574643	0.638747	0.719865	0.77891	0.81669	0.838178	0.871952	0.89586	0.921764	0.948487	0.960311	0.966324	0.971137	0.975168	0.976398	0.975234	0.974662	0.975505	0.977179	0.978266	0.97973	0.980053	0.980394	0.9808	0.981447	0.982235	0.982918	0.983418	0.983466	0.982739	0.981896	0.981638	0.981518	0.981926	0.982183	0.981933	0.981332	0.980891	0.980422	0.980269	0.980267	0.980274	0.980285	0.980296	0.980298	0.980296	0.980294	0.980289
0.399868	0.46409	0.515407	0.586372	0.662271	0.718842	0.770152	0.817024	0.848447	0.878349	0.909309	0.945867	0.957715	0.965305	0.969627	0.97263	0.973295	0.972864	0.973008	0.973602	0.975527	0.97769	0.979248	0.979828	0.980295	0.981041	0.981608	0.982208	0.982669	0.982939	0.982724	0.982202	0.981737	0.981561	0.981588	0.982029	0.98224	0.981981	0.981553	0.980971	0.980368	0.980262	0.980267	0.98028	0.980293	0.980298	0.980295	0.980294	0.980294	0.980286
0.309065	0.390658	0.432266	0.504416	0.588717	0.676085	0.730564	0.776999	0.821425	0.862408	0.902093	0.939099	0.954707	0.961683	0.964615	0.966309	0.967792	0.969897	0.971537	0.97295	0.97464	0.976989	0.978525	0.979038	0.979802	0.981059	0.981482	0.981779	0.982282	0.982378	0.981838	0.981502	0.981252	0.981026	0.981203	0.981698	0.981824	0.981686	0.981459	0.980833	0.980325	0.980275	0.980276	0.980321	0.980402	0.980422	0.980373	0.980301	0.980294	0.980288
NaN	0.300625	0.346717	0.404363	0.492804	0.57332	0.657142	0.723951	0.782107	0.838152	0.887067	0.922116	0.942256	0.953134	0.955757	0.96053	0.963012	0.967231	0.970444	0.972759	0.974742	0.977239	0.977807	0.978398	0.979184	0.980413	0.980925	0.981044	0.981122	0.981619	0.98096	0.980868	0.980498	0.980412	0.980606	0.981115	0.98136	0.981438	0.981236	0.980601	0.980293	0.980278	0.980307	0.980474	0.980642	0.980689	0.980596	0.980364	0.980294	0.980292
0.177042	0.233132	0.251794	0.311491	0.385419	0.471228	0.572687	0.641386	0.736324	0.804916	0.853748	0.896381	0.917249	0.937444	0.949422	0.956771	0.963245	0.966286	0.971124	0.974277	0.976048	0.976844	0.977429	0.977992	0.978838	0.979891	0.980374	0.980434	0.980508	0.980573	0.980405	0.980397	0.980518	0.980171	0.980247	0.980705	0.981021	0.981057	0.980829	0.980475	0.980313	0.980279	0.980387	0.98073	0.98096	0.981024	0.980925	0.980542	0.980295	0.980296
NaN	0.130006	0.172717	0.206108	0.271859	0.346647	0.456809	0.557572	0.657626	0.742169	0.805876	0.856942	0.886129	0.914985	0.939201	0.950839	0.959536	0.967687	0.973054	0.975162	0.976064	0.976371	0.976936	0.977981	0.978875	0.979734	0.980134	0.980119	0.98009	0.980154	0.980148	0.980241	0.980253	0.980165	0.980162	0.980439	0.980548	0.980581	0.980613	0.980521	0.980336	0.980283	0.980518	0.981136	0.981472	0.981537	0.981359	0.980803	0.980292	0.980332
NaN	0.0535816	0.0892496	0.126894	0.199843	0.254983	0.336884	0.459987	0.581259	0.678435	0.760725	0.819799	0.863124	0.898576	0.925732	0.94282	0.9552	0.964966	0.973113	0.974814	0.976081	0.976387	0.976906	0.978383	0.97947	0.97967	0.979802	0.979927	0.979955	0.98017	0.980223	0.980229	0.980248	0.980215	0.980218	0.980379	0.980473	0.98055	0.980621	0.980526	0.980318	0.980297	0.98062	0.98143	0.981822	0.981902	0.981723	0.980925	0.980332	0.98049
NaN	0.0281872	0.0488641	0.0615116	0.0869606	0.152981	0.240808	0.38606	0.514052	0.628996	0.718463	0.791466	0.841498	0.882245	0.912723	0.935528	0.950438	0.961364	0.970966	0.974093	0.975821	0.976687	0.977383	0.979152	0.979671	0.979556	0.979623	0.979544	0.979258	0.979206	0.979624	0.980116	0.980186	0.980237	0.980264	0.980378	0.980492	0.980566	0.98056	0.980424	0.980306	0.980368	0.9807	0.981472	0.981832	0.981912	0.981739	0.98095	0.980479	0.980844
NaN	0.0365793	0.0397956	0.0514551	0.0614704	0.0822524	0.155591	0.295296	0.439929	0.568743	0.687847	0.773365	0.818745	0.867167	0.898712	0.925022	0.94351	0.955964	0.967403	0.972101	0.974401	0.975786	0.976772	0.978313	0.978863	0.979194	0.979328	0.978554	0.978115	0.978026	0.978399	0.97941	0.98011	0.980182	0.980264	0.980361	0.980428	0.980454	0.980435	0.980343	0.980397	0.980495	0.980786	0.98137	0.981679	0.981727	0.981556	0.980868	0.980645	0.981177
NaN	0.0079286	0.0261375	0.0483954	0.0480758	0.0774017	0.115072	0.278598	0.377324	0.508513	0.647374	0.7443	0.798218	0.855176	0.888352	0.91851	0.93408	0.950728	0.962752	0.969274	0.971862	0.974383	0.975697	0.976753	0.97703	0.977878	0.978355	0.977685	0.977379	0.977493	0.977826	0.978734	0.979904	0.980159	0.980239	0.980278	0.980323	0.980419	0.980501	0.980574	0.980701	0.980657	0.980765	0.981257	0.981468	0.981395	0.981231	0.980717	0.980684	0.981407
NaN	0.00797334	0.0339858	0.0436494	0.0647364	0.0504644	0.0768596	0.204653	0.314815	0.422739	0.563029	0.680644	0.758132	0.822179	0.862462	0.897058	0.917726	0.936721	0.952063	0.960531	0.966524	0.97053	0.972277	0.974269	0.975332	0.976103	0.976983	0.977344	0.976882	0.976454	0.976782	0.977938	0.979655	0.980121	0.980237	0.980264	0.980389	0.980554	0.98069	0.980819	0.981044	0.981015	0.980843	0.980946	0.98103	0.980869	0.980771	0.980523	0.980618	0.981426
NaN	NaN	0.0301409	0.0321921	NaN	0.042047	0.0384958	0.139299	0.229037	0.322547	0.469316	0.600122	0.691846	0.776495	0.826421	0.870666	0.891449	0.912012	0.934549	0.948171	0.957989	0.964339	0.968419	0.973215	0.97354	0.975062	0.976166	0.977142	0.976271	0.975786	0.976201	0.977618	0.978937	0.980128	0.980217	0.980246	0.980432	0.980618	0.980727	0.980908	0.981263	0.981325	0.981081	0.980915	0.980684	0.980545	0.980499	0.980413	0.980506	0.981366
NaN	NaN	NaN	0.0177064	NaN	0.0245867	0.0351981	NaN	0.181836	0.267883	0.36975	0.512636	0.642021	0.723848	0.78834	0.833199	0.858174	0.885647	0.912464	0.932146	0.950051	0.95933	0.966619	0.970886	0.972961	0.974023	0.975464	0.977116	0.976641	0.976569	0.977243	0.977672	0.978425	0.979994	0.980158	0.980226	0.980393	0.980573	0.980696	0.980923	0.981175	0.981195	0.98104	0.980879	0.980554	0.980426	0.980381	0.980344	0.980449	0.981309
NaN	NaN	NaN	0.0127254	NaN	NaN	0.0214077	0.0240649	0.0645629	0.165522	0.303593	0.423091	0.560982	0.666821	0.739566	0.78481	0.822299	0.85044	0.8876	0.91722	0.94255	0.954198	0.962171	0.968753	0.972467	0.973584	0.974805	0.975704	0.975852	0.976545	0.977103	0.977382	0.978172	0.979932	0.980102	0.980148	0.980297	0.980436	0.980556	0.980841	0.981014	0.980999	0.980894	0.98074	0.980437	0.98032	0.980292	0.980295	0.980457	0.981325
NaN	NaN	NaN	NaN	NaN	NaN	NaN	0.020657	0.0265324	0.129126	0.231946	0.35084	0.480424	0.602427	0.679365	0.736724	0.78297	0.826236	0.869493	0.904264	0.939431	0.948336	0.956299	0.963106	0.968623	0.973293	0.97371	0.974109	0.974705	0.975317	0.976428	0.976904	0.978229	0.979632	0.979964	0.980085	0.980105	0.980147	0.980244	0.980552	0.980741	0.980771	0.980758	0.98066	0.980346	0.980254	0.980273	0.98028	0.980399	0.981185
NaN	NaN	NaN	NaN	NaN	NaN	NaN	NaN	NaN	0.100895	0.184253	0.293796	0.406577	0.527322	0.623553	0.692272	0.747448	0.792745	0.841947	0.89232	0.923694	0.940517	0.948374	0.957374	0.962444	0.967205	0.970968	0.972586	0.974539	0.97497	0.975879	0.9775	0.978632	0.979225	0.979716	0.979612	0.978964	0.979316	0.979518	0.98013	0.980417	0.980508	0.980578	0.980469	0.980259	0.980253	0.980277	0.980263	0.980312	0.980856
NaN	NaN	NaN	NaN	NaN	NaN	NaN	NaN	NaN	NaN	0.145653	0.230805	0.344748	0.463708	0.566437	0.640045	0.700772	0.757353	0.827572	0.869886	0.908726	0.927702	0.943241	0.954689	0.954957	0.960907	0.966478	0.969211	0.97167	0.974017	0.976539	0.977156	0.978102	0.978659	0.979174	0.978865	0.979087	0.978946	0.978964	0.979481	0.980052	0.980134	0.980248	0.980269	0.980231	0.980249	0.980255	0.980264	0.98029	0.980506
NaN	NaN	NaN	NaN	NaN	NaN	NaN	NaN	0.0243259	0.0593986	0.094143	0.172929	0.260698	0.365031	0.467934	0.536672	0.613441	0.700982	0.787781	0.84024	0.884551	0.906709	0.924697	0.939341	0.944292	0.955449	0.959339	0.962988	0.966395	0.969905	0.972883	0.97352	0.974882	0.976524	0.977688	0.97778	0.978125	0.978372	0.978462	0.978832	0.979606	0.979665	0.979781	0.97992	0.979984	0.980097	0.980196	0.980261	0.980265	0.980288
NaN	NaN	NaN	NaN	NaN	NaN	NaN	NaN	NaN	0.0335779	0.0590945	0.127811	0.201332	0.277538	0.354865	0.434937	0.543069	0.646825	0.74731	0.807587	0.867573	0.890411	0.909836	0.924532	0.938231	0.94577	0.95442	0.957292	0.961516	0.966009	0.967564	0.968173	0.9696	0.971731	0.974902	0.976639	0.977073	0.9775	0.97766	0.978145	0.978875	0.979062	0.979529	0.979235	0.979709	0.979809	0.980018	0.980103	0.980121	0.980164
NaN	NaN	NaN	NaN	NaN	NaN	NaN	NaN	0.00782278	0.0175569	0.0447766	0.104176	0.133002	0.184873	0.25814	0.355816	0.466094	0.573412	0.684927	0.765071	0.829954	0.866726	0.905906	0.92028	0.928186	0.936911	0.938312	0.946647	0.953018	0.958959	0.960924	0.962514	0.964766	0.96818	0.971421	0.975322	0.975858	0.97593	0.975911	0.976639	0.977031	0.978371	0.978711	0.979173	0.979188	0.979313	0.979474	0.979664	0.979753	0.979907
NaN	NaN	NaN	NaN	NaN	NaN	NaN	NaN	0.0305116	0.00110544	NaN	NaN	0.0745915	0.121229	0.190989	0.287264	0.384562	0.493044	0.621339	0.720014	0.790606	0.841382	0.874045	0.903325	0.921077	0.917449	0.922562	0.927686	0.937389	0.945936	0.953448	0.953334	0.958321	0.962339	0.967369	0.972552	0.973661	0.972912	0.973449	0.97381	0.974636	0.975447	0.976999	0.97781	0.977869	0.978074	0.978069	0.978485	0.978958	0.979208
NaN	NaN	NaN	NaN	NaN	NaN	NaN	0.0477833	0.0392492	NaN	NaN	NaN	NaN	0.104829	0.148872	0.234545	0.35081	0.437785	0.575655	0.680092	0.752976	0.810511	0.844501	0.884467	0.898707	0.902194	0.910014	0.915916	0.921324	0.933361	0.946995	0.948388	0.952843	0.960047	0.963541	0.967186	0.968935	0.967602	0.965974	0.969834	0.97071	0.97248	0.974563	0.975799	0.976504	0.976192	0.975827	0.975186	0.974374	0.975612
NaN	4.98107e-05	NaN	NaN	NaN	NaN	NaN	0.0487046	0.041832	0.039108	NaN	NaN	NaN	0.0617139	0.115658	0.193063	0.285263	0.390092	0.514003	0.608974	0.682347	0.745238	0.812185	0.852464	0.864838	0.883992	0.895715	0.910222	0.909252	0.924011	0.937799	0.944921	0.949466	0.954153	0.956902	0.958883	0.961356	0.960106	0.960799	0.961302	0.960913	0.965581	0.970419	0.972708	0.972591	0.971615	0.968332	0.965633	0.966466	0.969057
NaN	NaN	NaN	NaN	NaN	0.00631272	NaN	0.0479018	0.0401527	0.0356001	NaN	NaN	NaN	0.0609842	0.109422	0.169412	0.249913	0.338957	0.448369	0.531152	0.613617	0.690679	0.75388	0.794153	0.829877	0.856683	0.863702	0.88173	0.895475	0.916584	0.926008	0.93581	0.942459	0.945985	0.946334	0.948685	0.949755	0.951928	0.948637	0.946305	0.946695	0.952153	0.962367	0.965842	0.966619	0.961484	0.95703	0.954723	0.958899	0.963683
NaN	NaN	NaN	NaN	NaN	NaN	NaN	NaN	NaN	NaN	NaN	NaN	NaN	0.0592645	0.10469	0.150043	0.232623	0.297579	0.390741	0.46006	0.542384	0.615403	0.680816	0.748018	0.796371	0.839276	0.851946	0.862514	0.879062	0.895037	0.909126	0.919606	0.929055	0.931621	0.93552	0.940005	0.940313	0.938412	0.932759	0.929492	0.932834	0.939584	0.94788	0.955418	0.952648	0.946086	0.940691	0.941749	0.948095	0.95793
NaN	0.000550174	NaN	NaN	0.00128722	NaN	NaN	0.00111608	NaN	NaN	NaN	NaN	NaN	0.0608835	0.0832972	0.126031	0.183874	0.238767	0.302602	0.386643	0.457924	0.525845	0.604585	0.679183	0.743509	0.793187	0.815137	0.827081	0.839547	0.860011	0.881218	0.892397	0.901759	0.908384	0.917516	0.923381	0.92054	0.919842	0.911111	0.910284	0.911586	0.923632	0.931228	0.936454	0.932697	0.921585	0.927229	0.926169	0.934689	0.946712
NaN	NaN	NaN	NaN	NaN	NaN	NaN	0.0012276	0.00136166	NaN	NaN	NaN	NaN	0.0472225	0.0665742	0.101992	0.134746	0.168298	0.227383	0.296141	0.35546	0.423141	0.503813	0.600843	0.655021	0.713659	0.748167	0.767493	0.778473	0.803585	0.832768	0.848166	0.862446	0.874988	0.887025	0.895664	0.893892	0.889695	0.883641	0.880228	0.887417	0.900793	0.908569	0.910179	0.903597	0.893592	0.898353	0.911158	0.9104	0.9242
NaN	NaN	NaN	NaN	NaN	0.000158847	0.00028791	NaN	NaN	NaN	NaN	NaN	NaN	NaN	NaN	0.0573664	0.0977221	0.115954	0.168615	0.197915	0.241832	0.305014	0.394095	0.478761	0.550106	0.612847	0.659642	0.672328	0.700347	0.719149	0.755635	0.783788	0.799432	0.809278	0.832546	0.847721	0.840253	0.84609	0.843935	0.839953	0.850581	0.871254	0.876872	0.873816	0.859552	0.8438	0.853522	0.860687	0.87387	0.878431
NaN	NaN	NaN	NaN	0.00186898	NaN	NaN	NaN	NaN	NaN	NaN	NaN	NaN	0.0266381	0.0286292	0.0381846	0.0531656	0.0705934	0.0971606	0.131538	0.175266	0.216064	0.315658	0.384765	0.467824	0.504784	0.542113	0.575545	0.605201	0.637748	0.676314	0.688467	0.710158	0.732523	0.760526	0.781657	0.790157	0.789018	0.781612	0.804874	0.816266	0.82856	0.827289	0.817285	0.798402	0.79105	0.794056	0.795972	0.806148	0.805699
NaN	NaN	NaN	NaN	NaN	NaN	NaN	NaN	NaN	NaN	NaN	NaN	NaN	0.0319334	0.0372029	0.0363766	0.0393187	0.0419131	0.0577605	0.0807328	0.133503	0.17714	0.237284	0.32395	0.391723	0.420174	0.41605	0.454781	0.485062	0.521507	0.544293	0.559704	0.613751	0.633721	0.651535	0.681529	0.681886	0.703691	0.723911	0.734814	0.74811	0.753522	0.736273	0.716296	0.706396	0.690886	0.693866	0.690707	0.672664	0.671112
NaN	NaN	NaN	0.00220276	0.00233534	NaN	NaN	8.93513e-05	NaN	NaN	NaN	NaN	NaN	NaN	NaN	NaN	NaN	NaN	0.0107812	NaN	NaN	0.15849	0.194794	0.279402	0.355907	0.350246	0.34675	0.350618	0.383365	0.416606	0.420054	0.429179	0.490489	0.507317	0.533333	0.571366	0.575003	0.601608	0.635169	0.66476	0.678763	0.67608	0.649656	0.610315	0.585389	0.586122	0.567098	0.547284	0.531692	0.518443
NaN	NaN	NaN	0.00217969	NaN	NaN	NaN	NaN	NaN	NaN	NaN	1.0178e-05	NaN	NaN	NaN	NaN	NaN	NaN	NaN	NaN	NaN	0.141155	0.174264	0.219641	0.28887	0.303106	0.267029	0.250126	0.274725	0.308992	0.322532	0.352474	0.364466	0.376391	0.427001	0.437459	0.463185	0.483624	0.530307	0.572887	0.587354	0.585663	0.529473	0.47858	0.460418	0.444787	0.425326	0.408288	0.396454	0.388528
NaN	NaN	NaN	NaN	NaN	NaN	NaN	NaN	NaN	0.000280908	NaN	NaN	NaN	NaN	NaN	NaN	NaN	NaN	0.00221172	0.00363597	NaN	NaN	0.178802	0.186356	0.218225	0.227548	0.167171	0.204318	0.198522	0.184475	0.199702	0.173349	0.258915	0.283319	0.300579	0.302651	0.339931	0.359572	0.3939	0.449629	0.476537	0.453658	0.386579	0.346335	0.316256	0.289118	0.283048	0.25374	0.231744	0.238541
NaN	NaN	NaN	NaN	NaN	NaN	NaN	NaN	NaN	NaN	NaN	NaN	NaN	0.00805654	NaN	NaN	NaN	NaN	NaN	NaN	0.0536666	0.086115	0.124283	0.140422	0.142087	0.155632	0.108241	0.114779	0.10929	0.127301	0.167023	0.0956929	0.163403	0.176712	0.187098	0.18281	0.217345	0.235582	0.294825	0.322036	0.349989	0.335595	0.295619	0.188736	0.218692	0.183091	0.161332	0.152686	0.143091	0.0431607
NaN	NaN	NaN	NaN	NaN	0.0305341	NaN	0.0312272	NaN	NaN	NaN	NaN	NaN	0.010764	NaN	NaN	NaN	NaN	NaN	NaN	NaN	0.0590359	0.0898447	0.0968563	0.0953062	0.087294	0.0781307	NaN	NaN	NaN	NaN	NaN	0.0558032	0.0748947	0.10076	0.099222	0.0815964	0.121579	0.17839	0.205194	0.222366	0.220051	0.165235	0.109969	NaN	0.0799313	NaN	0.0777152	NaN	0.00685094
NaN	0.0464282	0.0290001	0.0268784	0.0270489	0.0630506	0.0535401	0.050644	NaN	NaN	NaN	NaN	0.022334	0.0239018	0.0304195	NaN	NaN	NaN	NaN	NaN	NaN	0.0422284	0.0587573	0.0492522	0.0285838	0.028996	NaN	NaN	NaN	NaN	NaN	NaN	NaN	NaN	NaN	NaN	NaN	0.0669341	0.0567718	0.0981789	0.090474	0.0621948	0.0762974	0.0434853	0.0317999	NaN	NaN	NaN	NaN	NaN
0.0380702	0.0451933	0.0380288	0.0379705	0.0475727	0.0807271	0.0765733	0.0715338	0.0414269	0.0379961	NaN	NaN	0.0352255	0.0409031	0.0371724	NaN	NaN	NaN	NaN	NaN	NaN	NaN	0.0323062	0.0179954	NaN	NaN	NaN	0.00440228	NaN	NaN	NaN	NaN	NaN	NaN	NaN	NaN	0.025185	0.0472763	0.0639426	0.0548843	0.0489768	0.0472199	0.0270292	0.025031	0.0289445	NaN	NaN	0.000739075	NaN	NaN
NaN	0.0379132	0.0458642	0.0555094	0.0845824	0.108073	0.0858794	0.0851783	0.077412	NaN	NaN	0.0273172	0.0307534	3.25325e-05	0.0429293	0.0466801	0.044777	NaN	NaN	NaN	NaN	NaN	NaN	NaN	0.000712156	NaN	NaN	NaN	NaN	NaN	NaN	NaN	NaN	NaN	NaN	0.0214133	0.0312356	NaN	0.0667305	0.0610839	0.0438465	0.0432333	0.0197342	0.0142213	NaN	0.00491854	0.00152306	NaN	NaN	NaN
NaN	NaN	0.0441576	NaN	0.0683902	0.093878	0.0903452	0.0872553	0.0561806	0.0288299	NaN	0.0231072	0.0448002	0.0505099	0.0594747	0.0550587	0.0281418	0.00676368	0.0188287	NaN	NaN	NaN	NaN	NaN	NaN	0.000464633	NaN	NaN	NaN	NaN	NaN	NaN	NaN	NaN	NaN	0.0201131	0.0442759	0.0491962	0.0571315	0.0547911	0.0409118	NaN	NaN	0.00680353	0.00407809	0.00116166	NaN	NaN	NaN	NaN
NaN	NaN	NaN	NaN	0.0639632	0.0722691	0.0800427	0.0796664	0.0681936	0.0212878	NaN	0.0218541	NaN	0.0474328	0.0679637	0.0565331	0.0577092	NaN	NaN	NaN	NaN	NaN	NaN	NaN	NaN	NaN	NaN	NaN	NaN	NaN	NaN	NaN	0.0210902	0.0220614	0.000582075	NaN	0.0271459	0.0413497	0.0558951	NaN	0.00177311	0.0023377	NaN	NaN	NaN	NaN	NaN	NaN	NaN	0.00169281
NaN	NaN	0.0145975	0.0376939	0.0353629	0.0705346	0.0750512	0.0746871	0.0459788	0.0342716	NaN	NaN	NaN	0.06529	NaN	0.0767173	0.0831337	NaN	NaN	NaN	NaN	NaN	NaN	NaN	NaN	NaN	NaN	NaN	NaN	NaN	NaN	0.020855	0.0212693	0.0231432	0.0338216	0.036427	0.00674076	0.0332338	0.04434	NaN	NaN	NaN	0.000619049	0.00133271	NaN	NaN	NaN	NaN	NaN	NaN
NaN	NaN	NaN	NaN	0.0318978	0.0556711	0.060264	0.0480992	0.0361426	0.0457301	8.59928e-05	4.29964e-05	0.0686408	0.0931636	NaN	0.113104	0.0909488	0.0874873	0.0757183	NaN	NaN	NaN	NaN	NaN	NaN	NaN	NaN	NaN	NaN	NaN	NaN	0.020855	0.0211469	0.02209	0.0237661	NaN	0.0230323	NaN	NaN	0.00541184	0.00451007	NaN	0.000774986	NaN	NaN	NaN	0.000142458	0.000159691	0.00167224	NaN
NaN	NaN	0.000998034	NaN	NaN	NaN	NaN	0.000735679	0.0246407	0.0363166	0.0610558	0.0663026	0.0812176	0.104939	0.13889	0.146732	0.13917	0.11918	0.0642762	0.0468552	NaN	NaN	0.00454821	NaN	NaN	NaN	NaN	0.00255113	NaN	NaN	NaN	0.00122116	0.00125899	0.0173463	NaN	NaN	NaN	NaN	NaN	NaN	NaN	NaN	NaN	NaN	NaN	NaN	NaN	NaN	NaN	0.00046551
NaN	NaN	0.000378066	NaN	NaN	NaN	NaN	NaN	0.0347795	0.0358535	0.0600278	0.073972	0.0843163	0.116051	0.11463	0.170166	0.163086	0.135562	0.111687	0.114432	NaN	NaN	0.00653098	0.00456297	NaN	NaN	NaN	0.00251307	NaN	NaN	NaN	NaN	0.00117914	NaN	NaN	NaN	NaN	NaN	0.00718394	NaN	NaN	NaN	NaN	NaN	NaN	NaN	NaN	NaN	NaN	0.000467994
NaN	NaN	NaN	NaN	NaN	NaN	NaN	NaN	NaN	NaN	0.0607305	0.0674512	NaN	0.115777	0.129572	0.145111	0.148563	0.125451	0.0965011	0.0859426	0.0503602	0.0409038	NaN	NaN	NaN	NaN	NaN	NaN	NaN	NaN	NaN	NaN	0.00117259	NaN	NaN	NaN	NaN	NaN	0.00615804	NaN	NaN	NaN	0.0012603	NaN	NaN	0.000527638	NaN	0.000452039	NaN	NaN
NaN	0.0010207	0.000949384	NaN	NaN	NaN	NaN	0.000345109	NaN	NaN	NaN	NaN	0.0742596	0.104005	0.133518	0.128176	0.145606	0.112582	0.116972	0.0779253	0.0516643	0.0457566	0.0327964	0.0144148	NaN	NaN	NaN	NaN	NaN	NaN	NaN	NaN	NaN	NaN	NaN	NaN	0.000104769	NaN	NaN	NaN	NaN	0.00127962	0.00127962	NaN	0.000527638	0.000533752	NaN	NaN	NaN	NaN
NaN	NaN	NaN	NaN	0.000305014	NaN	NaN	0.000344515	NaN	NaN	NaN	NaN	NaN	0.0593249	0.0644087	0.102342	0.11308	0.129715	0.0805385	0.0687426	0.0470595	0.0471903	NaN	0.0168014	NaN	NaN	NaN	NaN	NaN	NaN	NaN	5.02513e-05	NaN	NaN	NaN	NaN	0.000351261	NaN	NaN	NaN	NaN	0.00127962	NaN	NaN	NaN	NaN	NaN	NaN	NaN	NaN
NaN	NaN	NaN	0.000200107	NaN	NaN	NaN	NaN	NaN	NaN	NaN	NaN	NaN	0.0497719	0.0484766	NaN	0.027451	0.0607573	0.0451482	NaN	0.0323124	0.0413921	0.0251913	0.0250271	NaN	NaN	NaN	NaN	NaN	NaN	NaN	NaN	NaN	NaN	NaN	NaN	NaN	NaN	NaN	NaN	NaN	NaN	NaN	NaN	NaN	NaN	NaN	NaN	0.0388831	0.049405
NaN	NaN	0.000872328	NaN	NaN	NaN	NaN	NaN	NaN	NaN	NaN	NaN	NaN	NaN	NaN	0.0319484	0.0320403	0.0350804	NaN	0.0401069	NaN	0.0325123	0.0302082	NaN	NaN	NaN	NaN	NaN	NaN	NaN	0.00275589	NaN	NaN	NaN	NaN	NaN	NaN	NaN	NaN	NaN	NaN	NaN	NaN	NaN	NaN	NaN	NaN	NaN	0.0756029	0.0787191
NaN	NaN	NaN	NaN	NaN	NaN	NaN	NaN	NaN	NaN	NaN	NaN	NaN	0.0164429	0.0182721	0.0137529	NaN	NaN	NaN	0.0240931	NaN	NaN	0.0294838	0.0153819	0.010987	NaN	NaN	NaN	NaN	NaN	NaN	0.000130828	NaN	NaN	NaN	NaN	NaN	NaN	NaN	NaN	NaN	NaN	NaN	0.000179037	NaN	NaN	NaN	NaN	0.0845825	0.0839426
NaN	NaN	NaN	NaN	NaN	3.96142e-05	NaN	5.03423e-05	NaN	NaN	0.00965586	0.0105813	0.0183415	0.0159969	0.0127339	0.0143861	0.0145271	NaN	0.0354149	0.0318678	0.0447875	0.0448226	0.0286672	0.0203427	0.0126784	0.0129815	NaN	0.00536834	0.00813728	NaN	0.00772744	NaN	NaN	NaN	NaN	NaN	NaN	NaN	NaN	NaN	NaN	NaN	NaN	0.000633403	0.000224917	NaN	NaN	NaN	0.0771045	0.103677
NaN	NaN	NaN	NaN	NaN	NaN	NaN	NaN	NaN	NaN	NaN	NaN	NaN	NaN	NaN	NaN	NaN	NaN	NaN	0.0317594	NaN	NaN	NaN	NaN	NaN	NaN	NaN	NaN	NaN	NaN	NaN	NaN	NaN	NaN	NaN	NaN	NaN	NaN	NaN	NaN	NaN	NaN	NaN	NaN	NaN	NaN	NaN	NaN	0.102929	NaN
0	0	0	0	0	0	0	0	0	0	0	0	0	0	0	0	0	0	0	0	0	0	0	0	0	0	0	0	0	0	0	0	0	0	0	0	0	0	0	0	0	0	0	0	0	0	0	0	0	0
[truncated: 51 more columns]

## Sheet: SI Figure S9 Panel D1
NaN	NaN	NaN	0.24139	0.251086	0.158029	0.331051	0.378869	0.386418	0.365547	0.390153	0.342995	0.282694	NaN	NaN	NaN	NaN	NaN	NaN	NaN	NaN	NaN	NaN	0.131713	0.218794	0.435212	0.420227	0.4603	0.466846	0.4452	0.428293	NaN	NaN	0.400851	NaN	NaN	0.378599	0.423059	0.461888	0.548134	0.595171	0.561429	0.581929	0.651045	0.642995	0.650389	0.660955	0.57373	0.471069	0.460858
NaN	NaN	0.177907	0.226751	0.231132	0.199631	0.299302	0.386329	0.398109	0.386621	0.322388	0.28873	0.249927	0.162824	0.116134	NaN	NaN	NaN	NaN	NaN	NaN	NaN	0.252502	0.264371	0.345572	0.416714	0.465525	0.438994	0.461915	0.470335	0.459665	0.41916	0.456874	NaN	NaN	0.383521	0.364458	0.439217	0.478548	0.503056	0.572239	0.611069	0.634645	0.638971	0.680163	0.636546	0.634009	0.611298	0.52708	0.461889
NaN	0.110912	0.154289	0.206876	NaN	0.313975	0.297518	0.313248	0.326926	0.351822	0.306766	0.282636	0.220801	0.0983501	0.0896555	NaN	NaN	NaN	NaN	NaN	NaN	NaN	NaN	0.262089	0.32619	0.38223	0.496585	0.464365	0.462224	0.4433	0.412206	0.39763	0.430272	NaN	NaN	0.378719	0.336838	0.395257	0.444935	0.500406	0.520163	0.610132	0.600989	0.612429	0.60941	0.691164	0.672407	0.620104	0.54718	0.473405
NaN	0.108855	0.149438	0.193068	0.222778	NaN	0.293265	0.278155	0.308007	0.339891	0.299677	0.279119	0.228515	NaN	NaN	NaN	NaN	NaN	NaN	NaN	NaN	0.162382	NaN	0.274453	0.286862	0.35834	0.489964	0.507758	0.482729	0.430274	0.40576	0.372175	0.328325	0.331331	0.331094	NaN	0.374909	0.407711	0.393051	0.426431	0.48418	0.587557	0.617723	0.642938	0.657256	0.666381	0.634724	0.616377	0.570593	0.523317
NaN	0.0960823	NaN	0.176139	0.200545	0.233236	0.234731	0.271306	0.281179	0.290285	0.27938	0.25923	NaN	NaN	NaN	NaN	NaN	NaN	NaN	NaN	NaN	0.161443	0.182763	0.223476	0.273702	0.339803	0.44511	0.45807	0.49899	0.410258	0.401274	0.361734	0.311762	0.300503	0.324113	0.320269	0.336988	0.377494	0.408481	0.465105	0.498512	0.546088	0.598225	0.61559	0.624262	0.596592	0.617567	0.622644	0.577429	0.52635
NaN	NaN	NaN	0.164251	0.18318	0.176688	0.19977	0.225839	0.243869	0.254734	0.278565	0.254927	NaN	NaN	NaN	NaN	NaN	NaN	NaN	NaN	NaN	0.142737	0.162604	0.20966	0.302166	0.43147	0.453397	0.419527	0.375325	0.398834	0.39251	0.337483	0.300356	0.253403	0.299543	0.315514	0.305779	0.351462	0.355847	0.37191	0.437388	0.527351	0.551439	0.550148	0.61674	0.580973	0.564419	0.604817	0.493032	0.578083
NaN	NaN	NaN	NaN	NaN	0.144871	0.16212	0.182137	0.201522	0.23705	0.225202	0.211225	NaN	NaN	NaN	NaN	NaN	NaN	NaN	NaN	NaN	0.136471	0.152077	0.206748	0.281697	0.39054	0.37381	0.410837	0.409205	0.409153	0.377069	0.324573	0.319654	0.300115	0.277402	0.269355	0.273888	0.307658	0.305163	0.284545	0.317166	0.480682	0.49454	0.527469	0.574994	0.565685	0.553166	0.60273	0.598936	0.562369
NaN	NaN	NaN	NaN	NaN	NaN	NaN	0.160896	0.185261	0.1912	0.176496	0.177548	NaN	NaN	NaN	NaN	NaN	NaN	NaN	NaN	NaN	NaN	0.144265	0.192126	NaN	NaN	0.256433	0.330004	0.393823	0.369054	0.384892	0.365213	0.342702	0.293407	0.249612	0.239456	0.247579	0.267978	0.298676	0.292035	0.39515	0.466369	0.514834	0.516292	0.541721	0.593387	0.573771	0.574084	0.592593	0.552255
NaN	NaN	NaN	NaN	NaN	NaN	NaN	0.15249	0.152754	0.148705	NaN	NaN	NaN	NaN	NaN	NaN	NaN	NaN	NaN	NaN	NaN	NaN	NaN	0.184713	NaN	0.268117	0.251368	0.250783	0.265643	0.264919	NaN	NaN	NaN	NaN	NaN	NaN	0.150022	0.193915	0.247564	0.280778	0.363911	0.419518	0.495314	0.5322	0.544409	0.543764	0.573339	0.563907	0.49707	0.552433
NaN	NaN	NaN	NaN	NaN	NaN	NaN	0.123164	0.119338	NaN	NaN	NaN	NaN	NaN	NaN	NaN	NaN	NaN	NaN	NaN	NaN	NaN	NaN	NaN	0.184082	0.218637	0.21823	0.201365	0.202324	0.211829	0.24116	0.227271	0.219202	NaN	NaN	0.133555	0.131076	0.143418	NaN	NaN	NaN	0.386463	0.438202	0.466159	0.505378	0.532096	0.539198	0.572141	0.588051	0.536778
NaN	NaN	NaN	NaN	NaN	NaN	NaN	NaN	0.0950509	NaN	NaN	NaN	NaN	NaN	NaN	NaN	NaN	NaN	NaN	NaN	NaN	NaN	NaN	NaN	0.171447	0.173885	0.169793	0.167119	0.179443	0.185076	0.203298	0.205509	0.193231	NaN	NaN	NaN	NaN	NaN	NaN	NaN	NaN	0.372889	0.399882	0.43193	0.466522	0.479869	0.509339	0.55572	0.515653	0.516319
NaN	NaN	NaN	NaN	NaN	NaN	NaN	NaN	0.0804768	0.0750628	NaN	NaN	NaN	0.0193668	0.011807	0.00845082	NaN	NaN	NaN	NaN	NaN	NaN	NaN	NaN	NaN	NaN	0.125004	0.138191	0.156577	NaN	NaN	NaN	NaN	NaN	NaN	NaN	NaN	NaN	NaN	NaN	NaN	0.359284	0.355549	0.352597	0.388572	0.396348	0.457004	0.495482	0.460372	0.461352
NaN	NaN	NaN	NaN	NaN	NaN	NaN	NaN	NaN	NaN	NaN	NaN	NaN	0.0148744	NaN	0.00861277	NaN	NaN	NaN	NaN	NaN	NaN	NaN	NaN	NaN	NaN	NaN	NaN	NaN	NaN	NaN	NaN	NaN	NaN	NaN	NaN	0.0786534	NaN	NaN	NaN	NaN	0.274871	0.289558	0.309514	0.315786	0.383101	0.475756	0.490608	0.408609	0.421918
NaN	NaN	NaN	NaN	NaN	NaN	0.104293	0.106336	NaN	NaN	NaN	NaN	NaN	NaN	NaN	0.00778163	0.00845347	NaN	NaN	NaN	NaN	NaN	NaN	NaN	NaN	NaN	NaN	NaN	NaN	NaN	NaN	NaN	NaN	NaN	NaN	NaN	0.0575369	0.0640479	0.0912253	NaN	NaN	0.231497	0.238205	0.265716	0.297691	0.33789	0.429273	0.469919	0.449741	0.397306
NaN	NaN	NaN	NaN	0.0725908	NaN	0.122119	0.126361	0.130927	NaN	NaN	NaN	NaN	NaN	NaN	NaN	0.00831011	NaN	NaN	NaN	NaN	NaN	NaN	NaN	NaN	NaN	NaN	NaN	NaN	NaN	NaN	NaN	NaN	NaN	NaN	NaN	0.0446031	0.0566626	0.078237	0.0971225	0.154142	0.182284	0.193425	0.214328	0.266833	NaN	0.394998	0.448796	0.44266	0.366982
NaN	NaN	NaN	0.0984836	0.107735	NaN	NaN	0.155022	0.158423	0.158227	NaN	NaN	NaN	NaN	NaN	NaN	NaN	NaN	NaN	NaN	NaN	NaN	NaN	NaN	0.0723666	0.0723464	0.0706847	0.0728272	0.0656769	0.0591782	NaN	NaN	NaN	NaN	NaN	NaN	NaN	0.0534896	0.0706199	0.0955056	0.120076	0.152633	0.16633	NaN	NaN	NaN	NaN	NaN	0.370808	0.322605
NaN	NaN	NaN	0.158967	0.148505	0.147733	NaN	0.186101	0.185135	0.16723	NaN	NaN	NaN	NaN	NaN	NaN	NaN	NaN	NaN	NaN	NaN	NaN	NaN	NaN	NaN	0.0637423	0.0615034	0.0536952	0.0506033	0.0491893	NaN	NaN	NaN	NaN	NaN	NaN	NaN	NaN	NaN	NaN	0.101564	NaN	NaN	NaN	NaN	NaN	NaN	0.271106	0.294878	0.269702
NaN	NaN	NaN	0.184104	0.193111	0.185217	0.198474	0.207392	0.201467	0.148716	NaN	NaN	NaN	NaN	NaN	NaN	NaN	NaN	NaN	NaN	NaN	NaN	NaN	NaN	0.0705231	0.0682961	0.0642083	0.0493701	0.0452709	NaN	NaN	NaN	NaN	NaN	NaN	NaN	NaN	NaN	NaN	NaN	NaN	NaN	NaN	NaN	NaN	NaN	NaN	0.234071	0.244075	0.230557
NaN	NaN	NaN	NaN	NaN	0.211477	0.227415	0.22615	0.20672	0.185208	0.139666	NaN	NaN	NaN	NaN	NaN	NaN	NaN	NaN	NaN	NaN	NaN	NaN	NaN	0.071461	0.0694793	0.0652617	NaN	NaN	NaN	NaN	NaN	NaN	NaN	NaN	NaN	NaN	NaN	NaN	NaN	NaN	NaN	NaN	NaN	NaN	NaN	NaN	0.175752	0.182105	0.18934
NaN	NaN	NaN	0.226329	0.240951	0.235645	0.254619	0.242496	0.231985	0.20424	0.206191	NaN	NaN	NaN	NaN	NaN	NaN	NaN	NaN	NaN	NaN	NaN	NaN	0.0676936	0.0724838	NaN	NaN	NaN	NaN	NaN	NaN	NaN	NaN	NaN	NaN	NaN	NaN	NaN	NaN	NaN	NaN	NaN	NaN	NaN	NaN	0.123096	0.138017	0.15959	0.168935	0.168215
NaN	NaN	NaN	0.177582	0.210709	0.216912	0.207521	0.214698	0.190515	0.202478	0.203131	NaN	NaN	NaN	NaN	NaN	NaN	NaN	NaN	NaN	NaN	NaN	0.0452148	0.0563803	0.0685463	NaN	NaN	NaN	NaN	NaN	NaN	NaN	NaN	NaN	NaN	NaN	NaN	NaN	NaN	NaN	NaN	NaN	NaN	NaN	NaN	NaN	NaN	0.196758	NaN	NaN
NaN	NaN	NaN	0.16955	0.174263	0.194306	0.192832	0.201624	0.180564	0.232026	0.223967	NaN	NaN	NaN	NaN	NaN	NaN	NaN	NaN	NaN	NaN	NaN	0.0422255	0.0442339	NaN	NaN	NaN	NaN	NaN	NaN	NaN	NaN	0.141758	NaN	0.130053	NaN	NaN	NaN	NaN	NaN	NaN	NaN	NaN	NaN	NaN	NaN	NaN	0.221764	0.241201	NaN
NaN	NaN	NaN	0.115598	0.120339	0.144022	0.183102	0.190376	0.189429	0.219259	0.205407	NaN	NaN	NaN	NaN	NaN	NaN	NaN	NaN	NaN	0.0658924	0.0563777	0.0442519	NaN	NaN	NaN	NaN	NaN	NaN	NaN	NaN	NaN	0.167564	0.175488	0.171713	NaN	NaN	NaN	NaN	NaN	NaN	NaN	NaN	NaN	NaN	0.134717	0.150704	NaN	NaN	NaN
NaN	NaN	NaN	0.108761	0.112285	NaN	0.190315	0.190841	NaN	0.212054	0.20481	NaN	NaN	NaN	NaN	NaN	NaN	NaN	NaN	NaN	0.0231722	0.072144	0.06656	NaN	NaN	NaN	NaN	NaN	0.115959	0.144437	0.194323	0.229237	0.191426	0.216662	0.221219	0.199799	0.195132	NaN	NaN	NaN	NaN	NaN	NaN	NaN	NaN	0.204319	0.191076	0.222486	0.282792	0.266714
NaN	NaN	NaN	NaN	NaN	NaN	NaN	NaN	NaN	0.216174	0.214091	0.222453	NaN	NaN	NaN	NaN	NaN	0.171758	0.162281	0.0301967	0.0305854	0.101576	0.0959076	NaN	NaN	NaN	NaN	NaN	0.129122	0.182382	0.215491	0.288682	0.301339	0.284825	0.268503	0.260838	0.241419	NaN	NaN	NaN	NaN	NaN	NaN	NaN	NaN	0.246774	0.231866	0.270593	0.279674	0.267404
NaN	NaN	NaN	NaN	NaN	NaN	NaN	NaN	NaN	0.253524	0.263388	0.274315	NaN	0.349083	NaN	NaN	0.249801	0.245003	0.255101	0.0489106	0.0758082	NaN	NaN	NaN	NaN	NaN	NaN	NaN	NaN	0.233079	0.279452	0.334161	0.348703	0.3611	0.344389	0.340418	0.313078	0.342806	NaN	NaN	NaN	NaN	NaN	NaN	0.303612	0.29978	0.276032	0.290297	0.286771	0.25992
NaN	NaN	NaN	NaN	NaN	NaN	NaN	NaN	NaN	0.258765	0.287323	0.327638	0.309942	0.373969	0.353205	0.332178	0.291118	0.319456	0.297283	0.107277	0.145882	NaN	NaN	NaN	NaN	NaN	NaN	NaN	0.239937	0.271278	0.352618	0.413181	0.412471	0.387234	0.337527	0.302346	0.2548	0.27993	NaN	NaN	0.263286	0.282923	0.22202	0.225856	0.258489	0.287979	0.298071	0.299769	0.28048	0.262066
NaN	NaN	NaN	NaN	NaN	NaN	NaN	NaN	NaN	0.284581	0.319046	0.343233	0.436819	0.425893	0.394422	0.376205	0.363288	0.371884	0.403768	0.200323	0.205672	0.261212	0.262551	0.207365	0.190635	NaN	0.237489	NaN	0.280843	0.299924	0.395822	0.419633	0.42149	0.42985	0.409138	0.389622	0.313485	0.298634	0.361608	0.338178	0.301256	0.29835	0.230111	0.198342	0.269354	0.297858	0.300555	0.287917	0.260887	0.245937
NaN	NaN	NaN	NaN	NaN	NaN	NaN	NaN	NaN	0.26585	0.315876	0.363037	0.401024	0.437964	0.431056	0.442868	0.405158	0.399987	0.419776	0.370639	0.275102	0.310873	0.284362	0.247484	0.228217	NaN	0.275632	0.31083	0.348773	0.384233	0.438278	0.413296	0.439463	0.427746	0.411676	0.415715	0.363434	0.361405	0.334484	0.308003	0.30163	0.327022	NaN	0.15205	0.274062	0.284829	0.27318	0.246646	0.231201	0.233407
NaN	NaN	NaN	NaN	NaN	NaN	0.151103	0.187283	0.224077	0.284118	0.309323	0.333528	0.382594	0.447241	0.458623	0.45728	0.430161	0.424783	0.420959	0.409572	0.353269	0.327695	0.31157	0.318139	0.329996	NaN	NaN	0.389081	0.411869	0.439782	0.46646	0.442248	0.490118	0.369571	0.492934	0.510183	0.466393	0.450015	0.359829	0.325106	0.36812	0.350647	0.33293	NaN	0.289163	0.274791	0.246445	0.215416	0.231336	NaN
NaN	0.038834	NaN	NaN	NaN	NaN	0.142967	0.177107	0.223133	0.291188	0.350236	0.326182	0.336177	0.35036	0.380303	0.439302	0.444366	0.422721	0.429894	0.42568	0.381101	0.351651	0.34482	0.374423	0.381406	0.398685	0.405072	0.415456	0.44085	0.500402	0.491763	0.452431	0.505412	0.506617	0.583834	0.586198	0.361068	0.505506	0.391337	0.324809	0.345099	0.345542	0.328159	0.345371	NaN	NaN	NaN	NaN	NaN	NaN
0.0364799	0.0454051	NaN	NaN	NaN	0.0908716	0.122274	0.165367	0.212228	0.282381	0.341533	0.362689	0.356397	0.34562	0.384171	0.388844	0.412232	NaN	0.434342	0.42068	0.390554	0.37531	0.375414	0.40421	0.412822	0.412041	0.446932	0.474475	0.491425	0.534315	0.521919	0.449595	0.45984	0.512185	0.317233	0.306475	0.341338	0.518776	0.4273	0.394214	0.372309	0.348353	0.332853	0.32897	0.301058	NaN	NaN	NaN	NaN	NaN
NaN	NaN	NaN	NaN	0.0799563	0.0837774	NaN	0.148656	0.1843	0.23685	NaN	0.275558	0.347	0.338122	0.347762	0.341176	0.269198	0.404074	0.386077	0.373584	0.357796	0.379314	0.393535	0.419105	0.420137	0.405357	0.50065	0.533194	0.551072	0.576317	0.586514	0.440089	0.499129	0.531395	0.44255	0.509621	0.536749	0.456871	0.437773	0.429747	0.399726	0.376436	0.340142	0.323197	0.276193	NaN	NaN	NaN	NaN	NaN
0.141632	0.137403	NaN	NaN	NaN	NaN	NaN	0.131022	NaN	NaN	NaN	NaN	NaN	0.323331	0.32375	NaN	NaN	0.34372	0.338196	0.33429	0.310908	0.3629	0.389289	0.430101	0.419708	0.413853	0.542567	0.552275	0.545611	0.571	0.53993	0.621903	0.623349	0.59163	0.599057	0.582214	0.535116	0.481912	0.401575	0.40046	0.47402	0.412211	0.362879	0.328367	0.266578	NaN	NaN	NaN	NaN	NaN
0.162636	0.123058	0.0752918	NaN	NaN	NaN	NaN	NaN	NaN	NaN	NaN	NaN	NaN	0.281914	0.279083	NaN	0.25882	0.290102	0.257465	0.254332	0.265941	0.342919	0.386319	0.420442	0.420994	0.432514	0.534562	0.572759	0.566967	0.59223	0.599729	0.637557	0.527694	0.607678	0.624712	0.586517	0.532326	0.519741	0.507441	0.462052	0.512658	0.440573	0.415428	0.387563	NaN	NaN	NaN	NaN	NaN	NaN
0.241782	0.128673	NaN	NaN	NaN	NaN	NaN	NaN	NaN	NaN	NaN	NaN	NaN	0.242399	0.229078	0.226537	0.213968	NaN	0.200359	0.205671	0.256459	0.316408	0.336761	0.403403	0.396003	0.404353	0.527198	0.571652	0.570075	0.578383	0.618579	0.656742	0.641374	0.643768	0.640315	0.623061	0.57233	0.570106	0.520514	0.41818	0.570302	NaN	0.471891	0.440636	NaN	0.254515	0.200919	NaN	NaN	NaN
0.0717484	0.149667	0.16987	NaN	NaN	NaN	NaN	NaN	NaN	NaN	NaN	NaN	NaN	NaN	NaN	NaN	NaN	NaN	0.161337	0.161848	0.195804	0.286115	0.252296	0.313405	0.373846	0.417283	0.522819	0.560932	0.607964	0.631924	0.71064	0.699947	0.656084	0.647201	0.654513	0.664366	0.661819	0.649572	0.570238	0.489989	0.559946	0.494868	0.491326	0.508949	0.457022	0.310363	0.240423	0.183807	NaN	NaN
0.29677	0.174921	0.167432	0.164961	0.161856	NaN	NaN	0.100834	0.0871573	0.0779301	0.0822261	0.0835645	NaN	0.102138	0.110713	0.117484	0.110016	0.0980709	NaN	NaN	0.130527	NaN	0.198949	0.229017	0.310813	0.380489	0.462873	0.512889	0.586069	0.605574	0.717398	0.716155	0.675904	0.654366	0.566656	0.582703	0.636161	0.662112	0.600028	0.559596	0.565511	0.556339	0.509926	0.444038	0.397112	0.296624	0.292809	0.272698	NaN	NaN
NaN	0.199883	0.175348	0.1599	0.152869	NaN	NaN	NaN	0.0828935	0.0655655	0.0703105	0.0791286	0.0830997	0.0825755	0.0901431	0.0929317	0.0929356	NaN	NaN	NaN	NaN	NaN	NaN	0.159222	0.240389	0.335702	0.41526	0.520605	0.569582	0.620144	0.720075	0.704531	0.65666	0.66405	0.62775	0.648517	0.666989	0.629209	0.603033	0.574015	0.571058	0.545	0.524092	0.463314	0.392164	0.342355	0.343739	0.331431	0.30005	NaN
NaN	0.225417	0.166015	0.145982	0.141404	0.133772	NaN	NaN	NaN	NaN	0.0680126	0.0717465	0.0756707	NaN	NaN	NaN	NaN	NaN	NaN	NaN	NaN	NaN	NaN	NaN	NaN	NaN	0.327932	0.495826	0.558519	0.630684	0.687408	0.682926	0.668724	0.647319	0.626162	0.606372	0.601198	0.579311	0.579998	0.59042	0.600162	0.579287	0.547074	0.504334	0.436658	0.402856	0.440591	0.374944	NaN	NaN
NaN	0.20431	0.160667	0.142663	0.128042	NaN	NaN	NaN	NaN	NaN	NaN	NaN	NaN	NaN	NaN	NaN	NaN	NaN	NaN	NaN	NaN	NaN	NaN	NaN	NaN	NaN	NaN	0.515383	0.536916	0.59035	0.663992	0.645644	0.660715	0.624786	0.616535	0.619873	0.614723	0.575391	0.582886	0.576878	0.609029	0.586022	0.526384	0.516166	0.463133	0.443406	0.453482	0.38574	0.334283	0.303238
NaN	0.172938	0.152024	0.129945	0.11828	NaN	NaN	NaN	NaN	NaN	NaN	NaN	NaN	NaN	NaN	NaN	NaN	NaN	NaN	NaN	NaN	NaN	NaN	NaN	NaN	NaN	NaN	0.473271	0.519477	0.583882	0.658915	0.660075	0.653656	0.613309	0.6259	0.615552	0.588902	0.535304	0.53852	0.532863	0.593754	0.556291	0.523559	0.489904	0.430572	0.414394	0.433957	0.37406	0.332834	0.278876
NaN	NaN	0.14855	NaN	0.109207	NaN	NaN	NaN	NaN	NaN	NaN	NaN	NaN	NaN	NaN	NaN	NaN	NaN	NaN	NaN	NaN	NaN	NaN	0.0622769	NaN	NaN	0.3719	0.429714	0.51134	0.566142	0.662907	0.701123	0.704701	0.631729	0.662259	0.602746	0.519825	0.491893	0.471824	0.52472	0.530953	0.498637	0.473815	0.440851	0.415649	0.382022	0.369008	0.326087	0.199647	0.212933
NaN	NaN	NaN	NaN	NaN	NaN	NaN	NaN	NaN	NaN	NaN	NaN	NaN	NaN	NaN	NaN	NaN	NaN	NaN	NaN	NaN	NaN	NaN	0.0971411	0.144381	0.218146	0.314584	0.420442	0.508662	0.546169	0.605088	0.639388	0.649313	0.623266	0.632389	0.589511	0.546762	0.420015	NaN	0.459102	0.379533	0.390792	0.395217	0.364161	0.357191	0.342338	0.313433	0.287804	NaN	0.296339
NaN	NaN	NaN	NaN	NaN	NaN	NaN	NaN	NaN	NaN	NaN	NaN	NaN	NaN	NaN	NaN	NaN	NaN	NaN	NaN	NaN	NaN	NaN	0.0943765	0.140427	0.196065	NaN	0.421104	0.4879	0.524394	0.568773	0.571897	0.604156	0.542816	0.514359	0.51867	0.47468	0.244402	0.316323	0.316962	0.27866	0.243502	0.278245	0.293746	0.293131	NaN	NaN	NaN	0.279962	0.254118
NaN	NaN	NaN	NaN	NaN	NaN	NaN	NaN	NaN	NaN	NaN	NaN	NaN	NaN	NaN	NaN	NaN	NaN	NaN	NaN	NaN	NaN	NaN	0.0968438	0.143504	NaN	NaN	0.438273	0.498108	0.479066	0.531374	0.547265	0.600504	0.563987	0.494868	0.458255	NaN	0.293924	0.272487	NaN	NaN	NaN	0.237875	0.247067	NaN	NaN	NaN	NaN	0.269813	0.24477
NaN	NaN	NaN	NaN	0.0259512	NaN	NaN	NaN	NaN	NaN	NaN	NaN	NaN	NaN	NaN	NaN	NaN	NaN	NaN	NaN	NaN	NaN	NaN	NaN	NaN	NaN	0.26128	0.375677	0.4725	0.521968	0.488121	0.512761	0.515834	0.498997	0.43656	0.383057	0.287545	0.257054	NaN	NaN	NaN	NaN	NaN	NaN	NaN	NaN	NaN	NaN	NaN	NaN
NaN	NaN	NaN	NaN	0.0242194	0.0208742	0.0195444	NaN	NaN	NaN	NaN	NaN	NaN	NaN	NaN	NaN	NaN	NaN	NaN	NaN	NaN	NaN	NaN	NaN	NaN	NaN	0.259272	0.375477	0.411182	0.400968	0.457506	0.462915	0.445103	0.435422	0.37127	0.321893	0.260071	0.19709	NaN	NaN	NaN	NaN	NaN	NaN	NaN	NaN	NaN	0.264294	0.291606	0.326186
NaN	NaN	NaN	NaN	NaN	0.0282726	NaN	NaN	NaN	NaN	NaN	NaN	NaN	NaN	NaN	NaN	NaN	NaN	NaN	NaN	NaN	NaN	NaN	NaN	NaN	NaN	0.282284	0.307443	0.363905	0.356247	0.456971	0.434144	0.375733	0.344222	0.333675	0.279703	0.239914	NaN	NaN	NaN	NaN	NaN	NaN	NaN	NaN	0.168567	0.218129	0.27973	0.323368	0.369833
NaN	NaN	NaN	NaN	NaN	NaN	0.0503864	NaN	NaN	NaN	NaN	NaN	NaN	NaN	NaN	NaN	NaN	NaN	NaN	NaN	NaN	NaN	NaN	NaN	NaN	NaN	0.261881	0.278165	0.324656	0.356733	0.417664	0.424166	0.364105	0.326372	0.298689	0.262187	NaN	NaN	NaN	NaN	NaN	NaN	0.0921139	0.131293	0.157509	0.180331	0.245904	0.317814	0.38564	0.431231
NaN	NaN	NaN	NaN	NaN	NaN	0.0714594	NaN	NaN	NaN	NaN	NaN	NaN	NaN	NaN	NaN	NaN	NaN	NaN	NaN	NaN	NaN	NaN	NaN	NaN	NaN	0.221054	0.233785	0.272647	0.306583	0.368179	0.39694	0.394139	0.3947	0.264422	0.23371	0.181653	NaN	NaN	NaN	NaN	NaN	NaN	NaN	0.189972	0.261363	0.322353	0.390428	0.410158	0.529723
NaN	NaN	NaN	NaN	NaN	NaN	0.131943	NaN	NaN	NaN	NaN	NaN	NaN	NaN	NaN	NaN	NaN	NaN	NaN	NaN	NaN	NaN	NaN	NaN	NaN	NaN	NaN	0.194242	0.219047	0.259508	0.315447	0.3358	0.332388	0.332408	0.234118	0.21252	0.162977	NaN	NaN	NaN	NaN	NaN	NaN	NaN	0.260582	0.328579	0.395536	0.440592	0.460641	0.54055
NaN	NaN	NaN	NaN	NaN	NaN	0.160003	0.154801	NaN	0.140097	NaN	NaN	NaN	NaN	NaN	0.140297	0.148779	0.148571	0.154479	NaN	NaN	NaN	NaN	NaN	NaN	NaN	NaN	NaN	0.199532	0.222934	NaN	0.300577	0.310656	0.291198	NaN	0.220349	NaN	NaN	NaN	NaN	NaN	NaN	NaN	NaN	0.300072	0.372092	0.436153	0.484506	0.556584	0.600584
NaN	NaN	NaN	NaN	NaN	0.244595	0.184371	0.182234	0.187188	0.158563	0.13933	NaN	NaN	NaN	NaN	0.170646	0.19069	0.193588	0.182582	0.181178	NaN	NaN	0.1155	NaN	NaN	NaN	NaN	NaN	NaN	NaN	NaN	NaN	NaN	0.0535625	0.043719	NaN	NaN	NaN	NaN	NaN	NaN	NaN	NaN	NaN	0.32345	0.413833	0.485767	0.540155	0.611197	0.659281
NaN	0.289431	0.261809	0.250333	0.264249	0.249975	0.241017	0.226595	0.213868	NaN	NaN	NaN	0.190668	NaN	0.238633	0.222106	0.218709	NaN	NaN	NaN	0.179948	0.142085	0.11941	0.10891	NaN	NaN	NaN	NaN	NaN	NaN	NaN	0.193497	0.192101	0.165237	0.12913	0.146769	NaN	NaN	NaN	NaN	NaN	NaN	0.208322	0.250722	0.395424	0.440336	0.515023	0.573837	0.680608	0.681323
NaN	0.270405	0.248316	0.21756	0.219271	0.179554	0.262622	0.247143	0.225003	0.200902	0.197836	0.220594	0.222301	0.23358	0.235664	0.206466	NaN	0.170713	0.168861	0.216302	0.197247	0.150583	0.127212	0.105377	NaN	NaN	NaN	NaN	NaN	NaN	0.184675	0.180925	0.178713	0.153572	0.134655	0.1485	0.150547	NaN	NaN	NaN	NaN	NaN	0.239413	0.267451	0.362426	0.453521	0.531105	0.608246	0.639602	0.651698
NaN	0.285844	0.250838	0.221541	0.219972	0.20019	0.267505	0.26443	0.22802	0.200209	0.192562	0.209344	0.22277	0.227496	0.234967	0.192758	0.193594	0.162737	0.178535	0.211676	0.197949	0.160145	0.128322	0.0982813	NaN	NaN	NaN	NaN	NaN	NaN	0.179375	0.16064	0.160176	0.139901	0.132801	0.138848	NaN	NaN	NaN	NaN	NaN	NaN	0.24534	0.307327	0.384762	0.434263	0.514267	0.597674	0.622541	0.627449
NaN	0.271664	0.246339	0.222713	0.217544	0.178929	0.178033	0.272785	0.244489	0.200186	0.192698	0.195031	0.224566	0.230401	0.232722	0.220695	0.197318	0.195693	0.20282	0.219617	0.184992	0.162003	0.133718	0.107919	NaN	NaN	NaN	NaN	NaN	NaN	NaN	0.134822	0.142247	0.158127	0.126884	0.152773	0.149739	NaN	NaN	NaN	NaN	0.188354	0.217511	0.323265	0.39372	0.49178	0.508253	0.538341	0.588	0.623455
NaN	0.258233	0.242489	0.248251	0.267656	0.151847	0.118318	0.0942974	NaN	0.188485	0.18621	0.187255	NaN	0.20882	0.221692	0.212795	0.196934	0.158423	0.16753	0.21057	NaN	NaN	0.119529	0.098825	NaN	NaN	NaN	NaN	NaN	NaN	NaN	0.137835	0.1404	0.171074	0.140907	0.166488	0.157668	NaN	NaN	NaN	NaN	0.194526	0.228606	0.295361	0.373342	0.443109	0.471378	0.497065	0.537843	0.559816
NaN	NaN	0.227023	0.19326	0.169329	NaN	NaN	NaN	NaN	NaN	NaN	0.168833	0.174102	0.177977	NaN	NaN	NaN	NaN	NaN	NaN	NaN	NaN	NaN	NaN	NaN	NaN	NaN	NaN	NaN	NaN	NaN	0.163538	0.164591	0.175647	0.164023	0.168593	NaN	NaN	NaN	NaN	NaN	NaN	0.227886	0.277889	0.358824	0.432652	0.488295	0.499304	0.447131	0.48311
NaN	NaN	NaN	NaN	0.1402	NaN	NaN	NaN	NaN	NaN	NaN	NaN	NaN	NaN	NaN	NaN	NaN	NaN	NaN	NaN	NaN	NaN	NaN	NaN	NaN	NaN	NaN	NaN	NaN	NaN	NaN	0.190685	0.185221	NaN	NaN	NaN	NaN	NaN	NaN	NaN	NaN	NaN	0.216889	0.250141	0.325642	0.394624	0.429936	0.498269	0.397378	0.521786
NaN	NaN	NaN	NaN	NaN	NaN	NaN	NaN	NaN	NaN	NaN	NaN	NaN	NaN	NaN	NaN	NaN	NaN	NaN	NaN	NaN	NaN	NaN	NaN	NaN	NaN	NaN	NaN	NaN	NaN	NaN	NaN	NaN	0.19836	0.189586	0.173455	NaN	NaN	NaN	NaN	NaN	NaN	0.212327	0.236455	0.290836	0.352864	0.401129	0.397012	0.476987	0.459438
NaN	NaN	NaN	NaN	NaN	NaN	NaN	NaN	NaN	NaN	NaN	NaN	NaN	NaN	NaN	NaN	NaN	NaN	NaN	NaN	NaN	NaN	NaN	NaN	NaN	NaN	NaN	NaN	NaN	0.159118	0.186979	0.191506	NaN	0.207057	0.192994	0.172046	NaN	NaN	NaN	NaN	NaN	NaN	0.20542	0.214193	0.266823	0.316785	NaN	0.347376	0.421336	0.427482
NaN	NaN	NaN	NaN	NaN	NaN	NaN	NaN	NaN	NaN	NaN	NaN	NaN	NaN	NaN	NaN	NaN	NaN	NaN	NaN	NaN	NaN	NaN	NaN	NaN	NaN	NaN	NaN	NaN	0.15434	0.183882	0.210175	0.217725	0.21628	0.202523	0.174869	0.151087	0.123176	0.11066	0.12365	NaN	NaN	NaN	0.213715	0.232621	0.281981	NaN	0.304194	0.393504	0.412115
NaN	NaN	NaN	NaN	NaN	NaN	NaN	NaN	NaN	NaN	NaN	NaN	NaN	NaN	NaN	NaN	NaN	NaN	NaN	NaN	NaN	NaN	NaN	NaN	NaN	NaN	NaN	NaN	0.149467	0.163136	0.168738	0.198035	0.202347	0.202029	0.210569	0.181278	NaN	NaN	NaN	NaN	NaN	NaN	0.194942	0.182052	0.206911	0.23484	0.21458	0.315612	0.393411	0.387003
NaN	NaN	NaN	NaN	NaN	NaN	0.173996	NaN	NaN	0.178389	0.136204	NaN	NaN	NaN	NaN	NaN	NaN	NaN	NaN	NaN	NaN	NaN	NaN	NaN	NaN	NaN	NaN	NaN	0.161513	0.175385	0.156365	0.156776	0.189354	0.171367	0.176866	0.160462	NaN	NaN	0.0962401	0.104113	NaN	NaN	0.181703	0.146563	0.164942	0.195903	0.195044	0.209808	0.250747	0.288829
NaN	NaN	NaN	NaN	NaN	NaN	0.212293	0.217123	0.207078	0.203529	0.163906	NaN	NaN	NaN	NaN	NaN	NaN	NaN	NaN	NaN	NaN	NaN	NaN	NaN	NaN	NaN	NaN	NaN	NaN	0.179847	0.17585	0.149112	0.174765	NaN	0.16989	0.155422	NaN	NaN	0.0915062	0.101599	0.121211	0.140138	NaN	0.124397	0.133156	0.164601	NaN	NaN	NaN	0.229009
0.173985	NaN	NaN	NaN	NaN	NaN	0.284192	0.235283	0.247012	0.213728	0.202151	NaN	NaN	NaN	NaN	NaN	NaN	NaN	NaN	NaN	NaN	NaN	NaN	NaN	NaN	NaN	NaN	NaN	NaN	0.175202	0.184177	0.184177	0.203124	NaN	NaN	NaN	NaN	0.107541	0.0983285	0.101884	0.122649	0.132802	NaN	NaN	0.124263	0.123511	NaN	NaN	NaN	NaN
NaN	0.222985	0.263223	0.314647	0.336563	0.326915	0.290886	0.302671	0.292876	0.261719	0.212338	0.215914	0.24186	NaN	NaN	NaN	NaN	NaN	NaN	NaN	NaN	NaN	NaN	NaN	NaN	NaN	NaN	NaN	NaN	NaN	0.158878	0.171384	0.171995	0.158118	NaN	NaN	NaN	0.118698	0.0689968	0.0947704	0.103617	NaN	NaN	NaN	NaN	NaN	NaN	NaN	NaN	NaN
NaN	0.267188	0.295392	0.339715	0.346232	0.360137	0.307448	0.318396	0.335543	0.291042	0.24608	0.234239	0.211605	0.180685	NaN	NaN	NaN	NaN	NaN	NaN	NaN	NaN	NaN	NaN	NaN	NaN	NaN	NaN	NaN	NaN	0.148705	0.161966	0.158123	NaN	NaN	NaN	NaN	NaN	0.0688514	0.0954741	0.102704	NaN	NaN	NaN	NaN	NaN	NaN	NaN	NaN	NaN
NaN	0.304444	0.320234	0.337748	0.359154	0.380448	0.395186	0.402639	0.380361	0.31219	0.254521	0.242535	0.235891	0.18925	NaN	NaN	NaN	NaN	NaN	NaN	NaN	NaN	NaN	NaN	NaN	NaN	NaN	NaN	NaN	0.105257	0.118847	0.128433	0.147358	NaN	NaN	NaN	NaN	NaN	0.0987611	0.105959	0.109144	NaN	NaN	NaN	NaN	NaN	NaN	NaN	NaN	NaN
NaN	0.322053	0.32786	0.330846	0.35302	0.362377	0.38625	0.421592	0.410107	0.339174	0.290512	0.260542	NaN	NaN	NaN	NaN	NaN	NaN	NaN	NaN	NaN	NaN	NaN	NaN	NaN	NaN	NaN	NaN	0.0680121	0.0787689	0.0961831	NaN	NaN	NaN	NaN	NaN	NaN	NaN	0.114638	0.119625	0.122423	NaN	NaN	NaN	NaN	NaN	NaN	NaN	NaN	NaN
NaN	0.330395	0.355429	0.325884	0.327975	0.353414	0.386911	0.395922	0.391061	0.351959	0.277573	0.236461	NaN	NaN	NaN	NaN	NaN	NaN	NaN	NaN	NaN	NaN	NaN	NaN	NaN	NaN	NaN	NaN	0.0521248	0.059965	NaN	NaN	NaN	NaN	NaN	NaN	NaN	NaN	0.119912	0.121007	0.130167	0.145629	0.146557	NaN	NaN	NaN	NaN	NaN	NaN	NaN
NaN	0.309614	NaN	0.31923	0.315258	0.335317	0.369374	0.371076	0.338171	0.312965	0.261279	0.214084	0.203976	NaN	NaN	NaN	NaN	NaN	NaN	NaN	NaN	NaN	NaN	NaN	NaN	NaN	NaN	NaN	NaN	NaN	NaN	NaN	NaN	NaN	NaN	NaN	NaN	NaN	0.115272	0.120301	0.125799	0.14565	0.147184	NaN	NaN	0.14286	NaN	NaN	0.204317	0.22085
NaN	NaN	NaN	0.375562	0.33056	0.302831	0.331866	0.341353	0.280359	0.264748	0.232927	0.195878	0.155481	0.109615	NaN	NaN	NaN	NaN	NaN	NaN	NaN	NaN	NaN	NaN	NaN	NaN	NaN	NaN	NaN	NaN	NaN	NaN	NaN	NaN	NaN	NaN	NaN	NaN	0.109242	0.110615	0.118437	0.15686	NaN	NaN	NaN	0.17856	0.200505	NaN	0.247138	0.25582
NaN	NaN	NaN	0.289653	0.299635	NaN	NaN	NaN	NaN	NaN	NaN	NaN	0.118841	0.00141497	NaN	NaN	NaN	NaN	NaN	NaN	NaN	NaN	NaN	NaN	NaN	NaN	NaN	NaN	NaN	NaN	NaN	NaN	NaN	NaN	NaN	NaN	NaN	NaN	0.0706195	0.094101	0.110967	0.146717	0.159139	0.167705	0.185385	0.186228	0.202723	NaN	0.287978	0.303727
NaN	NaN	0.242902	0.243098	0.254668	0.219177	NaN	NaN	NaN	NaN	NaN	NaN	NaN	NaN	NaN	NaN	NaN	NaN	NaN	NaN	NaN	NaN	NaN	NaN	NaN	NaN	NaN	NaN	NaN	NaN	NaN	NaN	NaN	NaN	NaN	NaN	NaN	NaN	NaN	0.111195	0.126403	0.138784	0.161267	0.171989	NaN	0.176179	0.191344	NaN	0.298419	0.299522
NaN	0.21547	0.223296	0.194127	0.185177	0.177685	NaN	NaN	NaN	NaN	NaN	NaN	NaN	NaN	NaN	NaN	NaN	NaN	0.0744907	NaN	NaN	NaN	NaN	NaN	NaN	NaN	NaN	NaN	NaN	NaN	NaN	NaN	NaN	NaN	NaN	NaN	NaN	NaN	NaN	NaN	NaN	0.137604	0.147596	0.165776	NaN	0.166025	0.184113	0.211851	0.31483	0.328398
NaN	0.18151	0.169614	0.155504	0.144579	NaN	NaN	NaN	NaN	NaN	NaN	NaN	NaN	NaN	NaN	NaN	NaN	0.0991131	0.0975318	0.110227	0.0917415	0.0940217	0.131662	NaN	NaN	NaN	NaN	NaN	NaN	NaN	NaN	NaN	NaN	NaN	NaN	NaN	NaN	NaN	NaN	NaN	NaN	0.125733	0.138483	0.152509	NaN	0.168712	0.197666	0.247411	0.350006	0.384687
NaN	0.185557	0.14417	0.127538	NaN	NaN	NaN	NaN	NaN	NaN	NaN	0.0800615	0.083734	0.0973617	NaN	NaN	NaN	0.107379	0.111186	0.123934	0.110501	0.125662	NaN	NaN	NaN	NaN	NaN	NaN	NaN	NaN	NaN	NaN	NaN	NaN	NaN	NaN	NaN	NaN	NaN	NaN	NaN	0.100916	0.11877	0.152226	0.151599	0.180147	0.246385	0.295827	0.38393	0.42534
NaN	0.181444	0.129138	NaN	NaN	NaN	NaN	NaN	NaN	0.0692025	0.0769354	0.0819327	0.0929163	0.109281	0.119774	NaN	NaN	NaN	0.134056	0.139283	0.113546	0.105065	0.0925964	0.150256	0.134168	0.11968	NaN	NaN	NaN	NaN	NaN	NaN	NaN	NaN	NaN	NaN	NaN	NaN	NaN	NaN	NaN	NaN	NaN	NaN	NaN	0.198892	0.264314	0.312079	0.40433	0.440372
NaN	0.169983	NaN	NaN	NaN	NaN	NaN	NaN	NaN	0.0727244	0.0894854	0.0895824	0.0967737	NaN	NaN	NaN	NaN	NaN	0.145288	0.129276	0.126848	0.114624	0.103239	0.147199	0.137683	0.117667	NaN	NaN	NaN	NaN	NaN	NaN	NaN	NaN	NaN	NaN	NaN	NaN	NaN	NaN	NaN	NaN	NaN	NaN	NaN	0.205061	NaN	0.236015	0.18147	0.478972
NaN	NaN	NaN	NaN	NaN	NaN	NaN	NaN	NaN	NaN	0.100886	0.103057	0.105827	0.11326	NaN	NaN	NaN	NaN	NaN	0.162151	0.13616	0.142865	NaN	0.145971	0.130829	0.117326	NaN	NaN	NaN	NaN	NaN	NaN	NaN	NaN	NaN	NaN	NaN	NaN	NaN	NaN	NaN	NaN	NaN	NaN	NaN	NaN	0.252435	0.304982	0.410283	0.478091
NaN	NaN	NaN	NaN	0.0433468	0.0474719	NaN	NaN	NaN	NaN	0.124649	0.121324	0.116543	0.110972	0.117288	0.121061	NaN	NaN	NaN	0.159398	0.134226	0.135163	0.147821	0.137912	0.122259	NaN	NaN	NaN	NaN	NaN	NaN	NaN	NaN	NaN	NaN	NaN	NaN	NaN	NaN	NaN	NaN	NaN	0.041315	NaN	NaN	0.289324	0.282031	0.335257	0.425428	0.483649
NaN	NaN	NaN	NaN	NaN	0.0440008	NaN	NaN	NaN	NaN	0.147114	0.144369	0.12792	0.114549	0.122715	NaN	NaN	NaN	NaN	NaN	0.137179	0.134553	0.13672	NaN	0.114269	NaN	NaN	NaN	NaN	NaN	NaN	NaN	NaN	NaN	NaN	NaN	NaN	NaN	NaN	NaN	NaN	0.0505114	0.0754456	0.0944891	NaN	0.3225	0.302691	0.350148	0.435083	0.4865
NaN	NaN	NaN	NaN	NaN	NaN	0.0789276	NaN	NaN	NaN	NaN	0.165901	0.139402	0.124777	0.106571	NaN	NaN	NaN	NaN	NaN	0.120857	0.122731	0.117827	0.101853	0.0884711	NaN	NaN	NaN	NaN	NaN	NaN	NaN	NaN	NaN	NaN	NaN	NaN	NaN	NaN	NaN	NaN	NaN	NaN	NaN	NaN	0.358282	0.349559	0.410624	0.484648	0.519999
NaN	NaN	NaN	NaN	0.0980741	0.101948	0.0921724	NaN	NaN	NaN	NaN	NaN	0.159611	0.152203	0.135868	NaN	NaN	NaN	NaN	NaN	NaN	NaN	NaN	NaN	NaN	NaN	NaN	NaN	NaN	NaN	NaN	NaN	NaN	NaN	NaN	NaN	NaN	NaN	NaN	NaN	NaN	NaN	NaN	NaN	NaN	0.39928	0.446476	0.506935	0.546538	0.584366
NaN	NaN	NaN	NaN	0.100544	0.103492	0.104579	0.123259	0.169702	0.204025	NaN	0.218982	NaN	0.153605	0.142236	NaN	NaN	NaN	NaN	NaN	NaN	NaN	NaN	NaN	NaN	NaN	NaN	NaN	NaN	NaN	NaN	NaN	NaN	NaN	NaN	NaN	NaN	NaN	NaN	NaN	NaN	NaN	NaN	0.325103	NaN	0.428663	0.472941	0.553062	0.624503	0.652564
NaN	NaN	NaN	NaN	NaN	NaN	0.132609	0.166917	0.177982	0.212068	0.216849	0.225128	0.180469	0.121915	NaN	NaN	NaN	NaN	NaN	NaN	NaN	NaN	NaN	NaN	NaN	NaN	NaN	NaN	NaN	NaN	NaN	NaN	NaN	NaN	NaN	NaN	NaN	0.0645393	0.0693891	NaN	NaN	0.237236	0.291889	0.355508	0.459258	0.522716	0.573985	0.627274	0.667131	0.719548
NaN	NaN	0.0942533	0.102933	0.12323	0.152035	0.163436	0.189163	0.209855	NaN	0.250813	0.237785	0.209508	NaN	NaN	NaN	NaN	NaN	NaN	NaN	NaN	NaN	NaN	NaN	NaN	NaN	NaN	NaN	NaN	NaN	NaN	NaN	NaN	NaN	NaN	NaN	NaN	NaN	NaN	NaN	0.288664	0.347048	0.404471	0.445583	0.489371	0.561401	0.605431	0.640697	0.663753	0.713097
NaN	NaN	NaN	0.111996	0.139938	0.168761	0.193382	0.216034	0.2142	0.274879	0.26932	0.259118	0.254652	NaN	NaN	NaN	NaN	NaN	NaN	NaN	NaN	NaN	NaN	NaN	NaN	NaN	NaN	NaN	NaN	NaN	NaN	NaN	NaN	NaN	NaN	NaN	NaN	NaN	0.278469	0.253108	0.291714	0.240145	0.409794	0.458835	0.549161	0.622201	0.656074	0.659424	0.667374	0.696001
NaN	NaN	NaN	0.140484	0.140048	0.129038	NaN	NaN	NaN	0.340657	0.286039	0.298675	0.316032	0.292868	NaN	NaN	NaN	NaN	NaN	NaN	NaN	NaN	NaN	NaN	NaN	NaN	NaN	NaN	NaN	NaN	NaN	NaN	NaN	NaN	NaN	NaN	NaN	0.309449	0.333687	0.365155	0.460863	0.422127	0.403987	0.484846	0.580196	0.673309	0.6495	0.634369	0.687675	0.729529
NaN	NaN	NaN	NaN	NaN	0.169309	0.287021	NaN	NaN	0.404846	0.362038	0.358038	0.365039	0.318898	NaN	NaN	NaN	NaN	NaN	NaN	NaN	NaN	NaN	NaN	NaN	NaN	NaN	NaN	NaN	NaN	NaN	NaN	NaN	NaN	0.297887	NaN	0.409501	0.391091	0.441592	0.472878	0.551078	0.523578	0.525863	0.557191	0.575216	0.623882	0.667935	0.711711	0.717547	0.753093
0.213088	NaN	NaN	NaN	0.273846	0.31284	0.343475	0.41072	0.448382	0.497218	0.450962	0.413815	0.409593	0.326026	0.257218	NaN	NaN	NaN	NaN	NaN	NaN	NaN	NaN	NaN	NaN	NaN	NaN	NaN	NaN	NaN	NaN	NaN	NaN	0.305994	0.35039	0.384348	0.402138	0.449873	0.497941	0.532513	0.611728	0.657777	0.586372	0.568992	0.660818	0.693244	0.717812	0.751583	0.735252	0.686758
0.254614	NaN	NaN	NaN	0.318272	0.344466	0.406287	0.451396	0.506006	0.53358	0.475146	0.437844	0.393638	0.359079	0.310264	0.264291	0.202955	0.146738	NaN	NaN	NaN	NaN	NaN	NaN	NaN	NaN	NaN	NaN	NaN	NaN	NaN	NaN	0.274875	0.336923	0.409268	0.400343	0.414453	0.542793	0.573504	0.598978	0.657986	0.696172	0.654755	0.633498	0.680095	0.679545	0.691597	0.737478	0.742752	0.680953
0.340314	0.356293	NaN	0.398803	0.388405	0.408604	0.446474	0.499055	0.535596	0.540557	0.508794	0.436523	0.434356	0.389697	0.350638	0.313401	0.222434	0.150003	0.12414	0.0544123	NaN	NaN	NaN	NaN	NaN	NaN	NaN	NaN	NaN	NaN	NaN	0.259171	0.292484	0.385605	0.409358	0.505607	0.532229	0.610527	0.593115	0.612685	0.739077	0.728608	0.7098	0.712886	0.694384	0.71813	0.710439	0.720912	0.748449	0.729027
NaN	0.404603	0.440199	0.350714	0.457091	0.479426	0.457809	0.486754	0.50385	0.551345	0.507265	0.454793	0.411377	0.35813	0.317134	0.333654	0.273197	NaN	NaN	0.0684493	NaN	NaN	NaN	NaN	NaN	NaN	NaN	NaN	NaN	NaN	0.222182	0.265493	0.327224	0.403091	0.42338	0.510605	0.568829	0.630103	0.601033	0.610484	0.625103	0.669846	0.654021	0.604384	0.642145	0.628759	0.70096	0.67845	0.670336	0.6658
0.544879	0.43175	0.470296	0.461026	0.460893	0.515634	0.4947	0.482677	0.504632	0.500719	0.424596	0.452175	0.346265	0.352272	0.308745	0.310009	NaN	NaN	NaN	0.0768914	NaN	NaN	NaN	NaN	NaN	NaN	0.0311919	0.0419901	NaN	NaN	NaN	0.261309	0.313139	0.33732	0.455781	0.503705	0.535976	0.633796	0.633159	0.659639	0.629697	0.670588	0.612095	0.553757	0.63103	0.619566	0.646165	0.644744	0.656832	0.643825
NaN	0.502346	0.528462	0.495508	0.463036	0.532036	0.530604	0.510161	0.494113	0.514975	0.518729	0.505758	0.361311	0.287363	0.281229	0.285215	NaN	NaN	NaN	NaN	NaN	NaN	NaN	NaN	NaN	0.0130688	0.0246184	NaN	NaN	NaN	NaN	0.27706	0.285161	0.32475	0.458548	0.488031	0.501477	0.59605	0.575012	0.627601	0.688357	0.597681	0.579934	0.537264	0.598514	0.59424	0.604107	0.589977	0.637477	0.645737
NaN	0.638655	0.596483	0.572514	0.534177	0.553057	0.564876	0.537647	0.495943	0.433089	0.394572	0.43461	0.400506	0.338392	0.317512	NaN	NaN	NaN	NaN	NaN	NaN	NaN	NaN	NaN	NaN	NaN	0.0193694	NaN	NaN	NaN	NaN	NaN	0.30455	0.347133	0.405899	0.498449	0.499919	0.549884	0.539675	0.588029	0.644907	0.666771	0.652775	0.588415	0.563705	0.511478	0.518441	0.530559	0.57034	0.546061
NaN	0.699479	0.645919	0.604773	0.558518	0.49098	0.568334	0.493347	0.448036	0.35526	0.248457	0.323356	0.327451	0.270011	NaN	NaN	NaN	NaN	NaN	NaN	NaN	NaN	NaN	NaN	NaN	NaN	NaN	NaN	NaN	NaN	NaN	NaN	NaN	0.311583	0.361567	0.395249	0.492444	0.480163	0.533065	0.586038	0.605676	0.587862	0.564064	0.533096	0.476164	0.448203	0.437185	0.466341	0.49716	0.503678
NaN	0.702278	0.645397	0.561267	0.509416	0.475408	0.473516	0.352343	0.286344	NaN	NaN	0.27937	0.252288	NaN	NaN	NaN	NaN	NaN	NaN	NaN	NaN	NaN	NaN	NaN	NaN	NaN	NaN	NaN	NaN	NaN	NaN	NaN	NaN	NaN	0.31059	0.357033	0.471723	0.482402	0.497832	0.473277	0.51608	0.52137	0.496487	0.460297	0.425594	0.40739	0.400691	0.407428	0.390144	0.411884
0.351719	0.628351	0.600865	0.520675	0.43934	0.462299	0.498292	NaN	NaN	NaN	NaN	0.209841	0.178927	NaN	NaN	NaN	NaN	NaN	NaN	NaN	NaN	NaN	NaN	NaN	NaN	NaN	NaN	NaN	NaN	NaN	NaN	NaN	NaN	NaN	0.25831	NaN	0.352813	0.398929	0.407473	0.381319	0.41942	0.446358	0.41616	0.36848	0.382086	0.378489	NaN	NaN	0.339255	0.345431
NaN	0.600175	0.538108	0.508427	0.47531	0.393688	0.379459	0.396647	0.357213	0.30412	0.254928	NaN	NaN	NaN	NaN	NaN	NaN	NaN	NaN	NaN	NaN	NaN	NaN	NaN	NaN	0.0457063	NaN	NaN	NaN	NaN	NaN	NaN	NaN	NaN	NaN	NaN	0.310009	0.306239	0.30697	0.273687	0.38015	0.353195	0.33591	0.34464	NaN	NaN	NaN	NaN	NaN	0.269263
NaN	0.50181	0.477569	0.437683	0.389613	0.379162	0.361629	0.341973	0.314732	0.272428	0.235636	0.22375	NaN	NaN	NaN	0.0725618	0.0683172	NaN	NaN	NaN	NaN	NaN	NaN	NaN	0.0574705	0.0437782	NaN	NaN	NaN	NaN	NaN	NaN	NaN	NaN	NaN	0.132276	0.163551	0.217678	0.251738	0.263969	0.311045	0.268218	0.241172	0.203844	NaN	NaN	NaN	NaN	NaN	NaN
NaN	0.451202	0.433724	0.376738	0.349752	0.341252	0.271372	0.294063	0.272717	0.231316	0.20284	NaN	NaN	NaN	NaN	NaN	0.0699433	0.0829968	NaN	NaN	NaN	NaN	NaN	0.101618	0.0936746	0.105959	NaN	NaN	NaN	NaN	NaN	NaN	NaN	NaN	NaN	NaN	NaN	NaN	0.199161	0.196704	NaN	NaN	0.25708	NaN	NaN	NaN	NaN	NaN	NaN	0.181651
0.297205	0.324815	NaN	NaN	NaN	0.316978	0.276663	0.243968	0.22382	0.197755	0.165362	NaN	NaN	NaN	NaN	NaN	0.119582	0.119589	NaN	NaN	NaN	0.209602	0.21764	0.150331	0.158117	0.188942	NaN	NaN	NaN	NaN	NaN	NaN	NaN	NaN	NaN	NaN	NaN	NaN	NaN	NaN	NaN	NaN	NaN	NaN	NaN	NaN	NaN	NaN	NaN	0.135107
NaN	NaN	NaN	NaN	NaN	NaN	NaN	0.207694	0.191098	0.180058	NaN	NaN	0.154093	0.161571	0.152292	0.142166	0.139989	0.148338	NaN	NaN	NaN	0.235556	0.253202	0.280383	0.222437	0.245798	NaN	NaN	NaN	NaN	NaN	NaN	NaN	NaN	NaN	NaN	NaN	NaN	NaN	NaN	NaN	NaN	NaN	NaN	NaN	NaN	0.149148	0.151313	0.103485	0.110745
NaN	NaN	NaN	NaN	NaN	NaN	NaN	NaN	0.173105	0.157578	0.158936	0.164199	0.168431	0.160789	0.157829	0.158673	NaN	NaN	NaN	NaN	0.292156	0.298566	0.309577	0.330638	0.296704	0.281827	0.282273	NaN	0.224447	NaN	NaN	NaN	NaN	NaN	NaN	NaN	NaN	NaN	NaN	NaN	NaN	NaN	NaN	NaN	NaN	0.169714	0.184915	0.204216	NaN	0.142078
NaN	NaN	NaN	NaN	NaN	NaN	NaN	0.0981555	0.100572	0.119833	0.142776	0.158415	0.167311	0.171792	0.163994	0.165986	0.182031	NaN	NaN	0.291723	0.284408	0.345068	0.360202	0.37936	0.357274	0.325523	0.313796	0.253291	0.225244	0.202091	NaN	NaN	NaN	NaN	NaN	NaN	NaN	NaN	NaN	NaN	NaN	NaN	NaN	NaN	0.248851	0.258964	0.268678	0.294289	0.258195	0.250089
NaN	NaN	NaN	NaN	NaN	NaN	NaN	NaN	NaN	NaN	NaN	NaN	NaN	NaN	0.151661	0.159765	0.18859	0.218938	0.244953	0.276427	0.326017	0.352801	0.383076	0.424206	0.413263	0.403873	0.337862	0.313904	0.299512	0.249608	NaN	NaN	NaN	NaN	NaN	NaN	NaN	NaN	NaN	NaN	0.214312	NaN	NaN	0.34473	0.352957	0.377742	0.381725	0.377792	0.364327	0.326165
NaN	NaN	NaN	NaN	NaN	NaN	NaN	NaN	NaN	NaN	NaN	NaN	NaN	NaN	0.150577	0.15236	0.173633	0.209979	0.24225	0.291188	0.358796	0.371385	0.379921	0.407074	0.424666	0.402713	0.343644	0.311814	0.295325	0.26914	NaN	NaN	NaN	NaN	NaN	NaN	NaN	0.216465	0.215935	0.249593	0.276573	NaN	0.335872	0.371762	0.424476	0.46793	0.472849	0.467697	0.494517	0.484577
NaN	NaN	NaN	NaN	NaN	NaN	NaN	NaN	NaN	NaN	NaN	NaN	NaN	0.131002	0.130429	0.132412	0.153399	0.169941	0.254077	0.289615	0.350866	0.352198	0.373447	0.388838	0.418615	0.40148	0.34283	0.308726	0.292024	0.258735	NaN	0.21155	NaN	NaN	NaN	0.31179	0.288735	0.291339	0.297207	0.299348	0.347608	0.376254	0.374971	0.42925	0.494726	0.538043	0.555713	0.566398	0.575527	0.54435
NaN	NaN	NaN	NaN	NaN	NaN	NaN	NaN	NaN	NaN	NaN	NaN	NaN	0.129959	0.118958	0.10331	0.112121	0.137836	NaN	0.274145	0.313105	0.256376	0.324192	0.331813	0.377567	0.355137	0.338824	0.314932	0.272157	NaN	NaN	0.244429	0.277336	NaN	0.367785	0.263088	0.340481	0.386383	0.401953	0.418723	0.477044	0.489392	0.526084	0.565185	0.599914	0.63125	0.650809	0.656303	0.631615	0.596323
NaN	NaN	NaN	NaN	NaN	NaN	NaN	NaN	NaN	NaN	NaN	NaN	NaN	0.129439	0.124781	0.104408	0.0925452	NaN	NaN	0.237507	0.257908	0.212046	0.249052	0.257773	0.28065	0.263747	0.263352	0.333098	0.36663	0.362542	0.363725	0.365208	0.343718	0.379546	0.41434	0.339347	0.365856	0.438696	0.486131	0.520935	0.487113	0.538781	0.608095	0.645768	0.697751	0.720347	0.731979	0.723183	0.679742	0.640165
NaN	NaN	NaN	NaN	NaN	NaN	NaN	NaN	0.226394	0.229786	NaN	NaN	NaN	0.133327	0.132358	NaN	NaN	NaN	NaN	0.21662	NaN	NaN	0.246196	0.221455	0.243414	0.245832	0.244274	0.306893	0.352316	0.358292	0.373204	0.383643	0.386813	0.436765	0.496885	0.417043	0.388637	0.483672	0.527229	0.552767	0.562368	0.612489	0.654304	0.679591	0.731032	0.764923	0.770009	0.742588	0.693666	0.64966
NaN	NaN	NaN	NaN	0.200621	NaN	0.186617	0.186189	0.267492	0.268473	NaN	NaN	NaN	NaN	NaN	NaN	NaN	NaN	NaN	NaN	NaN	NaN	0.220602	0.16935	NaN	0.220995	0.227658	NaN	0.326996	0.32715	0.366757	0.379548	0.418789	0.477486	0.506248	0.490821	0.482839	0.487407	0.556397	0.574798	0.612927	0.64913	0.680146	0.720756	0.755751	0.778423	0.79603	0.737439	0.686778	0.633351
NaN	NaN	NaN	NaN	0.257452	0.259341	0.262191	0.290056	0.292546	0.323983	0.288276	0.291551	NaN	NaN	NaN	NaN	NaN	NaN	NaN	NaN	NaN	NaN	NaN	NaN	NaN	NaN	NaN	NaN	0.254629	0.28987	0.358317	0.380277	0.442602	0.522741	0.57731	0.599668	0.566123	0.557303	0.622671	0.668383	0.681107	0.706108	0.701992	0.724798	0.76835	0.80354	0.776612	0.728348	0.647194	0.607372
NaN	NaN	NaN	0.210179	0.261513	0.296704	0.30673	0.330835	0.340951	0.376256	0.333555	0.330365	0.302301	0.275374	NaN	NaN	NaN	NaN	NaN	NaN	NaN	NaN	NaN	NaN	NaN	NaN	NaN	NaN	0.233184	0.269961	0.323785	0.387063	0.445698	0.541865	0.582343	0.612219	0.621459	0.705619	0.732198	0.733617	0.704265	0.722112	0.73439	0.734011	0.794049	0.773866	0.72545	0.677715	0.626961	0.558065
NaN	NaN	NaN	0.222374	0.304207	0.313372	0.333591	0.346155	0.321157	0.412459	0.410649	0.372922	0.323071	0.300157	NaN	NaN	0.174159	0.161553	NaN	NaN	NaN	NaN	NaN	NaN	NaN	NaN	NaN	NaN	NaN	0.264676	0.302144	0.427389	0.426074	0.531542	0.564707	0.596252	0.654536	0.720294	0.701424	0.730971	0.73036	0.704446	0.735542	0.728435	0.819457	0.803951	0.756259	0.654074	0.61823	0.583974
NaN	NaN	0.363706	NaN	0.379673	0.403055	0.331191	0.380227	0.405518	0.404802	0.420475	0.391357	0.330188	0.277514	NaN	NaN	0.22123	0.175966	NaN	NaN	0.103035	0.108229	NaN	NaN	NaN	NaN	NaN	NaN	NaN	NaN	NaN	NaN	0.535947	0.506643	0.535129	0.523422	0.546181	0.685974	0.693112	0.648112	0.699329	0.743634	0.770886	0.764781	0.764151	0.768681	0.75598	0.639246	0.566972	0.526934
0.258603	0.331958	0.407941	0.431838	0.430747	0.414525	0.40916	0.416228	0.421869	0.303448	0.428803	0.37372	0.337517	0.276631	0.320316	0.313353	0.272081	0.216212	0.166342	0.137734	0.102525	0.108461	NaN	NaN	NaN	NaN	NaN	NaN	NaN	NaN	0.460343	0.489892	0.544374	0.47793	0.472836	0.499503	0.559022	0.59333	0.651765	0.700895	0.686319	0.635293	0.777118	0.756126	0.753374	0.723239	0.726176	0.662962	0.488877	0.455612
NaN	0.356414	0.418231	0.438944	0.423878	0.453802	0.428727	0.422512	0.423445	NaN	0.490742	0.435608	0.360775	0.276046	0.301679	0.312454	0.285536	0.226653	0.180687	0.136136	0.11108	0.113266	NaN	0.124316	0.142855	0.138749	0.193847	0.256002	0.338105	0.371204	0.449395	0.504827	0.541523	0.336682	0.442604	0.496507	0.538158	0.584072	0.619199	0.591072	0.689783	0.628448	0.714764	0.744265	0.709617	0.716103	0.748223	0.619708	0.519352	0.427623
NaN	0.411074	0.437143	0.442749	0.407204	0.430754	0.405131	0.412096	0.458732	NaN	0.509788	0.477765	0.395861	0.272678	0.290444	0.301328	NaN	NaN	NaN	0.142538	0.112433	0.110795	0.117697	0.135536	0.16129	0.175257	0.225298	0.289157	0.363795	0.390702	0.419088	0.491775	0.489535	0.35488	0.580702	0.470002	0.53928	0.54243	0.554111	0.593948	0.612192	0.62087	0.649636	0.674158	0.677531	0.692794	0.688593	0.585509	0.498835	0.379864
NaN	0.375942	0.384866	0.400131	0.403293	0.364644	0.346337	0.324862	0.375956	NaN	NaN	NaN	0.323092	0.264348	0.267882	0.254857	NaN	NaN	NaN	0.130199	0.119213	0.113864	NaN	NaN	0.189211	0.219835	0.275783	0.33008	0.389004	0.412929	0.453341	0.444516	0.48975	0.499798	0.579759	0.595651	0.527437	0.486465	0.493298	0.487313	0.615196	0.609551	0.58352	0.64613	0.730882	0.692052	0.634573	0.545417	0.477382	0.434876
NaN	0.333841	0.339973	0.360038	0.37968	0.337684	0.290025	0.250277	0.278418	0.336787	NaN	NaN	0.295437	0.289581	0.280453	0.265322	0.24581	NaN	NaN	NaN	0.113003	0.11176	NaN	NaN	NaN	0.28039	0.339079	0.377608	0.36495	0.405782	0.47766	0.455222	0.471925	0.552849	0.553844	0.525462	0.48972	0.543749	0.591009	0.602172	0.520755	0.583651	0.624416	0.660836	0.701305	0.667299	0.625195	0.600231	0.501614	0.423905
NaN	0.364445	0.336789	0.309148	0.357354	0.357528	NaN	0.261361	0.22392	0.30479	0.324121	0.308871	0.228304	0.287608	0.266151	0.257318	0.237033	NaN	NaN	NaN	NaN	NaN	NaN	NaN	NaN	0.275617	0.340682	0.397443	0.381978	0.35251	0.473222	0.486258	0.494413	0.55311	0.522937	0.476369	0.477614	0.480786	0.524022	0.602431	0.600496	0.586316	0.62034	0.661257	0.693163	0.642433	0.594087	0.439304	0.397441	0.388907
NaN	0.367894	0.318144	0.267542	0.264031	NaN	NaN	NaN	NaN	NaN	NaN	0.286064	0.237167	0.246176	0.244588	0.244922	NaN	NaN	NaN	NaN	NaN	NaN	NaN	NaN	NaN	0.299943	0.367902	0.421289	0.414687	0.429799	0.428719	0.43471	0.443963	0.557224	0.4882	0.436238	0.422973	0.442795	0.451951	0.526936	0.545934	0.502103	0.534556	0.580115	0.652384	0.572942	0.530581	0.476177	0.448693	0.310853
NaN	0.302395	0.248261	0.226704	0.214888	NaN	NaN	NaN	NaN	NaN	NaN	0.241013	0.224794	0.243701	0.25039	0.26505	0.261491	NaN	NaN	NaN	NaN	NaN	NaN	NaN	NaN	0.318724	0.408555	0.388706	0.411452	0.431576	0.436509	0.486668	0.517687	0.572982	0.460537	0.397223	0.377705	0.367471	0.350296	0.391019	0.445577	0.461086	0.455141	0.505195	0.530925	0.552655	0.498117	0.431398	0.300849	0.362312
NaN	0.278321	0.223594	NaN	NaN	NaN	NaN	NaN	NaN	NaN	NaN	0.22553	0.235116	NaN	0.283326	0.274779	0.271488	NaN	NaN	NaN	NaN	NaN	NaN	NaN	0.270021	NaN	0.428491	0.379078	0.397765	0.442727	0.473064	0.540776	0.580253	0.532484	0.44232	0.384792	0.332022	0.337008	NaN	0.395762	0.427149	0.369572	0.411731	0.433526	0.494439	0.567597	0.509709	0.497	0.399514	0.338635
NaN	0.251059	0.25035	0.227364	0.211901	NaN	NaN	NaN	NaN	NaN	NaN	0.202766	0.217726	NaN	0.279035	0.286919	0.253233	0.199704	0.239296	0.239639	NaN	0.294111	0.264155	NaN	0.306578	NaN	0.419104	0.405454	0.383478	0.460163	0.443006	0.499354	0.530706	0.517236	NaN	0.342289	0.303232	0.298389	NaN	NaN	0.219481	0.301689	0.340313	0.448893	0.381549	0.362587	0.415785	0.419106	0.355663	0.309935
NaN	0.21578	0.2261	0.19167	0.171635	NaN	NaN	NaN	0.106744	0.106461	0.130865	0.166871	0.201534	0.244763	0.267353	0.249454	0.274467	0.296696	0.330559	0.362134	0.363244	0.370513	0.33585	0.341349	0.373817	NaN	0.436026	0.463543	0.412259	0.448392	0.436508	0.416713	0.440896	0.400331	0.302762	0.295663	0.2403	NaN	NaN	NaN	NaN	NaN	0.354279	0.377541	0.405855	0.437822	0.413106	0.345201	NaN	0.257696
NaN	0.189544	NaN	NaN	NaN	NaN	NaN	NaN	NaN	0.0960899	0.10771	0.131364	0.179774	0.232756	0.2614	0.236494	0.316009	0.346425	0.359837	0.435853	0.394782	0.406239	0.390102	0.326032	0.254527	NaN	0.451048	0.455624	0.441374	0.34537	0.355067	0.384378	0.38658	0.321252	0.263076	0.232127	0.20633	NaN	NaN	NaN	NaN	NaN	0.278451	0.288981	0.3023	0.325502	0.309152	0.27426	NaN	0.243306
NaN	0.138295	0.128408	NaN	NaN	NaN	NaN	NaN	NaN	NaN	0.0889254	0.102127	0.162197	0.234773	0.27019	0.233783	0.333723	0.363807	0.407416	0.503266	0.442236	0.440791	0.423901	0.327089	0.226879	0.196101	NaN	0.462878	0.433112	0.356751	0.305929	0.314215	0.313727	0.294392	NaN	NaN	NaN	NaN	NaN	NaN	NaN	NaN	0.228227	0.248061	0.249127	0.243825	0.247536	0.272111	NaN	NaN
NaN	NaN	0.0994681	NaN	NaN	NaN	NaN	NaN	NaN	NaN	0.091946	0.0967439	0.147139	0.238936	NaN	NaN	0.301584	0.386211	0.432665	0.488072	0.483247	0.477906	0.47772	0.528514	0.346317	0.363542	0.448813	NaN	0.447727	0.411789	0.309466	0.270408	0.250848	NaN	NaN	NaN	NaN	NaN	NaN	NaN	NaN	NaN	NaN	NaN	NaN	0.189717	0.198426	0.222177	NaN	NaN
NaN	NaN	NaN	NaN	NaN	NaN	NaN	NaN	NaN	NaN	NaN	NaN	NaN	NaN	NaN	NaN	0.315577	0.386298	0.446762	0.491736	0.562242	0.536386	0.523986	0.54174	0.432681	0.433187	0.40545	0.44765	0.439186	0.39145	0.328394	NaN	NaN	NaN	0.140675	NaN	NaN	NaN	NaN	NaN	NaN	0.0752988	NaN	NaN	0.122678	0.144201	0.154285	NaN	NaN	NaN
NaN	NaN	NaN	NaN	NaN	NaN	NaN	NaN	NaN	NaN	NaN	NaN	NaN	NaN	NaN	NaN	0.356232	0.385854	0.416171	0.506117	0.568145	0.606829	0.605046	0.587551	0.484965	0.440443	0.413035	0.424431	0.445803	0.397808	0.33919	NaN	NaN	NaN	0.122684	0.105872	NaN	NaN	NaN	NaN	NaN	0.0588443	NaN	NaN	0.111734	0.116603	NaN	NaN	NaN	0.0996945
NaN	NaN	NaN	NaN	NaN	NaN	NaN	NaN	NaN	NaN	NaN	NaN	NaN	NaN	NaN	0.271092	0.36237	0.405202	0.383689	0.462164	0.564622	0.65067	0.614209	0.596733	0.567763	0.455021	0.481022	0.487434	0.404875	0.364353	0.33041	NaN	NaN	NaN	NaN	NaN	NaN	NaN	NaN	NaN	NaN	NaN	NaN	NaN	NaN	NaN	NaN	NaN	NaN	0.0872654
NaN	NaN	NaN	0.0177272	0.0138004	NaN	NaN	NaN	NaN	NaN	NaN	NaN	NaN	NaN	NaN	0.247258	0.308308	0.366275	0.393355	0.524367	0.594639	0.629969	0.586794	0.583086	0.520746	0.513377	0.503575	0.506547	0.44625	0.390987	0.294373	0.205906	NaN	NaN	NaN	NaN	NaN	NaN	NaN	NaN	NaN	NaN	NaN	NaN	NaN	NaN	NaN	NaN	0.0747294	0.074962
NaN	NaN	NaN	0.012686	0.0121712	NaN	NaN	NaN	NaN	NaN	NaN	NaN	NaN	0.160332	0.18667	0.214255	0.259206	0.305666	0.346835	0.474438	0.514865	0.538246	0.539943	0.435854	0.438005	0.421845	0.442478	0.453421	0.387579	0.353056	0.316353	NaN	NaN	NaN	NaN	NaN	NaN	NaN	NaN	NaN	NaN	NaN	NaN	NaN	NaN	NaN	NaN	NaN	0.0752063	0.070479
NaN	NaN	NaN	NaN	0.0146169	NaN	NaN	NaN	NaN	NaN	NaN	NaN	NaN	0.151612	0.169661	0.191816	0.253507	0.269088	0.292924	0.371089	0.44205	0.474643	0.425762	0.354592	0.406457	0.401737	0.442555	0.432236	0.363116	0.324557	0.307665	NaN	NaN	NaN	NaN	NaN	NaN	NaN	NaN	NaN	NaN	NaN	NaN	NaN	NaN	NaN	NaN	NaN	0.0672336	0.0647235
NaN	NaN	NaN	NaN	NaN	NaN	NaN	NaN	NaN	NaN	NaN	NaN	0.131746	0.114729	NaN	NaN	NaN	NaN	0.262533	0.313425	0.361772	0.407451	0.3491	0.291241	0.280089	0.34436	0.351742	0.394148	0.352596	0.342799	0.2671	NaN	NaN	NaN	NaN	NaN	NaN	NaN	NaN	NaN	NaN	NaN	NaN	NaN	NaN	NaN	NaN	0.0587446	0.0583691	NaN
NaN	NaN	NaN	NaN	NaN	NaN	NaN	NaN	NaN	0.139092	0.101247	0.120026	0.0982181	0.0879223	NaN	NaN	NaN	NaN	NaN	NaN	NaN	NaN	0.24183	0.37989	0.282446	0.360997	0.380829	0.384419	0.315225	0.311033	0.272452	0.232334	NaN	NaN	NaN	NaN	NaN	NaN	NaN	NaN	NaN	NaN	NaN	NaN	NaN	NaN	NaN	0.0517814	0.0559117	NaN
NaN	NaN	NaN	NaN	NaN	NaN	NaN	NaN	NaN	0.14935	0.122471	0.121124	0.110489	NaN	NaN	NaN	NaN	NaN	NaN	NaN	NaN	NaN	NaN	0.31054	NaN	0.421567	0.373343	0.354504	0.321891	0.286857	NaN	NaN	NaN	NaN	NaN	NaN	NaN	NaN	NaN	NaN	NaN	NaN	NaN	NaN	NaN	NaN	NaN	0.0467452	0.0513628	NaN
NaN	NaN	NaN	NaN	NaN	NaN	0.154362	0.176574	0.130377	0.151458	0.143569	0.152739	NaN	NaN	NaN	NaN	NaN	NaN	NaN	NaN	NaN	NaN	NaN	0.28749	NaN	NaN	0.350616	0.329734	0.288504	0.265297	NaN	NaN	NaN	NaN	NaN	NaN	NaN	NaN	NaN	NaN	NaN	NaN	NaN	NaN	NaN	NaN	NaN	0.0411383	0.0392686	0.0373916
NaN	NaN	NaN	NaN	NaN	NaN	NaN	NaN	0.14579	0.15446	0.177444	0.173291	NaN	NaN	NaN	NaN	NaN	NaN	NaN	NaN	NaN	NaN	NaN	0.278898	0.287529	NaN	NaN	0.28144	0.245342	0.232627	0.219097	NaN	NaN	NaN	NaN	NaN	NaN	NaN	NaN	NaN	NaN	NaN	NaN	NaN	NaN	NaN	NaN	NaN	NaN	NaN
NaN	NaN	NaN	NaN	NaN	NaN	NaN	0.158909	0.174229	0.182303	0.197659	0.200986	NaN	NaN	NaN	NaN	NaN	NaN	NaN	NaN	NaN	NaN	NaN	0.297002	0.275406	0.315462	0.320893	0.277914	0.245037	0.213732	0.194919	NaN	NaN	NaN	NaN	NaN	NaN	NaN	NaN	NaN	NaN	NaN	NaN	NaN	NaN	NaN	NaN	NaN	NaN	NaN
NaN	NaN	NaN	NaN	NaN	NaN	0.14553	0.155292	0.170586	0.201359	0.209728	NaN	NaN	NaN	NaN	NaN	NaN	NaN	NaN	NaN	NaN	0.275496	0.286405	0.30142	0.246535	0.29305	0.307301	0.285707	0.249813	0.221079	0.189356	NaN	NaN	NaN	0.0517266	0.0264218	0.0210847	NaN	NaN	NaN	NaN	NaN	NaN	NaN	NaN	NaN	NaN	NaN	NaN	NaN
NaN	NaN	NaN	NaN	NaN	NaN	0.144327	0.157871	0.171202	0.216409	NaN	NaN	NaN	NaN	NaN	NaN	NaN	NaN	NaN	0.208398	NaN	NaN	NaN	0.238116	0.261663	0.280108	0.323566	NaN	0.245974	0.198266	0.160582	NaN	NaN	0.0824989	0.0679906	0.0421967	0.0281537	NaN	NaN	NaN	NaN	NaN	NaN	NaN	NaN	NaN	NaN	NaN	NaN	NaN
NaN	NaN	NaN	NaN	0.186571	0.194587	0.147662	0.178339	0.159402	0.220641	0.203264	NaN	NaN	NaN	NaN	NaN	0.117881	0.136962	0.158461	0.208468	NaN	0.249402	0.24315	0.235185	0.252608	0.253717	0.229234	NaN	0.233634	0.191672	0.159035	NaN	NaN	NaN	NaN	NaN	NaN	NaN	NaN	NaN	NaN	NaN	NaN	NaN	NaN	NaN	NaN	NaN	NaN	NaN
NaN	NaN	NaN	NaN	0.172585	NaN	0.205502	0.204463	0.175056	0.201916	0.199472	NaN	NaN	NaN	NaN	0.124689	0.124535	0.147066	0.167053	0.219243	0.28869	0.278485	0.242211	0.26737	0.253698	0.243587	0.233206	NaN	0.228308	0.200467	NaN	NaN	NaN	NaN	NaN	NaN	NaN	NaN	NaN	0.164929	0.164173	NaN	NaN	NaN	NaN	NaN	NaN	NaN	NaN	NaN
NaN	NaN	NaN	NaN	NaN	NaN	0.19783	0.213096	0.205589	0.213565	NaN	NaN	NaN	NaN	NaN	0.133841	0.13636	0.149526	0.181083	0.235569	0.296551	0.310821	0.289008	0.299384	0.25624	0.248838	0.23665	NaN	NaN	NaN	NaN	NaN	NaN	NaN	0.222064	0.228311	0.223826	0.230974	0.213938	0.222631	0.210239	0.186354	NaN	NaN	NaN	NaN	NaN	NaN	NaN	NaN
NaN	NaN	NaN	NaN	NaN	0.17736	0.201465	0.210783	0.219953	NaN	NaN	0.210779	NaN	NaN	NaN	NaN	0.134324	0.163185	0.203924	0.242348	NaN	NaN	0.338284	0.279276	0.254862	0.244744	NaN	NaN	NaN	NaN	NaN	NaN	NaN	0.281755	0.292583	0.316341	0.335994	0.318911	0.287593	0.292475	0.262152	0.23133	0.220327	NaN	NaN	NaN	NaN	NaN	NaN	NaN
NaN	NaN	NaN	NaN	0.18047	0.19513	0.229446	0.25528	0.269012	NaN	NaN	0.227315	0.213073	NaN	NaN	NaN	NaN	0.195141	0.220421	0.271647	0.30647	0.327405	0.331617	0.25675	NaN	NaN	NaN	NaN	NaN	NaN	0.199318	0.255418	0.30401	0.32027	0.36803	0.391494	0.394126	0.393298	0.38412	0.358397	0.326758	0.287687	0.263545	0.263343	0.19811	0.198184	0.193693	0.241919	0.268446	NaN
NaN	NaN	NaN	0.203729	0.212029	0.224116	0.256499	0.292318	0.301256	NaN	NaN	0.25025	0.247976	NaN	NaN	NaN	NaN	NaN	NaN	0.308421	0.30442	0.187644	0.229859	0.24716	NaN	NaN	NaN	NaN	NaN	0.202675	0.242396	0.306098	0.343214	0.36558	0.421993	0.449444	0.452639	0.4536	0.4491	0.412117	0.382729	0.332048	0.310818	0.28536	0.257362	0.252744	0.24119	0.263956	0.305011	NaN
NaN	NaN	NaN	NaN	NaN	NaN	0.31826	0.328824	0.343346	0.33002	NaN	0.361693	0.283623	0.323681	0.321835	0.296758	0.289081	NaN	NaN	NaN	0.271344	0.266098	0.279674	NaN	NaN	NaN	NaN	NaN	0.234079	0.261225	0.304557	0.346612	0.376823	0.433604	0.487448	0.523661	0.516343	0.525254	0.528197	0.520576	0.478152	0.436873	0.372399	0.350754	0.343173	0.351894	0.347965	0.330061	0.365429	0.389269
NaN	NaN	0.225283	NaN	0.286187	0.313343	0.35314	0.385506	0.322136	0.329287	0.395642	0.422794	0.39904	0.366705	0.374263	0.381437	0.378341	0.183318	0.192764	0.150684	0.170454	0.307172	0.310926	NaN	0.341025	0.33638	0.323074	0.287174	0.292396	0.301731	0.366421	0.437692	0.483804	0.504713	0.549376	0.591873	0.608429	0.619118	0.596482	0.586135	0.563836	0.562943	0.525248	0.463454	0.419217	0.428185	0.367283	0.402026	0.396485	0.397943
NaN	0.223079	0.254765	0.265028	0.318437	0.352381	0.3805	0.410375	0.430607	0.414281	0.439234	0.463861	0.462098	0.45132	0.460558	0.419782	0.408635	0.256392	0.2184	0.203309	0.162	0.346405	0.342725	0.368104	0.364432	0.334161	0.343984	0.341199	0.337202	0.341911	0.416156	0.481065	0.50809	0.513051	0.585206	0.621693	0.626163	0.683656	0.669768	0.620003	0.613204	0.594183	0.546009	0.518804	0.497782	0.449871	0.444176	0.444455	0.443356	0.413385
NaN	0.260916	0.282521	0.271189	0.390572	0.376796	0.414423	0.424506	0.381634	0.447811	0.494766	0.503742	0.506649	0.510988	0.528244	0.502123	0.396545	0.35867	0.34185	0.306119	0.458409	0.384741	0.417818	0.408458	0.397622	0.376621	0.422134	0.383414	0.371115	0.419166	0.419436	0.507351	0.534768	0.626376	0.623012	0.663901	0.643612	0.654055	0.651256	0.63581	0.631939	0.639487	0.578629	0.575485	0.538546	0.512117	0.5279	0.507195	0.422929	0.443506
NaN	0.294157	0.304578	NaN	0.467327	0.438395	0.403739	0.480322	0.531506	0.52455	0.527711	0.620092	0.600485	0.597753	0.565902	0.494094	0.450536	0.428296	0.401683	0.395942	0.30906	0.399058	0.428622	0.44465	0.430977	0.454718	0.514486	0.390366	0.444279	0.520994	0.512822	0.546685	0.594452	0.582437	0.623657	0.669847	0.705696	0.703343	0.695369	0.666149	0.667789	0.639856	0.598575	0.624881	0.579498	0.584231	0.533948	0.484684	0.431817	0.413826
0.243429	0.318735	0.377627	0.459917	0.397814	0.433583	0.453581	0.570981	0.607122	0.642799	0.664089	0.619648	0.625689	0.652761	0.614811	0.563056	0.529515	0.540382	0.540283	0.532313	0.385157	0.452731	0.470731	0.469512	0.50914	0.498331	0.502391	0.335566	0.463025	0.512615	0.567244	0.543128	0.576752	0.591497	0.668753	0.670296	0.706013	0.716023	0.720873	0.666676	0.666391	0.683019	0.665102	0.716636	0.642829	0.551338	0.547362	0.508535	0.448705	0.46888
NaN	0.370334	0.42249	0.367674	0.402016	0.414002	0.515974	0.613729	0.661778	0.702899	0.662322	0.655683	0.688347	0.681433	0.639201	0.599267	0.665489	0.660995	0.645799	0.617966	0.567866	0.491963	0.471897	0.505281	0.562866	0.562635	0.621136	0.60399	0.532161	0.526086	0.552879	0.594552	0.622917	0.638244	0.675306	0.689092	0.701597	0.738485	0.729021	0.696246	0.669314	0.686417	0.686001	0.721939	0.645558	0.621186	0.600545	0.539604	0.444605	0.523617
NaN	0.422843	0.492935	0.485399	0.417976	0.495887	0.586859	0.642199	0.685064	0.737663	0.698697	0.700802	0.731818	0.642261	0.609882	0.698878	0.719572	0.691889	0.667242	0.668229	0.675649	0.668255	0.55012	0.567025	0.598459	0.614823	0.61637	0.620667	0.639971	0.598516	0.649557	0.654766	0.660403	0.683171	0.675042	0.702678	0.714078	0.730454	0.715648	0.671512	0.694536	0.67836	0.671885	0.670408	0.647897	0.556621	0.581774	0.584582	0.549388	0.525584
0.402577	0.483398	0.504104	0.48872	0.580554	0.572886	0.576132	0.606851	0.650601	0.712079	0.711243	0.709956	0.718343	0.583161	0.652844	0.718028	0.697422	0.721174	0.687696	0.657153	0.651288	0.681097	0.694759	0.683836	0.572992	0.578746	0.653047	0.587589	0.673581	0.716548	0.668972	0.662998	0.663618	0.682185	0.700346	0.667323	0.663432	0.668291	0.698972	0.711169	0.720502	0.688237	0.709159	0.708031	0.6671	0.629026	0.605828	0.603844	0.551748	0.567923
NaN	0.507039	0.488393	0.567097	0.556606	0.551658	0.53808	0.547471	0.631286	0.691485	0.645789	0.690694	0.657491	0.594128	0.72356	0.705003	0.714204	0.751978	0.712765	0.648387	0.595437	0.623954	0.67253	0.701146	0.627529	0.547539	0.681204	0.731021	0.702908	0.672301	0.663565	0.633206	0.655327	0.697802	0.674481	0.682168	0.682485	0.683317	0.695613	0.728162	0.72212	0.688238	0.708202	0.707103	0.66991	0.637534	0.640756	0.595642	0.574196	0.567053
NaN	0.529982	0.497078	0.551892	0.533591	0.5345	0.596393	0.63546	0.706958	0.613907	0.634807	0.679367	0.703435	0.737437	0.751507	0.648158	0.66074	0.752619	0.68735	0.65654	0.596633	0.658162	0.715609	0.683201	0.692445	0.712658	0.709942	0.708678	0.637025	0.670741	0.71511	0.679827	0.644049	0.674125	0.6761	0.739669	0.722282	0.716629	0.695438	0.71569	0.725181	0.703189	0.7041	0.6685	0.690732	0.638633	0.631897	0.609922	0.5974	0.58224
NaN	0.451612	0.456913	0.484704	0.512177	0.534651	0.515638	0.496146	0.611403	0.640229	0.620216	0.670347	0.717892	0.71746	0.718858	0.714856	0.694966	0.691653	0.660081	0.662996	0.677757	0.657119	0.661756	0.717786	0.627666	0.669612	0.722966	0.659202	0.703606	0.729554	0.698747	0.721363	0.718684	0.75091	0.703408	0.724626	0.73396	0.726308	0.741289	0.736401	0.703707	0.706519	0.70434	0.694479	0.68698	0.658805	0.648788	0.581195	0.607101	0.572208
NaN	0.400647	0.395673	0.450826	0.471461	0.514855	0.480194	0.481058	0.629435	0.709461	0.600137	0.698639	0.75635	0.677602	0.624057	0.677514	0.687713	0.699285	0.689211	0.681888	0.69044	0.607645	0.51181	0.555179	0.621428	0.644579	0.679678	0.693208	0.69405	0.716973	0.688578	0.724589	0.694708	0.711918	0.726672	0.744603	0.728221	0.723333	0.722374	0.716435	0.721896	0.67822	0.682137	0.675897	0.691933	0.671603	0.664295	0.630681	0.626065	0.60232
NaN	0.479369	0.392482	0.406134	0.453473	0.55235	0.532406	0.506588	0.606695	0.674909	0.677477	0.672747	0.666624	0.643171	0.650296	0.626699	0.714477	0.675677	0.661788	0.699232	0.712459	0.61721	0.519675	0.566969	0.605137	0.694563	0.695803	0.734811	0.735815	0.715179	0.692326	0.728847	0.72006	0.737114	0.728702	0.764375	0.748362	0.713582	0.728021	0.707781	0.698936	0.665574	0.668892	0.676653	0.680831	0.67362	0.664603	0.656363	0.64874	0.609958
NaN	0.481263	0.459207	0.469228	0.484125	0.525294	0.439637	0.535969	0.536612	0.587889	0.578234	0.61418	0.615502	0.639679	0.618288	0.674519	0.701245	0.696494	0.64351	0.670235	0.638722	0.635062	0.603045	0.614028	0.675636	0.726606	0.716999	0.702993	0.701398	0.697476	0.700178	0.704787	0.70411	0.746118	0.728711	0.733124	0.732324	0.730533	0.732207	0.72667	0.697931	0.653811	0.676428	0.682503	0.688406	0.690577	0.663288	0.665907	0.66937	0.658589
NaN	NaN	0.351139	0.340479	0.378908	0.458073	0.43577	0.536378	0.572439	0.518308	0.534604	0.538524	0.514391	0.603255	0.638501	0.643243	0.686698	0.712039	0.571275	0.567597	0.590688	0.649825	0.653953	0.651703	0.70735	0.697187	0.7163	0.648027	0.669842	0.665262	0.692552	0.716329	0.72718	0.726458	0.753985	0.722404	0.703596	0.736237	0.678551	0.719921	0.676001	0.701936	0.679815	0.684861	0.661952	0.670023	0.688358	0.670991	0.664695	0.66066
NaN	NaN	0.300457	0.339133	0.380634	0.400553	0.428175	0.540317	0.586073	0.519454	0.481281	0.482055	0.58724	0.62017	0.626368	0.613125	0.660812	0.504561	0.569613	0.496788	0.588981	0.615839	0.645505	0.632107	0.685211	0.725718	0.702262	0.629665	0.652262	0.657138	0.690531	0.713095	0.725331	0.735005	0.727847	0.717246	0.705628	0.699893	0.719669	0.72862	0.695322	0.69201	0.691396	0.692394	0.669549	0.679076	0.689604	0.673703	0.65734	0.665051
NaN	NaN	0.240523	0.296784	0.339296	NaN	0.442083	0.495988	0.536491	0.472552	0.455645	0.458311	0.567563	0.593358	0.586049	0.564174	0.6042	0.52548	0.481638	0.560677	0.579821	0.627252	0.659804	0.673982	0.702655	0.740823	0.693318	0.614383	0.620036	0.634242	0.680089	0.705438	0.717972	0.724168	0.709196	0.699927	0.690328	0.68314	0.697538	0.695171	0.677051	0.674531	0.684369	0.683546	0.67855	0.693995	0.696956	0.679629	0.644815	0.63079
NaN	NaN	0.193514	0.229465	0.260584	0.33842	0.383772	0.432797	0.447986	0.388918	0.347266	0.556601	0.525138	0.510414	0.498758	0.49922	0.562938	0.505048	0.510324	0.586138	0.625192	0.653481	0.679229	0.716183	0.722924	0.669892	0.604214	0.638824	0.640898	0.619819	0.674274	0.67111	0.687188	0.662747	0.671261	0.66617	0.655047	0.63445	0.634643	0.622302	0.629099	0.603353	0.649236	0.647086	0.641878	0.674761	0.684295	0.672638	0.623677	0.60754
NaN	NaN	NaN	NaN	NaN	0.338365	0.3178	0.366901	0.37484	0.337435	0.256694	0.27503	0.495749	0.464623	0.445447	0.445251	0.502561	0.541735	0.506365	0.537281	0.576136	0.653205	0.682486	0.686086	0.649997	0.645058	0.590132	0.55106	0.574803	0.588891	0.600536	0.618227	0.631763	0.610345	0.625398	0.615565	0.598705	0.57437	0.577318	0.566832	0.565183	0.579626	0.622353	0.615365	0.620652	0.661402	0.663729	0.650297	0.644526	0.597182
NaN	NaN	NaN	NaN	NaN	0.311174	0.266382	0.30671	0.337185	0.275488	0.243302	NaN	NaN	0.437248	0.403725	0.419891	0.50157	0.559108	0.552408	0.505159	0.544437	0.616553	0.645463	0.655925	0.593226	0.593997	0.602735	0.553162	0.511226	0.542937	0.543698	0.564207	0.567609	0.563861	0.567576	0.560737	0.548601	0.525643	0.512977	0.507684	0.510314	0.533483	0.571811	0.584575	0.599105	0.61945	0.624197	0.64238	0.635903	0.58822
NaN	NaN	NaN	NaN	NaN	0.193368	0.250003	0.256281	0.299904	0.199478	NaN	NaN	0.384312	0.377727	0.377181	0.421107	0.502153	0.53139	0.533211	0.540544	0.572372	0.511972	0.546869	0.638438	0.639784	0.609175	0.573192	0.540046	0.513109	0.488109	0.48838	0.475679	0.458168	0.476658	0.473625	0.470728	0.464358	0.464768	0.443657	0.432219	0.429459	0.435847	0.52855	0.545651	0.592326	0.6196	0.634868	0.628884	0.55834	0.548805
NaN	NaN	NaN	NaN	NaN	NaN	0.221458	0.230983	0.278692	NaN	0.423165	NaN	0.363804	0.305307	0.33488	0.39219	0.452632	NaN	NaN	0.542326	0.524743	0.573425	0.59534	0.577972	0.550844	0.538471	0.509252	0.468858	0.450495	0.436054	0.379632	0.377026	0.361339	0.373425	0.374408	0.378776	0.404837	0.389452	0.351437	0.350008	0.353095	0.383307	0.428906	0.441672	0.545174	0.587921	0.568612	0.583199	0.494856	0.439308
NaN	NaN	NaN	NaN	NaN	NaN	0.229572	0.228658	0.264482	NaN	0.375052	0.358658	0.363309	0.316032	0.330931	0.353448	0.460065	0.497679	0.553915	0.468228	0.581362	0.553632	0.565511	0.488583	0.497352	0.487786	0.450246	0.419831	0.419923	0.395537	0.303253	0.294453	0.297306	0.307898	0.327178	0.339272	0.360878	0.336711	0.311018	0.299066	0.307805	0.333413	0.366908	0.344925	0.500822	0.511793	0.520707	0.546214	0.481433	0.447791
NaN	NaN	NaN	NaN	NaN	0.188575	0.230605	0.229137	0.259303	NaN	0.311267	0.300246	0.33912	0.296679	0.312463	0.339028	0.441229	0.464902	0.49855	0.537303	0.532139	0.476352	0.464144	0.444724	0.449752	0.436299	0.376594	0.310162	NaN	NaN	0.244508	0.251033	0.25359	0.25597	0.283198	0.288767	0.325715	0.296799	0.27215	0.249042	0.242119	0.288347	0.321268	0.322388	0.397198	0.447037	0.494793	0.503601	0.455786	0.41907
NaN	NaN	NaN	NaN	NaN	0.177102	NaN	0.221913	0.23516	0.236003	0.246148	0.231479	0.232791	0.301513	0.334175	0.370945	0.3604	0.385289	0.422445	0.459766	0.41836	0.395161	0.3832	0.346747	0.364483	0.328364	NaN	NaN	NaN	NaN	NaN	0.228027	0.2082	0.174027	NaN	NaN	NaN	NaN	NaN	NaN	0.193312	0.190057	0.243367	0.266745	0.341905	0.368336	0.409556	0.387075	0.345476	0.353766
NaN	NaN	NaN	NaN	NaN	0.134354	NaN	NaN	NaN	0.204024	0.215314	0.227233	0.248679	0.297007	0.324128	0.342137	0.301149	0.362342	0.382663	0.405449	0.376923	0.39928	0.393281	0.322755	0.296537	0.274772	NaN	NaN	NaN	NaN	NaN	NaN	0.187373	0.160101	NaN	NaN	NaN	NaN	NaN	NaN	NaN	0.154332	0.160914	0.233099	0.271585	0.277107	0.283392	0.268272	0.247988	0.220003
NaN	NaN	NaN	NaN	NaN	0.117983	NaN	NaN	NaN	0.184154	0.187308	0.199341	0.229775	0.261021	0.310467	0.325612	0.30734	0.34235	0.346117	0.387414	0.387301	0.414563	0.48572	NaN	NaN	NaN	NaN	NaN	NaN	NaN	NaN	NaN	NaN	NaN	0.128899	NaN	NaN	NaN	NaN	NaN	NaN	NaN	NaN	NaN	0.217804	0.238474	0.209887	0.197147	0.19365	0.180518
NaN	NaN	NaN	NaN	NaN	NaN	NaN	NaN	NaN	0.180541	0.162142	0.164431	NaN	0.258688	0.286166	0.312803	0.298746	0.304468	0.303649	0.327224	0.363098	0.401706	0.413158	0.41145	NaN	NaN	NaN	0.273298	0.230072	0.195253	NaN	NaN	NaN	0.170092	0.129271	0.100131	0.0781196	NaN	NaN	NaN	NaN	NaN	0.101555	0.139823	NaN	0.165803	0.167007	0.15786	0.147911	0.134371
NaN	NaN	NaN	NaN	NaN	NaN	NaN	NaN	NaN	NaN	NaN	NaN	NaN	NaN	NaN	NaN	NaN	0.26564	0.263196	0.265087	0.303131	0.320562	0.323577	0.323211	0.302581	0.300339	0.282717	0.261468	0.238282	0.224015	NaN	0.239879	0.217842	0.191367	0.127626	0.0932698	0.0742548	NaN	NaN	NaN	NaN	0.0427618	0.0606591	0.0720964	0.0768654	NaN	NaN	0.127813	NaN	NaN
NaN	0.013503	NaN	NaN	NaN	NaN	NaN	NaN	NaN	NaN	NaN	NaN	NaN	0.200332	0.198885	0.207298	NaN	0.248618	0.24631	0.278699	0.271738	0.270638	0.278143	0.285093	0.297387	0.287681	0.253201	0.275828	0.247924	0.217341	0.272191	0.252132	0.227514	NaN	0.128549	0.0989573	0.0797816	NaN	NaN	NaN	NaN	0.0330667	0.0405438	0.0553887	0.0614614	NaN	NaN	NaN	NaN	NaN
NaN	0.019468	NaN	NaN	NaN	NaN	NaN	NaN	NaN	NaN	NaN	NaN	0.188724	NaN	0.195603	0.197811	NaN	NaN	NaN	NaN	0.247712	0.246468	0.245829	0.254202	0.294457	0.32452	0.361816	0.335524	0.29232	0.251521	0.244544	0.229868	0.213251	NaN	0.126675	0.107827	NaN	NaN	NaN	NaN	NaN	NaN	NaN	NaN	NaN	NaN	NaN	NaN	NaN	NaN
0.0197454	0.019758	NaN	NaN	NaN	NaN	0.0919579	0.106165	0.141768	NaN	NaN	NaN	0.208934	0.217184	0.214779	0.21173	NaN	NaN	NaN	NaN	NaN	NaN	0.233361	0.227656	0.312221	0.325909	0.356665	0.373011	NaN	0.361875	0.282389	0.228235	0.199626	NaN	NaN	NaN	NaN	NaN	NaN	NaN	NaN	NaN	NaN	NaN	NaN	NaN	NaN	NaN	NaN	NaN
NaN	0.0095995	NaN	NaN	NaN	NaN	NaN	0.133227	0.176653	NaN	NaN	NaN	0.244313	NaN	0.243856	0.215027	0.0724119	NaN	NaN	NaN	NaN	NaN	NaN	0.249566	0.294613	0.344689	0.328957	NaN	NaN	0.360868	0.327937	0.261463	0.249713	NaN	NaN	NaN	NaN	NaN	NaN	NaN	NaN	NaN	NaN	NaN	NaN	NaN	NaN	NaN	NaN	0.216746
NaN	0.0129741	NaN	NaN	NaN	NaN	NaN	0.175094	0.226465	NaN	NaN	NaN	0.315381	0.330966	0.298884	0.256651	0.11773	0.146475	NaN	NaN	NaN	NaN	NaN	0.249655	0.301574	0.333042	0.327243	NaN	0.383873	0.35823	0.27891	NaN	NaN	NaN	NaN	NaN	NaN	NaN	NaN	NaN	NaN	NaN	NaN	NaN	NaN	NaN	NaN	NaN	NaN	0.151568
NaN	NaN	NaN	0.117286	0.140023	NaN	0.22831	0.247104	0.297143	0.359265	NaN	0.461945	0.465097	0.425762	0.37782	0.337116	0.278766	0.254521	NaN	NaN	NaN	NaN	NaN	NaN	0.308164	0.334504	0.348472	0.377141	0.375549	0.353314	0.300629	NaN	NaN	NaN	NaN	NaN	NaN	NaN	NaN	NaN	NaN	NaN	NaN	NaN	NaN	NaN	NaN	NaN	NaN	0.258391
NaN	NaN	NaN	0.131124	0.164436	NaN	NaN	0.277321	0.318197	0.367373	0.472007	0.498521	0.498528	0.406692	0.379848	0.390449	0.361612	0.280226	NaN	NaN	0.156931	0.162956	NaN	NaN	NaN	0.355067	0.358681	0.345869	0.361123	0.35449	NaN	NaN	NaN	NaN	NaN	NaN	NaN	NaN	NaN	NaN	NaN	NaN	NaN	NaN	NaN	NaN	NaN	NaN	0.260876	0.304109
NaN	NaN	NaN	NaN	0.182852	0.23168	0.221	0.211119	0.344148	0.411069	0.50141	0.525144	0.529408	0.450581	0.433744	0.430579	0.391043	0.295458	NaN	NaN	0.172493	0.177959	NaN	NaN	NaN	0.241275	0.351679	0.362725	0.356577	0.350612	0.255531	0.242155	NaN	NaN	NaN	NaN	NaN	NaN	NaN	NaN	NaN	NaN	NaN	NaN	NaN	NaN	NaN	NaN	NaN	0.338914
NaN	NaN	NaN	NaN	NaN	0.245662	0.292821	0.354317	0.393619	0.44058	0.494229	0.536965	0.543446	0.509889	0.503645	0.44389	0.379865	0.325408	NaN	NaN	NaN	0.200895	NaN	NaN	0.265398	0.19454	0.256309	0.393678	0.372145	0.346341	0.265781	0.239756	0.234132	0.175049	NaN	NaN	NaN	NaN	NaN	NaN	NaN	NaN	NaN	NaN	NaN	NaN	NaN	NaN	NaN	0.346219
NaN	NaN	NaN	NaN	NaN	0.283242	0.349004	0.396391	0.40988	0.504018	0.578071	0.607045	0.594374	0.597802	0.565877	0.519026	0.401471	0.356081	NaN	0.282862	NaN	0.213782	0.232402	0.274758	0.298747	0.314613	0.346299	0.3511	0.410823	0.375442	0.302241	0.246579	0.234084	0.18697	NaN	NaN	NaN	NaN	NaN	NaN	NaN	NaN	NaN	NaN	NaN	NaN	0.157332	0.203103	0.286083	0.364844
NaN	NaN	NaN	NaN	NaN	NaN	0.355049	0.414726	0.459003	0.541673	0.562442	0.565018	0.595073	0.630204	0.56742	0.503793	0.439129	0.36507	0.339046	0.278688	0.231352	0.226703	0.251431	0.281422	0.30879	0.34977	0.371817	0.381084	0.380859	0.355595	0.291941	0.243591	0.261506	NaN	NaN	NaN	0.0728308	0.0659377	NaN	NaN	NaN	NaN	NaN	NaN	NaN	NaN	0.19117	0.251257	0.286742	0.353732
NaN	0.0416986	NaN	NaN	NaN	NaN	0.360172	0.409486	0.466211	0.55537	0.593732	0.620826	0.671469	0.644938	0.580316	0.460676	0.39873	0.364872	0.340827	0.268268	0.25093	0.24258	0.269108	0.29143	0.359431	0.360746	0.388981	0.403541	0.394801	0.388985	0.279405	0.207765	NaN	NaN	0.143704	NaN	0.0836859	0.0674215	NaN	NaN	NaN	NaN	NaN	NaN	NaN	NaN	0.195336	0.240347	0.327192	0.36766
0.0363154	0.0443372	NaN	NaN	NaN	NaN	NaN	0.434804	0.467914	0.551954	0.619738	0.620776	0.634317	0.647187	0.579689	0.472464	0.428699	0.364559	0.342707	NaN	0.264099	0.287689	0.314583	0.317979	0.287324	0.299673	0.404632	0.454279	0.349422	0.35824	0.362919	NaN	NaN	0.188469	0.152786	0.12577	0.0917211	0.0699526	NaN	NaN	NaN	NaN	NaN	0.0396516	NaN	NaN	0.174804	0.230129	0.362863	0.4354
NaN	0.0509187	0.0793698	0.139271	NaN	NaN	NaN	0.448342	0.477756	0.542609	0.579936	0.586076	0.576496	NaN	NaN	NaN	NaN	0.325149	0.310367	NaN	0.277456	0.302925	0.351002	0.351574	NaN	NaN	0.391017	0.478073	0.278738	0.252648	NaN	NaN	NaN	0.202796	NaN	0.12128	0.0924877	0.0712785	0.0691686	0.0645983	0.0635755	NaN	NaN	NaN	NaN	0.164278	0.180557	0.264242	0.352206	0.457002
NaN	NaN	NaN	NaN	NaN	NaN	NaN	NaN	NaN	NaN	NaN	NaN	NaN	NaN	NaN	NaN	NaN	NaN	NaN	NaN	NaN	NaN	NaN	NaN	NaN	NaN	0.313647	NaN	NaN	NaN	NaN	NaN	NaN	NaN	NaN	NaN	NaN	NaN	NaN	NaN	0.0696499	NaN	NaN	NaN	NaN	NaN	NaN	NaN	NaN	NaN
0	0	0	0	0	0	0	0	0	0	0	0	0	0	0	0	0	0	0	0	0	0	0	0	0	0	0	0	0	0	0	0	0	0	0	0	0	0	0	0	0	0	0	0	0	0	0	0	0	0
[truncated: 151 more columns]

## Sheet: SI Figure S9 Panel D2
0.0182523	NaN	NaN	NaN	NaN	NaN	NaN	NaN	NaN	NaN	NaN	NaN	NaN	NaN	NaN	NaN	NaN	NaN	NaN	NaN	NaN	NaN	NaN	NaN	NaN	NaN	NaN	0.0759413	0.0821851	NaN	NaN	NaN	NaN	NaN	NaN	NaN	NaN	NaN	NaN	NaN	NaN	NaN	NaN	NaN	NaN	NaN	NaN	NaN	NaN	NaN
NaN	NaN	NaN	NaN	NaN	0.00689558	0.00680455	NaN	NaN	NaN	NaN	NaN	NaN	NaN	NaN	NaN	NaN	NaN	NaN	NaN	NaN	NaN	NaN	NaN	NaN	NaN	NaN	NaN	NaN	NaN	0.0701464	NaN	NaN	NaN	NaN	0.0592155	0.0440531	NaN	NaN	NaN	NaN	NaN	NaN	NaN	NaN	NaN	NaN	NaN	NaN	NaN
NaN	NaN	NaN	NaN	NaN	0.00564548	0.00566144	NaN	NaN	NaN	NaN	NaN	NaN	NaN	NaN	NaN	NaN	NaN	NaN	NaN	NaN	NaN	NaN	NaN	NaN	NaN	NaN	NaN	NaN	NaN	0.0629449	NaN	NaN	NaN	NaN	0.0545088	0.0414135	NaN	NaN	NaN	NaN	NaN	NaN	NaN	NaN	NaN	NaN	NaN	NaN	NaN
NaN	NaN	NaN	NaN	NaN	NaN	NaN	NaN	NaN	NaN	NaN	NaN	NaN	NaN	NaN	NaN	NaN	NaN	NaN	NaN	NaN	NaN	NaN	NaN	NaN	0.0465906	NaN	NaN	0.0555261	NaN	0.0700669	NaN	NaN	NaN	NaN	NaN	NaN	NaN	NaN	NaN	NaN	NaN	NaN	NaN	NaN	NaN	NaN	NaN	NaN	NaN
NaN	NaN	NaN	NaN	NaN	NaN	NaN	NaN	NaN	NaN	NaN	NaN	NaN	NaN	NaN	NaN	NaN	NaN	NaN	NaN	NaN	NaN	NaN	NaN	NaN	0.0341733	NaN	NaN	NaN	NaN	0.0608766	NaN	NaN	NaN	NaN	0.0391378	NaN	NaN	NaN	NaN	NaN	NaN	NaN	NaN	NaN	NaN	NaN	NaN	NaN	NaN
NaN	NaN	NaN	NaN	NaN	NaN	NaN	NaN	NaN	NaN	NaN	NaN	NaN	NaN	NaN	NaN	NaN	NaN	NaN	NaN	NaN	NaN	NaN	NaN	NaN	NaN	NaN	NaN	NaN	NaN	NaN	NaN	NaN	NaN	NaN	0.0406551	NaN	NaN	NaN	NaN	NaN	NaN	NaN	NaN	NaN	NaN	NaN	NaN	NaN	NaN
NaN	NaN	NaN	NaN	NaN	NaN	NaN	NaN	NaN	NaN	NaN	NaN	NaN	NaN	NaN	NaN	NaN	NaN	NaN	NaN	NaN	NaN	NaN	NaN	NaN	NaN	NaN	NaN	NaN	NaN	NaN	NaN	NaN	NaN	NaN	NaN	NaN	NaN	NaN	NaN	NaN	NaN	NaN	NaN	NaN	NaN	NaN	NaN	NaN	NaN
NaN	NaN	NaN	NaN	NaN	NaN	NaN	NaN	NaN	NaN	NaN	NaN	NaN	NaN	NaN	NaN	NaN	NaN	NaN	NaN	NaN	NaN	NaN	NaN	NaN	NaN	NaN	NaN	NaN	NaN	NaN	NaN	NaN	NaN	NaN	NaN	NaN	NaN	NaN	NaN	NaN	NaN	NaN	NaN	NaN	NaN	NaN	NaN	NaN	NaN
NaN	NaN	NaN	NaN	NaN	NaN	NaN	NaN	NaN	NaN	NaN	NaN	NaN	NaN	NaN	NaN	NaN	NaN	NaN	NaN	NaN	NaN	NaN	NaN	NaN	NaN	NaN	NaN	NaN	NaN	NaN	NaN	NaN	NaN	NaN	0.0143805	NaN	NaN	NaN	NaN	NaN	NaN	NaN	NaN	NaN	NaN	NaN	NaN	NaN	NaN
NaN	NaN	NaN	NaN	NaN	NaN	NaN	NaN	NaN	NaN	NaN	NaN	NaN	NaN	NaN	NaN	NaN	0.020686	0.0176418	NaN	NaN	NaN	NaN	NaN	NaN	NaN	NaN	NaN	NaN	NaN	NaN	NaN	NaN	NaN	NaN	NaN	NaN	NaN	NaN	NaN	NaN	NaN	NaN	NaN	NaN	NaN	NaN	NaN	NaN	NaN
NaN	0.0373251	0.0317848	NaN	NaN	NaN	NaN	NaN	NaN	NaN	NaN	NaN	NaN	NaN	NaN	NaN	NaN	NaN	0.0233649	NaN	NaN	NaN	NaN	NaN	NaN	NaN	NaN	NaN	NaN	NaN	NaN	NaN	NaN	NaN	NaN	NaN	NaN	NaN	NaN	NaN	NaN	NaN	NaN	NaN	NaN	NaN	NaN	NaN	NaN	NaN
NaN	NaN	0.0291216	NaN	NaN	NaN	NaN	NaN	NaN	NaN	NaN	NaN	NaN	NaN	NaN	NaN	NaN	NaN	NaN	NaN	NaN	NaN	NaN	NaN	NaN	NaN	NaN	NaN	NaN	NaN	NaN	NaN	NaN	NaN	NaN	NaN	NaN	NaN	NaN	NaN	NaN	NaN	NaN	NaN	NaN	NaN	NaN	NaN	NaN	NaN
NaN	0.0332752	0.0301266	NaN	NaN	NaN	NaN	NaN	NaN	NaN	NaN	NaN	NaN	NaN	NaN	NaN	NaN	NaN	NaN	NaN	NaN	NaN	NaN	NaN	NaN	NaN	NaN	NaN	NaN	NaN	NaN	NaN	NaN	NaN	NaN	NaN	NaN	NaN	NaN	NaN	NaN	NaN	NaN	NaN	NaN	NaN	NaN	NaN	NaN	NaN
NaN	NaN	NaN	NaN	NaN	NaN	NaN	NaN	NaN	NaN	NaN	NaN	NaN	NaN	NaN	NaN	0.024905	NaN	NaN	NaN	NaN	NaN	NaN	NaN	NaN	NaN	NaN	NaN	NaN	NaN	NaN	NaN	NaN	NaN	NaN	NaN	NaN	NaN	NaN	NaN	NaN	NaN	NaN	0.0107492	0.0106415	NaN	NaN	NaN	NaN	NaN
NaN	NaN	NaN	NaN	NaN	NaN	NaN	0.011328	0.0119649	NaN	NaN	NaN	NaN	NaN	NaN	NaN	NaN	0.0232138	0.0227821	NaN	NaN	NaN	NaN	NaN	NaN	NaN	NaN	NaN	NaN	NaN	NaN	NaN	NaN	NaN	NaN	NaN	NaN	NaN	NaN	NaN	NaN	NaN	NaN	NaN	0.0105512	NaN	NaN	NaN	NaN	NaN
NaN	NaN	NaN	NaN	NaN	NaN	NaN	NaN	0.0115723	NaN	NaN	NaN	NaN	NaN	NaN	NaN	NaN	0.0187764	0.0191055	NaN	NaN	NaN	NaN	NaN	NaN	NaN	NaN	NaN	NaN	NaN	NaN	NaN	NaN	NaN	NaN	NaN	NaN	NaN	NaN	NaN	NaN	NaN	NaN	NaN	NaN	NaN	NaN	NaN	NaN	NaN
NaN	NaN	NaN	NaN	NaN	NaN	0.0127154	NaN	NaN	NaN	NaN	NaN	NaN	NaN	NaN	NaN	NaN	NaN	NaN	NaN	NaN	NaN	NaN	NaN	NaN	NaN	NaN	NaN	NaN	NaN	NaN	NaN	NaN	NaN	NaN	NaN	NaN	NaN	NaN	NaN	NaN	NaN	NaN	NaN	NaN	NaN	NaN	NaN	NaN	NaN
NaN	NaN	NaN	NaN	NaN	NaN	0.0132536	NaN	NaN	NaN	NaN	NaN	NaN	NaN	NaN	NaN	NaN	NaN	NaN	NaN	NaN	NaN	NaN	NaN	NaN	NaN	NaN	NaN	NaN	NaN	NaN	NaN	NaN	NaN	NaN	NaN	NaN	NaN	NaN	NaN	NaN	NaN	NaN	NaN	NaN	NaN	NaN	NaN	NaN	NaN
NaN	NaN	NaN	NaN	NaN	NaN	NaN	NaN	NaN	NaN	NaN	NaN	NaN	NaN	NaN	NaN	NaN	NaN	NaN	NaN	NaN	NaN	NaN	NaN	NaN	NaN	NaN	NaN	NaN	NaN	NaN	NaN	NaN	NaN	NaN	NaN	NaN	NaN	NaN	NaN	NaN	NaN	NaN	NaN	NaN	NaN	NaN	NaN	NaN	NaN
NaN	NaN	NaN	NaN	NaN	NaN	NaN	NaN	NaN	NaN	NaN	NaN	NaN	NaN	NaN	NaN	NaN	NaN	NaN	NaN	NaN	NaN	NaN	NaN	NaN	NaN	NaN	NaN	NaN	NaN	NaN	NaN	NaN	NaN	NaN	NaN	NaN	0.0128161	NaN	NaN	NaN	NaN	NaN	NaN	NaN	NaN	NaN	NaN	NaN	NaN
NaN	NaN	NaN	NaN	NaN	NaN	NaN	NaN	NaN	NaN	NaN	NaN	NaN	NaN	NaN	NaN	NaN	NaN	NaN	NaN	NaN	NaN	NaN	NaN	NaN	NaN	NaN	NaN	NaN	NaN	NaN	NaN	NaN	NaN	NaN	NaN	NaN	0.0132834	NaN	NaN	NaN	NaN	NaN	NaN	NaN	NaN	NaN	NaN	NaN	NaN
NaN	NaN	NaN	NaN	NaN	NaN	NaN	NaN	NaN	NaN	NaN	NaN	NaN	NaN	NaN	NaN	NaN	NaN	NaN	NaN	NaN	NaN	NaN	NaN	NaN	NaN	NaN	NaN	NaN	NaN	NaN	NaN	NaN	NaN	NaN	NaN	NaN	NaN	NaN	NaN	NaN	NaN	NaN	NaN	NaN	NaN	NaN	NaN	NaN	NaN
NaN	NaN	NaN	NaN	NaN	NaN	NaN	NaN	NaN	NaN	NaN	NaN	NaN	NaN	NaN	NaN	NaN	NaN	NaN	NaN	NaN	NaN	NaN	NaN	NaN	NaN	NaN	NaN	0.0159663	0.0214733	NaN	NaN	NaN	NaN	NaN	NaN	NaN	NaN	NaN	NaN	NaN	NaN	NaN	NaN	NaN	NaN	NaN	NaN	NaN	NaN
NaN	NaN	NaN	NaN	NaN	NaN	NaN	NaN	NaN	NaN	NaN	0.00706788	0.00715497	NaN	NaN	NaN	NaN	NaN	NaN	NaN	NaN	NaN	NaN	NaN	NaN	NaN	NaN	NaN	0.0137334	NaN	NaN	NaN	NaN	NaN	NaN	0.0181642	NaN	NaN	NaN	NaN	NaN	NaN	NaN	NaN	NaN	NaN	NaN	NaN	NaN	NaN
NaN	NaN	NaN	NaN	NaN	NaN	NaN	NaN	NaN	NaN	NaN	NaN	NaN	NaN	NaN	NaN	NaN	NaN	NaN	NaN	NaN	NaN	NaN	NaN	NaN	NaN	NaN	NaN	NaN	0.0174406	NaN	NaN	NaN	NaN	NaN	0.0203595	NaN	NaN	NaN	NaN	NaN	NaN	NaN	NaN	NaN	NaN	NaN	NaN	NaN	NaN
NaN	NaN	NaN	NaN	NaN	NaN	NaN	NaN	NaN	NaN	NaN	NaN	NaN	NaN	NaN	NaN	NaN	NaN	NaN	NaN	NaN	NaN	NaN	NaN	NaN	NaN	NaN	NaN	NaN	NaN	NaN	NaN	NaN	NaN	NaN	NaN	NaN	NaN	NaN	NaN	NaN	NaN	NaN	NaN	NaN	NaN	NaN	NaN	NaN	NaN
NaN	NaN	NaN	NaN	NaN	NaN	NaN	NaN	NaN	NaN	NaN	NaN	NaN	NaN	NaN	NaN	NaN	NaN	NaN	NaN	NaN	NaN	NaN	NaN	NaN	NaN	NaN	NaN	NaN	NaN	NaN	NaN	NaN	NaN	NaN	NaN	NaN	NaN	NaN	NaN	NaN	NaN	NaN	NaN	NaN	NaN	NaN	0.0118278	NaN	NaN
NaN	NaN	NaN	NaN	NaN	NaN	NaN	NaN	NaN	NaN	NaN	NaN	NaN	NaN	NaN	NaN	NaN	NaN	NaN	NaN	NaN	NaN	NaN	NaN	NaN	NaN	NaN	NaN	NaN	NaN	NaN	NaN	NaN	NaN	NaN	NaN	NaN	NaN	NaN	NaN	NaN	NaN	NaN	NaN	NaN	NaN	NaN	0.0153762	NaN	NaN
NaN	NaN	NaN	NaN	NaN	NaN	NaN	NaN	NaN	NaN	NaN	NaN	NaN	NaN	NaN	NaN	NaN	NaN	0.0232317	NaN	NaN	NaN	NaN	NaN	NaN	NaN	NaN	NaN	NaN	NaN	NaN	NaN	NaN	NaN	NaN	NaN	NaN	0.020524	NaN	NaN	NaN	NaN	NaN	NaN	0.0250726	NaN	NaN	NaN	NaN	NaN
NaN	NaN	NaN	NaN	NaN	NaN	NaN	NaN	NaN	NaN	NaN	NaN	NaN	NaN	NaN	NaN	NaN	NaN	NaN	NaN	NaN	NaN	NaN	NaN	NaN	NaN	NaN	NaN	NaN	NaN	NaN	NaN	NaN	NaN	NaN	NaN	NaN	0.0154368	0.0143328	NaN	NaN	NaN	NaN	0.0247435	NaN	NaN	NaN	NaN	NaN	NaN
NaN	NaN	NaN	NaN	NaN	0.042238	NaN	NaN	NaN	NaN	NaN	NaN	NaN	NaN	NaN	NaN	0.0434326	0.0332709	0.0277616	NaN	NaN	NaN	NaN	NaN	NaN	NaN	NaN	NaN	NaN	NaN	NaN	NaN	NaN	NaN	NaN	NaN	NaN	NaN	NaN	NaN	NaN	NaN	0.0264187	0.0287237	NaN	NaN	NaN	NaN	NaN	NaN
NaN	NaN	NaN	NaN	NaN	0.0559269	NaN	NaN	NaN	NaN	NaN	NaN	NaN	NaN	NaN	NaN	0.0500433	0.0406633	0.0403993	NaN	NaN	NaN	NaN	NaN	NaN	NaN	NaN	0.00632753	0.00625023	NaN	NaN	NaN	NaN	NaN	NaN	NaN	NaN	NaN	NaN	NaN	NaN	NaN	NaN	NaN	NaN	NaN	NaN	NaN	NaN	NaN
NaN	NaN	NaN	NaN	NaN	NaN	NaN	NaN	NaN	NaN	NaN	NaN	NaN	NaN	NaN	NaN	NaN	NaN	NaN	NaN	NaN	NaN	NaN	NaN	NaN	NaN	NaN	NaN	NaN	NaN	NaN	NaN	NaN	NaN	NaN	NaN	NaN	NaN	NaN	NaN	NaN	NaN	NaN	NaN	NaN	NaN	0.0263048	NaN	NaN	NaN
NaN	NaN	NaN	NaN	NaN	NaN	NaN	NaN	NaN	NaN	NaN	NaN	NaN	NaN	NaN	NaN	NaN	NaN	NaN	NaN	NaN	NaN	NaN	NaN	NaN	NaN	NaN	NaN	NaN	NaN	NaN	NaN	NaN	NaN	NaN	NaN	NaN	NaN	NaN	NaN	NaN	NaN	NaN	NaN	NaN	NaN	0.0238139	NaN	NaN	NaN
NaN	NaN	NaN	0.0676129	NaN	0.0843617	0.104868	NaN	NaN	0.0824897	0.0773414	NaN	NaN	NaN	NaN	0.0561996	0.0477412	NaN	NaN	NaN	NaN	NaN	NaN	NaN	NaN	NaN	NaN	NaN	NaN	NaN	NaN	NaN	NaN	NaN	NaN	NaN	NaN	NaN	NaN	NaN	NaN	NaN	NaN	NaN	NaN	NaN	NaN	NaN	NaN	NaN
NaN	NaN	NaN	0.0684488	NaN	0.0872085	0.101182	NaN	NaN	0.0891325	0.0737869	NaN	NaN	NaN	NaN	0.0545927	0.0449447	NaN	NaN	NaN	NaN	NaN	NaN	NaN	NaN	NaN	NaN	NaN	NaN	NaN	NaN	NaN	NaN	NaN	NaN	NaN	NaN	NaN	NaN	NaN	NaN	NaN	NaN	NaN	NaN	NaN	NaN	NaN	NaN	NaN
NaN	NaN	NaN	NaN	NaN	NaN	0.0842929	NaN	NaN	0.0789776	NaN	0.0862874	0.0817923	NaN	NaN	NaN	NaN	NaN	NaN	NaN	NaN	NaN	NaN	NaN	NaN	NaN	NaN	NaN	NaN	NaN	NaN	NaN	NaN	NaN	NaN	NaN	NaN	NaN	NaN	NaN	NaN	NaN	NaN	NaN	NaN	NaN	NaN	NaN	NaN	NaN
NaN	NaN	NaN	NaN	NaN	NaN	NaN	0.0815289	NaN	0.0787932	0.0690732	0.0804721	0.077923	NaN	NaN	NaN	NaN	NaN	NaN	NaN	NaN	NaN	NaN	NaN	NaN	NaN	NaN	NaN	NaN	NaN	NaN	NaN	NaN	NaN	NaN	NaN	NaN	NaN	NaN	NaN	NaN	NaN	NaN	NaN	NaN	NaN	NaN	NaN	NaN	NaN
NaN	NaN	NaN	NaN	NaN	NaN	NaN	NaN	NaN	NaN	NaN	NaN	NaN	NaN	NaN	NaN	NaN	NaN	NaN	NaN	NaN	NaN	NaN	NaN	NaN	NaN	NaN	NaN	NaN	NaN	NaN	NaN	NaN	NaN	NaN	NaN	NaN	NaN	NaN	NaN	NaN	NaN	NaN	NaN	NaN	NaN	NaN	NaN	NaN	NaN
NaN	NaN	NaN	NaN	NaN	NaN	NaN	NaN	NaN	NaN	NaN	NaN	NaN	NaN	NaN	NaN	NaN	NaN	NaN	NaN	NaN	NaN	NaN	NaN	NaN	NaN	NaN	NaN	NaN	NaN	NaN	NaN	NaN	NaN	NaN	NaN	NaN	NaN	NaN	NaN	NaN	NaN	NaN	NaN	NaN	NaN	NaN	NaN	NaN	NaN
NaN	NaN	NaN	NaN	NaN	NaN	NaN	NaN	NaN	NaN	NaN	NaN	NaN	NaN	NaN	NaN	NaN	NaN	NaN	NaN	NaN	NaN	NaN	NaN	NaN	NaN	NaN	NaN	NaN	NaN	NaN	NaN	NaN	NaN	NaN	NaN	NaN	NaN	NaN	NaN	NaN	NaN	NaN	NaN	NaN	NaN	NaN	NaN	NaN	NaN
NaN	NaN	NaN	NaN	NaN	NaN	NaN	NaN	NaN	NaN	NaN	NaN	NaN	NaN	NaN	NaN	NaN	NaN	NaN	NaN	NaN	NaN	NaN	NaN	NaN	NaN	NaN	NaN	NaN	NaN	NaN	NaN	NaN	NaN	NaN	NaN	NaN	NaN	NaN	NaN	NaN	NaN	NaN	NaN	NaN	NaN	NaN	NaN	NaN	NaN
NaN	NaN	NaN	NaN	NaN	NaN	NaN	NaN	NaN	NaN	NaN	NaN	NaN	NaN	NaN	NaN	NaN	NaN	NaN	NaN	NaN	NaN	NaN	NaN	NaN	NaN	NaN	NaN	NaN	NaN	NaN	NaN	NaN	NaN	NaN	NaN	NaN	NaN	NaN	NaN	NaN	NaN	NaN	NaN	NaN	NaN	NaN	NaN	NaN	NaN
NaN	NaN	NaN	NaN	NaN	NaN	NaN	NaN	NaN	NaN	NaN	NaN	NaN	NaN	NaN	NaN	NaN	NaN	NaN	NaN	NaN	NaN	NaN	NaN	NaN	NaN	NaN	NaN	NaN	NaN	NaN	NaN	NaN	NaN	NaN	NaN	NaN	NaN	NaN	NaN	NaN	NaN	NaN	NaN	NaN	NaN	NaN	NaN	NaN	NaN
NaN	NaN	NaN	NaN	NaN	NaN	NaN	NaN	NaN	NaN	NaN	NaN	NaN	NaN	NaN	NaN	NaN	NaN	NaN	NaN	NaN	NaN	NaN	NaN	NaN	NaN	NaN	NaN	NaN	NaN	NaN	NaN	NaN	NaN	NaN	NaN	NaN	NaN	NaN	NaN	NaN	NaN	NaN	NaN	NaN	NaN	NaN	NaN	NaN	NaN
NaN	NaN	NaN	NaN	NaN	NaN	NaN	NaN	NaN	NaN	NaN	NaN	NaN	NaN	NaN	NaN	NaN	NaN	NaN	NaN	NaN	NaN	NaN	NaN	NaN	NaN	NaN	NaN	NaN	NaN	NaN	NaN	NaN	NaN	NaN	NaN	NaN	NaN	NaN	NaN	NaN	NaN	NaN	NaN	NaN	NaN	NaN	NaN	NaN	NaN
NaN	NaN	NaN	NaN	NaN	NaN	NaN	NaN	NaN	NaN	NaN	NaN	NaN	NaN	NaN	NaN	NaN	NaN	NaN	NaN	NaN	NaN	NaN	NaN	NaN	NaN	NaN	NaN	NaN	NaN	NaN	NaN	NaN	NaN	NaN	NaN	NaN	NaN	NaN	NaN	NaN	NaN	NaN	NaN	NaN	NaN	NaN	NaN	NaN	NaN
NaN	NaN	NaN	NaN	NaN	NaN	NaN	NaN	NaN	NaN	NaN	NaN	NaN	NaN	NaN	NaN	NaN	NaN	NaN	NaN	NaN	NaN	NaN	NaN	NaN	NaN	NaN	NaN	NaN	NaN	NaN	NaN	NaN	NaN	NaN	NaN	NaN	NaN	NaN	NaN	NaN	NaN	NaN	NaN	NaN	NaN	NaN	NaN	NaN	NaN
NaN	NaN	NaN	NaN	NaN	NaN	NaN	0.0193254	0.0207672	NaN	NaN	NaN	NaN	NaN	NaN	NaN	NaN	NaN	NaN	NaN	NaN	NaN	NaN	NaN	NaN	NaN	NaN	NaN	NaN	NaN	NaN	NaN	NaN	NaN	NaN	NaN	NaN	NaN	NaN	0.00866215	NaN	NaN	NaN	NaN	NaN	NaN	NaN	NaN	NaN	NaN
NaN	NaN	NaN	NaN	NaN	NaN	0.0189284	0.0193464	NaN	NaN	NaN	NaN	NaN	NaN	NaN	NaN	NaN	NaN	NaN	NaN	NaN	NaN	NaN	NaN	NaN	NaN	NaN	NaN	NaN	NaN	NaN	NaN	NaN	NaN	NaN	NaN	NaN	NaN	NaN	0.0144449	NaN	NaN	NaN	NaN	NaN	NaN	NaN	NaN	NaN	NaN
NaN	NaN	NaN	NaN	NaN	NaN	0.0192075	NaN	NaN	NaN	NaN	NaN	NaN	NaN	NaN	NaN	NaN	NaN	NaN	NaN	NaN	NaN	NaN	NaN	NaN	NaN	NaN	NaN	NaN	NaN	NaN	NaN	NaN	NaN	NaN	NaN	NaN	NaN	NaN	NaN	NaN	NaN	NaN	NaN	NaN	NaN	NaN	NaN	NaN	NaN
NaN	NaN	NaN	NaN	NaN	NaN	NaN	NaN	NaN	NaN	NaN	NaN	NaN	NaN	NaN	NaN	NaN	NaN	NaN	NaN	NaN	NaN	NaN	NaN	NaN	NaN	NaN	NaN	NaN	NaN	NaN	NaN	NaN	NaN	NaN	NaN	NaN	NaN	NaN	NaN	NaN	NaN	NaN	NaN	NaN	NaN	NaN	NaN	NaN	NaN
NaN	NaN	NaN	NaN	NaN	NaN	NaN	NaN	NaN	NaN	NaN	NaN	NaN	NaN	NaN	NaN	NaN	NaN	NaN	NaN	NaN	NaN	NaN	NaN	NaN	NaN	NaN	NaN	NaN	NaN	NaN	NaN	NaN	NaN	NaN	NaN	NaN	NaN	NaN	NaN	NaN	NaN	NaN	NaN	NaN	NaN	NaN	NaN	NaN	NaN
NaN	NaN	NaN	NaN	NaN	NaN	NaN	NaN	NaN	NaN	NaN	NaN	NaN	NaN	NaN	NaN	NaN	NaN	NaN	NaN	NaN	NaN	NaN	NaN	NaN	NaN	NaN	NaN	NaN	NaN	NaN	NaN	NaN	NaN	NaN	NaN	NaN	NaN	NaN	NaN	NaN	NaN	0.0228272	0.0208221	NaN	NaN	NaN	NaN	NaN	NaN
NaN	NaN	NaN	NaN	NaN	NaN	NaN	NaN	NaN	NaN	NaN	NaN	NaN	NaN	NaN	NaN	NaN	NaN	NaN	NaN	NaN	NaN	NaN	NaN	NaN	NaN	NaN	NaN	NaN	NaN	NaN	NaN	NaN	NaN	NaN	NaN	NaN	NaN	NaN	NaN	NaN	0.026601	0.0203505	0.0221826	NaN	NaN	NaN	NaN	NaN	NaN
NaN	NaN	NaN	NaN	NaN	NaN	NaN	NaN	NaN	NaN	NaN	NaN	NaN	NaN	NaN	NaN	NaN	NaN	NaN	NaN	NaN	NaN	NaN	NaN	NaN	NaN	NaN	NaN	NaN	NaN	NaN	NaN	NaN	NaN	NaN	NaN	NaN	NaN	NaN	NaN	NaN	NaN	NaN	NaN	NaN	NaN	NaN	NaN	NaN	NaN
NaN	NaN	NaN	NaN	NaN	NaN	NaN	NaN	NaN	NaN	NaN	NaN	NaN	NaN	NaN	NaN	NaN	NaN	NaN	NaN	NaN	NaN	NaN	NaN	NaN	NaN	NaN	NaN	NaN	NaN	NaN	NaN	NaN	NaN	NaN	NaN	NaN	NaN	NaN	NaN	NaN	NaN	NaN	NaN	NaN	NaN	NaN	NaN	NaN	NaN
NaN	NaN	NaN	NaN	NaN	NaN	NaN	NaN	NaN	NaN	NaN	NaN	NaN	NaN	NaN	NaN	NaN	NaN	NaN	NaN	NaN	NaN	NaN	NaN	NaN	NaN	NaN	NaN	NaN	NaN	NaN	NaN	NaN	NaN	NaN	NaN	NaN	NaN	NaN	NaN	NaN	NaN	NaN	NaN	NaN	0.0153948	0.0130906	NaN	NaN	NaN
NaN	NaN	NaN	NaN	NaN	NaN	NaN	NaN	NaN	NaN	NaN	NaN	NaN	NaN	NaN	NaN	NaN	NaN	NaN	NaN	NaN	NaN	NaN	NaN	NaN	NaN	NaN	NaN	NaN	NaN	NaN	NaN	NaN	NaN	NaN	NaN	NaN	NaN	NaN	NaN	NaN	NaN	NaN	NaN	NaN	NaN	0.00999735	NaN	NaN	NaN
NaN	NaN	NaN	NaN	NaN	NaN	NaN	NaN	NaN	NaN	NaN	NaN	NaN	NaN	NaN	NaN	NaN	NaN	NaN	NaN	NaN	NaN	NaN	NaN	NaN	NaN	NaN	NaN	NaN	NaN	NaN	NaN	NaN	NaN	NaN	NaN	NaN	NaN	NaN	NaN	NaN	NaN	NaN	NaN	NaN	NaN	NaN	NaN	NaN	NaN
NaN	NaN	NaN	NaN	NaN	NaN	NaN	NaN	NaN	NaN	NaN	NaN	NaN	NaN	NaN	NaN	NaN	NaN	NaN	NaN	NaN	NaN	NaN	NaN	NaN	NaN	NaN	NaN	NaN	NaN	NaN	NaN	NaN	NaN	NaN	NaN	NaN	NaN	NaN	NaN	NaN	NaN	NaN	NaN	NaN	NaN	NaN	NaN	NaN	NaN
NaN	NaN	NaN	NaN	NaN	NaN	NaN	NaN	NaN	NaN	NaN	NaN	NaN	NaN	NaN	NaN	NaN	NaN	NaN	NaN	NaN	NaN	NaN	NaN	NaN	NaN	NaN	NaN	NaN	NaN	NaN	NaN	NaN	NaN	NaN	NaN	NaN	NaN	NaN	NaN	NaN	NaN	NaN	NaN	NaN	NaN	NaN	NaN	NaN	NaN
NaN	NaN	NaN	NaN	NaN	NaN	NaN	NaN	NaN	NaN	NaN	NaN	NaN	NaN	NaN	NaN	NaN	NaN	NaN	NaN	NaN	NaN	NaN	NaN	NaN	NaN	NaN	NaN	NaN	NaN	NaN	NaN	NaN	NaN	NaN	NaN	NaN	NaN	NaN	NaN	NaN	NaN	NaN	NaN	NaN	NaN	NaN	NaN	NaN	NaN
NaN	NaN	NaN	NaN	NaN	NaN	NaN	NaN	NaN	NaN	NaN	NaN	NaN	NaN	NaN	NaN	NaN	NaN	NaN	NaN	NaN	NaN	NaN	NaN	NaN	NaN	NaN	NaN	NaN	NaN	NaN	NaN	NaN	NaN	NaN	NaN	NaN	NaN	NaN	NaN	NaN	NaN	NaN	NaN	NaN	NaN	NaN	NaN	NaN	NaN
NaN	NaN	NaN	NaN	NaN	NaN	NaN	NaN	NaN	NaN	NaN	NaN	NaN	NaN	NaN	NaN	NaN	NaN	NaN	NaN	NaN	NaN	NaN	NaN	NaN	NaN	NaN	NaN	NaN	NaN	NaN	NaN	NaN	NaN	NaN	NaN	NaN	NaN	NaN	NaN	NaN	NaN	NaN	NaN	NaN	NaN	NaN	NaN	NaN	NaN
NaN	NaN	NaN	NaN	NaN	NaN	NaN	NaN	NaN	NaN	NaN	NaN	NaN	NaN	NaN	NaN	NaN	NaN	NaN	NaN	NaN	NaN	NaN	NaN	NaN	NaN	NaN	NaN	NaN	NaN	NaN	NaN	NaN	NaN	NaN	NaN	NaN	NaN	NaN	NaN	NaN	NaN	NaN	NaN	NaN	NaN	NaN	NaN	NaN	NaN
NaN	NaN	NaN	NaN	NaN	NaN	NaN	NaN	NaN	NaN	NaN	NaN	NaN	NaN	NaN	NaN	NaN	NaN	NaN	NaN	NaN	NaN	NaN	NaN	NaN	NaN	NaN	NaN	NaN	NaN	NaN	NaN	NaN	NaN	NaN	NaN	NaN	NaN	NaN	NaN	NaN	NaN	NaN	NaN	NaN	NaN	NaN	NaN	NaN	NaN
NaN	NaN	NaN	NaN	NaN	NaN	NaN	NaN	NaN	NaN	NaN	NaN	NaN	NaN	NaN	NaN	NaN	NaN	NaN	NaN	NaN	NaN	NaN	NaN	NaN	NaN	NaN	NaN	NaN	NaN	NaN	NaN	NaN	NaN	NaN	NaN	NaN	NaN	NaN	NaN	NaN	NaN	NaN	NaN	NaN	NaN	NaN	NaN	NaN	NaN
NaN	NaN	NaN	NaN	NaN	NaN	NaN	NaN	NaN	NaN	NaN	NaN	NaN	NaN	NaN	NaN	NaN	NaN	NaN	NaN	NaN	NaN	NaN	NaN	NaN	NaN	NaN	NaN	NaN	NaN	NaN	NaN	NaN	NaN	NaN	NaN	NaN	NaN	NaN	NaN	NaN	NaN	NaN	NaN	NaN	NaN	NaN	NaN	NaN	NaN
NaN	NaN	NaN	NaN	NaN	NaN	NaN	NaN	NaN	NaN	NaN	NaN	NaN	NaN	NaN	NaN	NaN	NaN	NaN	NaN	NaN	NaN	NaN	NaN	NaN	NaN	NaN	NaN	NaN	NaN	NaN	NaN	NaN	NaN	NaN	NaN	NaN	NaN	NaN	NaN	NaN	NaN	NaN	NaN	NaN	NaN	NaN	NaN	NaN	NaN
NaN	NaN	NaN	NaN	NaN	NaN	NaN	NaN	NaN	NaN	NaN	NaN	NaN	NaN	NaN	NaN	NaN	NaN	NaN	NaN	NaN	NaN	NaN	NaN	NaN	NaN	NaN	NaN	NaN	NaN	NaN	NaN	NaN	NaN	NaN	NaN	NaN	NaN	NaN	NaN	NaN	NaN	NaN	NaN	NaN	NaN	NaN	NaN	NaN	NaN
NaN	NaN	NaN	NaN	NaN	NaN	NaN	NaN	NaN	NaN	NaN	NaN	NaN	NaN	NaN	NaN	NaN	NaN	NaN	NaN	NaN	NaN	NaN	NaN	NaN	NaN	NaN	NaN	NaN	NaN	NaN	NaN	NaN	NaN	NaN	NaN	NaN	NaN	NaN	NaN	NaN	NaN	NaN	NaN	NaN	NaN	NaN	NaN	NaN	NaN
NaN	NaN	NaN	NaN	NaN	NaN	NaN	NaN	NaN	NaN	NaN	NaN	NaN	NaN	NaN	NaN	NaN	NaN	NaN	NaN	NaN	NaN	NaN	NaN	NaN	NaN	NaN	NaN	NaN	NaN	NaN	NaN	NaN	NaN	NaN	NaN	NaN	NaN	NaN	NaN	NaN	NaN	NaN	NaN	NaN	NaN	NaN	NaN	NaN	NaN
NaN	NaN	NaN	NaN	NaN	NaN	NaN	NaN	NaN	NaN	NaN	NaN	NaN	NaN	NaN	NaN	NaN	NaN	NaN	NaN	NaN	NaN	NaN	NaN	NaN	NaN	NaN	NaN	NaN	NaN	NaN	NaN	NaN	NaN	NaN	NaN	NaN	NaN	NaN	NaN	NaN	NaN	NaN	NaN	NaN	NaN	NaN	NaN	NaN	NaN
NaN	NaN	NaN	NaN	NaN	NaN	NaN	NaN	NaN	NaN	NaN	NaN	NaN	NaN	NaN	NaN	NaN	NaN	NaN	NaN	NaN	NaN	NaN	NaN	NaN	NaN	NaN	NaN	NaN	NaN	NaN	NaN	NaN	NaN	NaN	NaN	NaN	NaN	NaN	NaN	NaN	NaN	NaN	NaN	NaN	NaN	NaN	NaN	NaN	NaN
NaN	NaN	NaN	NaN	NaN	NaN	NaN	NaN	NaN	NaN	NaN	NaN	NaN	NaN	NaN	NaN	NaN	NaN	NaN	NaN	NaN	NaN	NaN	NaN	NaN	NaN	NaN	NaN	NaN	NaN	NaN	NaN	NaN	NaN	NaN	NaN	NaN	NaN	NaN	NaN	NaN	NaN	NaN	NaN	NaN	NaN	NaN	NaN	NaN	NaN
NaN	NaN	NaN	NaN	NaN	NaN	NaN	NaN	NaN	NaN	NaN	0.0318205	0.0331337	NaN	NaN	NaN	NaN	NaN	NaN	NaN	NaN	NaN	NaN	NaN	NaN	NaN	NaN	NaN	NaN	NaN	NaN	NaN	NaN	NaN	NaN	NaN	NaN	NaN	NaN	NaN	NaN	NaN	NaN	NaN	NaN	NaN	NaN	NaN	NaN	NaN
NaN	NaN	NaN	NaN	NaN	NaN	NaN	0.0178004	NaN	NaN	NaN	NaN	0.0417305	NaN	NaN	NaN	NaN	NaN	NaN	NaN	NaN	NaN	NaN	0.0153299	0.0153025	NaN	NaN	NaN	NaN	NaN	NaN	NaN	NaN	NaN	NaN	NaN	NaN	NaN	NaN	NaN	NaN	NaN	NaN	NaN	NaN	NaN	NaN	NaN	NaN	NaN
NaN	NaN	NaN	NaN	NaN	NaN	NaN	0.0178626	NaN	NaN	NaN	0.0445292	NaN	NaN	NaN	NaN	NaN	NaN	NaN	NaN	NaN	NaN	NaN	0.0150082	0.0148746	NaN	NaN	NaN	NaN	NaN	NaN	NaN	NaN	NaN	NaN	NaN	NaN	NaN	NaN	NaN	NaN	NaN	NaN	NaN	NaN	NaN	NaN	NaN	NaN	NaN
NaN	NaN	NaN	NaN	NaN	NaN	NaN	NaN	NaN	NaN	NaN	NaN	NaN	0.0448717	0.0444059	NaN	NaN	NaN	NaN	NaN	NaN	NaN	NaN	NaN	NaN	NaN	NaN	NaN	NaN	NaN	NaN	NaN	NaN	NaN	NaN	NaN	NaN	NaN	NaN	NaN	0.0124061	0.0126255	NaN	NaN	NaN	NaN	NaN	NaN	NaN	NaN
NaN	NaN	NaN	NaN	NaN	NaN	NaN	NaN	NaN	NaN	NaN	NaN	NaN	0.043368	0.042538	NaN	NaN	NaN	NaN	NaN	NaN	NaN	NaN	NaN	NaN	NaN	NaN	NaN	NaN	NaN	NaN	NaN	NaN	NaN	NaN	NaN	NaN	NaN	NaN	NaN	0.0129859	0.0130271	NaN	NaN	NaN	NaN	NaN	NaN	NaN	NaN
NaN	NaN	NaN	NaN	NaN	NaN	NaN	NaN	NaN	NaN	NaN	0.0428176	NaN	NaN	NaN	NaN	NaN	NaN	NaN	NaN	NaN	NaN	NaN	NaN	NaN	NaN	NaN	NaN	NaN	NaN	NaN	NaN	NaN	NaN	NaN	NaN	NaN	NaN	NaN	NaN	NaN	NaN	NaN	NaN	NaN	NaN	NaN	NaN	NaN	NaN
NaN	NaN	NaN	NaN	NaN	NaN	NaN	NaN	NaN	NaN	NaN	0.0375884	0.0386269	NaN	NaN	NaN	NaN	NaN	NaN	NaN	NaN	NaN	NaN	NaN	NaN	NaN	NaN	NaN	NaN	NaN	NaN	NaN	NaN	NaN	NaN	NaN	NaN	NaN	NaN	NaN	NaN	NaN	NaN	NaN	NaN	NaN	NaN	NaN	NaN	NaN
NaN	NaN	NaN	NaN	NaN	NaN	NaN	NaN	NaN	NaN	NaN	0.0386352	NaN	NaN	NaN	NaN	NaN	NaN	NaN	NaN	NaN	NaN	NaN	NaN	NaN	NaN	NaN	NaN	NaN	NaN	NaN	NaN	NaN	NaN	NaN	NaN	NaN	NaN	NaN	NaN	NaN	NaN	NaN	NaN	NaN	NaN	NaN	NaN	NaN	NaN
NaN	NaN	NaN	NaN	NaN	NaN	NaN	NaN	NaN	NaN	NaN	NaN	NaN	NaN	NaN	NaN	NaN	NaN	NaN	NaN	NaN	NaN	NaN	NaN	NaN	NaN	NaN	NaN	NaN	NaN	NaN	NaN	NaN	NaN	NaN	NaN	NaN	NaN	NaN	NaN	NaN	NaN	NaN	NaN	NaN	NaN	NaN	NaN	NaN	NaN
NaN	NaN	NaN	NaN	NaN	NaN	NaN	NaN	NaN	NaN	NaN	NaN	NaN	NaN	NaN	NaN	NaN	NaN	NaN	NaN	NaN	NaN	NaN	NaN	NaN	NaN	NaN	NaN	NaN	NaN	NaN	NaN	NaN	NaN	NaN	NaN	NaN	NaN	NaN	NaN	NaN	NaN	NaN	NaN	NaN	NaN	NaN	NaN	NaN	NaN
NaN	NaN	NaN	NaN	NaN	NaN	NaN	NaN	NaN	NaN	NaN	NaN	NaN	NaN	NaN	NaN	NaN	NaN	NaN	NaN	NaN	NaN	NaN	NaN	NaN	NaN	NaN	NaN	NaN	NaN	NaN	NaN	NaN	NaN	NaN	NaN	NaN	NaN	NaN	NaN	NaN	NaN	NaN	NaN	NaN	NaN	NaN	NaN	NaN	NaN
NaN	NaN	NaN	NaN	NaN	NaN	NaN	NaN	NaN	NaN	NaN	NaN	NaN	NaN	NaN	NaN	NaN	NaN	NaN	NaN	NaN	NaN	NaN	NaN	NaN	NaN	NaN	NaN	NaN	NaN	NaN	NaN	NaN	NaN	NaN	NaN	NaN	NaN	NaN	NaN	NaN	NaN	NaN	NaN	NaN	NaN	NaN	NaN	NaN	NaN
NaN	NaN	NaN	NaN	NaN	NaN	NaN	NaN	NaN	NaN	NaN	NaN	NaN	NaN	NaN	NaN	NaN	NaN	NaN	NaN	NaN	NaN	NaN	NaN	NaN	NaN	NaN	NaN	NaN	NaN	NaN	NaN	NaN	NaN	NaN	NaN	NaN	NaN	NaN	NaN	NaN	NaN	NaN	NaN	NaN	NaN	NaN	NaN	NaN	NaN
NaN	NaN	NaN	NaN	NaN	NaN	NaN	NaN	NaN	NaN	NaN	NaN	NaN	NaN	NaN	NaN	NaN	NaN	NaN	NaN	NaN	NaN	NaN	NaN	NaN	NaN	NaN	NaN	NaN	NaN	NaN	NaN	NaN	NaN	NaN	NaN	NaN	NaN	NaN	NaN	NaN	NaN	NaN	NaN	NaN	NaN	NaN	NaN	NaN	NaN
NaN	NaN	NaN	NaN	NaN	NaN	NaN	NaN	NaN	NaN	NaN	NaN	NaN	NaN	NaN	NaN	NaN	NaN	NaN	NaN	NaN	NaN	NaN	NaN	NaN	NaN	NaN	NaN	NaN	NaN	NaN	NaN	NaN	NaN	NaN	NaN	NaN	NaN	NaN	NaN	NaN	NaN	NaN	NaN	NaN	NaN	NaN	NaN	NaN	NaN
NaN	NaN	NaN	NaN	NaN	NaN	NaN	NaN	NaN	NaN	NaN	NaN	NaN	NaN	NaN	NaN	NaN	NaN	NaN	NaN	NaN	NaN	NaN	NaN	NaN	NaN	NaN	NaN	NaN	NaN	NaN	NaN	NaN	NaN	NaN	NaN	NaN	NaN	NaN	NaN	NaN	NaN	NaN	NaN	NaN	NaN	NaN	NaN	NaN	NaN
NaN	NaN	NaN	NaN	NaN	NaN	NaN	NaN	NaN	NaN	NaN	NaN	NaN	NaN	NaN	NaN	NaN	NaN	NaN	NaN	NaN	NaN	NaN	NaN	NaN	NaN	NaN	NaN	NaN	NaN	NaN	NaN	NaN	NaN	NaN	NaN	NaN	NaN	NaN	NaN	NaN	NaN	NaN	NaN	NaN	NaN	NaN	NaN	NaN	NaN
NaN	NaN	NaN	NaN	NaN	NaN	NaN	NaN	NaN	NaN	NaN	NaN	NaN	NaN	NaN	NaN	NaN	NaN	NaN	NaN	NaN	NaN	NaN	NaN	NaN	NaN	NaN	NaN	NaN	NaN	NaN	NaN	NaN	NaN	NaN	NaN	NaN	NaN	NaN	NaN	NaN	NaN	NaN	NaN	NaN	NaN	NaN	NaN	NaN	NaN
NaN	NaN	NaN	NaN	NaN	NaN	NaN	NaN	NaN	NaN	NaN	NaN	NaN	NaN	NaN	NaN	NaN	NaN	NaN	NaN	NaN	NaN	NaN	NaN	NaN	NaN	NaN	NaN	NaN	NaN	NaN	NaN	NaN	NaN	NaN	NaN	NaN	NaN	NaN	NaN	NaN	NaN	NaN	NaN	NaN	NaN	NaN	NaN	NaN	NaN
NaN	NaN	NaN	NaN	NaN	NaN	NaN	NaN	NaN	NaN	NaN	NaN	NaN	NaN	NaN	NaN	NaN	NaN	NaN	NaN	NaN	NaN	NaN	NaN	NaN	NaN	NaN	NaN	NaN	NaN	NaN	NaN	NaN	NaN	NaN	NaN	NaN	NaN	NaN	NaN	NaN	NaN	NaN	NaN	NaN	NaN	NaN	NaN	NaN	NaN
NaN	NaN	NaN	NaN	NaN	NaN	NaN	NaN	NaN	NaN	NaN	NaN	NaN	0.0162706	NaN	NaN	NaN	NaN	NaN	NaN	NaN	NaN	NaN	NaN	NaN	NaN	NaN	NaN	NaN	NaN	NaN	NaN	NaN	NaN	NaN	NaN	NaN	NaN	NaN	NaN	NaN	NaN	NaN	NaN	NaN	NaN	NaN	NaN	NaN	NaN
NaN	NaN	NaN	NaN	NaN	NaN	NaN	NaN	NaN	NaN	NaN	NaN	NaN	NaN	NaN	NaN	NaN	NaN	NaN	NaN	NaN	NaN	NaN	NaN	NaN	NaN	NaN	NaN	NaN	NaN	NaN	NaN	NaN	NaN	NaN	NaN	NaN	NaN	NaN	NaN	NaN	NaN	NaN	NaN	NaN	NaN	NaN	NaN	NaN	NaN
NaN	NaN	NaN	NaN	NaN	NaN	NaN	NaN	NaN	NaN	NaN	0.025085	0.0248263	NaN	NaN	NaN	NaN	NaN	NaN	NaN	NaN	NaN	NaN	NaN	NaN	NaN	NaN	NaN	NaN	NaN	NaN	NaN	NaN	NaN	NaN	NaN	NaN	NaN	NaN	NaN	NaN	NaN	NaN	NaN	NaN	NaN	NaN	NaN	NaN	NaN
NaN	NaN	NaN	NaN	NaN	NaN	NaN	NaN	NaN	NaN	NaN	NaN	NaN	NaN	NaN	NaN	NaN	NaN	NaN	NaN	NaN	NaN	NaN	NaN	NaN	NaN	NaN	NaN	NaN	NaN	NaN	NaN	NaN	NaN	NaN	NaN	NaN	NaN	NaN	NaN	NaN	NaN	NaN	NaN	NaN	NaN	NaN	NaN	NaN	NaN
NaN	NaN	NaN	NaN	NaN	NaN	NaN	NaN	0.027619	0.0343386	NaN	NaN	NaN	NaN	NaN	NaN	NaN	NaN	NaN	NaN	NaN	NaN	NaN	NaN	NaN	NaN	NaN	NaN	NaN	NaN	NaN	NaN	NaN	NaN	NaN	NaN	NaN	NaN	NaN	NaN	NaN	NaN	NaN	NaN	NaN	NaN	NaN	NaN	NaN	NaN
NaN	NaN	NaN	NaN	NaN	NaN	NaN	NaN	0.0323752	NaN	NaN	NaN	NaN	NaN	NaN	NaN	NaN	NaN	NaN	NaN	NaN	NaN	NaN	NaN	NaN	NaN	NaN	NaN	NaN	NaN	NaN	NaN	NaN	NaN	NaN	NaN	NaN	NaN	NaN	NaN	NaN	NaN	NaN	NaN	NaN	NaN	NaN	NaN	NaN	NaN
NaN	NaN	NaN	NaN	NaN	NaN	0.0216674	0.0192566	NaN	NaN	NaN	NaN	NaN	NaN	NaN	NaN	NaN	NaN	NaN	NaN	NaN	NaN	NaN	NaN	NaN	NaN	NaN	NaN	NaN	NaN	NaN	NaN	NaN	NaN	NaN	NaN	NaN	NaN	NaN	NaN	NaN	NaN	NaN	NaN	NaN	NaN	NaN	NaN	NaN	NaN
NaN	NaN	NaN	NaN	NaN	NaN	0.0252719	NaN	NaN	NaN	NaN	NaN	NaN	NaN	NaN	NaN	NaN	NaN	NaN	NaN	NaN	NaN	NaN	NaN	NaN	NaN	NaN	NaN	NaN	NaN	NaN	NaN	NaN	NaN	NaN	NaN	NaN	NaN	NaN	NaN	NaN	NaN	NaN	NaN	NaN	NaN	NaN	NaN	NaN	NaN
NaN	NaN	NaN	NaN	NaN	NaN	NaN	NaN	NaN	NaN	NaN	NaN	NaN	NaN	NaN	NaN	NaN	NaN	NaN	NaN	NaN	NaN	NaN	NaN	NaN	NaN	NaN	NaN	NaN	NaN	NaN	0.0100221	0.010842	NaN	NaN	NaN	NaN	NaN	NaN	NaN	NaN	NaN	NaN	NaN	NaN	NaN	NaN	NaN	NaN	NaN
NaN	NaN	NaN	NaN	NaN	NaN	NaN	NaN	NaN	NaN	NaN	NaN	NaN	NaN	NaN	NaN	NaN	NaN	NaN	NaN	NaN	NaN	NaN	NaN	NaN	NaN	NaN	NaN	NaN	NaN	NaN	0.0141647	NaN	NaN	NaN	NaN	NaN	NaN	NaN	NaN	NaN	NaN	NaN	NaN	NaN	NaN	NaN	NaN	NaN	NaN
NaN	NaN	0.0346226	0.0342846	NaN	NaN	NaN	NaN	NaN	NaN	NaN	NaN	NaN	NaN	NaN	NaN	NaN	NaN	NaN	NaN	NaN	NaN	NaN	NaN	NaN	NaN	NaN	NaN	NaN	NaN	NaN	NaN	NaN	NaN	NaN	NaN	NaN	NaN	NaN	NaN	NaN	NaN	NaN	NaN	NaN	NaN	NaN	NaN	NaN	NaN
NaN	NaN	NaN	0.0306693	NaN	NaN	NaN	NaN	NaN	NaN	NaN	NaN	NaN	NaN	NaN	NaN	NaN	NaN	NaN	NaN	NaN	NaN	NaN	NaN	NaN	NaN	NaN	NaN	NaN	NaN	NaN	NaN	NaN	NaN	NaN	NaN	NaN	NaN	NaN	NaN	NaN	NaN	NaN	NaN	NaN	NaN	NaN	NaN	NaN	NaN
NaN	0.0371697	0.0330614	NaN	NaN	NaN	NaN	NaN	NaN	NaN	NaN	NaN	NaN	NaN	NaN	NaN	NaN	NaN	NaN	NaN	NaN	NaN	NaN	NaN	NaN	NaN	NaN	NaN	NaN	NaN	NaN	NaN	NaN	NaN	NaN	NaN	NaN	NaN	NaN	NaN	NaN	NaN	NaN	NaN	NaN	NaN	NaN	NaN	NaN	NaN
NaN	NaN	NaN	NaN	NaN	NaN	NaN	NaN	NaN	NaN	NaN	NaN	NaN	NaN	NaN	NaN	NaN	NaN	NaN	NaN	NaN	NaN	NaN	NaN	NaN	NaN	NaN	NaN	NaN	NaN	NaN	NaN	NaN	NaN	NaN	NaN	NaN	NaN	NaN	NaN	NaN	NaN	NaN	NaN	NaN	NaN	NaN	NaN	NaN	NaN
NaN	NaN	NaN	NaN	NaN	NaN	NaN	NaN	NaN	NaN	NaN	NaN	NaN	NaN	NaN	NaN	NaN	NaN	NaN	NaN	NaN	NaN	NaN	NaN	NaN	NaN	NaN	NaN	NaN	NaN	0.0185408	0.0185209	NaN	NaN	NaN	NaN	NaN	NaN	NaN	NaN	NaN	NaN	NaN	NaN	NaN	NaN	NaN	NaN	NaN	NaN
NaN	NaN	NaN	NaN	NaN	NaN	NaN	NaN	NaN	NaN	NaN	NaN	NaN	NaN	NaN	NaN	NaN	NaN	NaN	NaN	NaN	NaN	NaN	NaN	NaN	NaN	NaN	NaN	NaN	NaN	0.018296	0.0177752	NaN	NaN	NaN	NaN	NaN	NaN	NaN	NaN	NaN	NaN	NaN	NaN	NaN	NaN	NaN	NaN	NaN	NaN
NaN	NaN	NaN	NaN	NaN	NaN	NaN	NaN	NaN	NaN	NaN	NaN	NaN	NaN	NaN	NaN	NaN	NaN	NaN	NaN	NaN	NaN	NaN	NaN	NaN	NaN	NaN	NaN	NaN	NaN	NaN	NaN	NaN	NaN	NaN	NaN	NaN	NaN	NaN	NaN	NaN	NaN	NaN	NaN	NaN	NaN	NaN	NaN	NaN	NaN
NaN	NaN	NaN	NaN	NaN	NaN	NaN	NaN	NaN	NaN	NaN	NaN	NaN	NaN	NaN	NaN	NaN	NaN	NaN	NaN	NaN	NaN	NaN	NaN	NaN	NaN	NaN	NaN	NaN	NaN	NaN	NaN	NaN	NaN	NaN	NaN	NaN	NaN	NaN	NaN	NaN	NaN	NaN	NaN	NaN	NaN	NaN	NaN	NaN	NaN
NaN	NaN	NaN	NaN	NaN	NaN	NaN	NaN	NaN	NaN	NaN	NaN	NaN	NaN	NaN	NaN	NaN	NaN	NaN	NaN	NaN	NaN	NaN	NaN	NaN	NaN	NaN	NaN	NaN	NaN	NaN	NaN	NaN	NaN	NaN	NaN	NaN	NaN	NaN	NaN	NaN	NaN	NaN	NaN	NaN	NaN	NaN	NaN	NaN	NaN
NaN	0.0100276	0.00907988	NaN	NaN	NaN	NaN	NaN	NaN	NaN	NaN	NaN	NaN	NaN	NaN	NaN	NaN	NaN	NaN	NaN	NaN	NaN	NaN	NaN	NaN	NaN	NaN	NaN	NaN	NaN	NaN	NaN	NaN	NaN	NaN	NaN	NaN	NaN	NaN	NaN	NaN	NaN	NaN	NaN	NaN	NaN	NaN	NaN	NaN	NaN
NaN	NaN	NaN	NaN	NaN	NaN	NaN	NaN	NaN	NaN	NaN	NaN	NaN	NaN	NaN	NaN	NaN	NaN	NaN	NaN	NaN	NaN	NaN	NaN	NaN	NaN	NaN	NaN	NaN	NaN	NaN	NaN	NaN	NaN	NaN	NaN	NaN	NaN	NaN	NaN	NaN	NaN	NaN	NaN	NaN	NaN	NaN	NaN	NaN	NaN
NaN	NaN	NaN	NaN	NaN	NaN	NaN	NaN	NaN	NaN	NaN	NaN	NaN	NaN	NaN	NaN	NaN	NaN	NaN	NaN	NaN	NaN	NaN	NaN	NaN	NaN	NaN	NaN	NaN	NaN	NaN	NaN	NaN	NaN	NaN	NaN	NaN	NaN	NaN	NaN	NaN	NaN	NaN	NaN	NaN	NaN	NaN	NaN	NaN	NaN
NaN	NaN	NaN	NaN	NaN	NaN	NaN	NaN	NaN	NaN	NaN	NaN	NaN	NaN	NaN	NaN	NaN	NaN	NaN	NaN	NaN	NaN	NaN	NaN	NaN	NaN	NaN	NaN	NaN	NaN	NaN	NaN	NaN	NaN	NaN	NaN	NaN	NaN	NaN	NaN	NaN	NaN	NaN	NaN	NaN	NaN	NaN	NaN	0.022047	0.0232439
NaN	NaN	NaN	NaN	NaN	NaN	NaN	NaN	NaN	NaN	NaN	NaN	NaN	NaN	NaN	NaN	NaN	NaN	NaN	NaN	NaN	NaN	NaN	NaN	NaN	NaN	NaN	NaN	NaN	NaN	NaN	NaN	NaN	NaN	NaN	NaN	NaN	NaN	NaN	NaN	NaN	NaN	NaN	NaN	NaN	NaN	NaN	NaN	0.0223784	0.0229871
NaN	NaN	NaN	NaN	NaN	NaN	NaN	NaN	NaN	NaN	NaN	NaN	NaN	NaN	NaN	NaN	NaN	NaN	NaN	NaN	NaN	NaN	NaN	NaN	NaN	NaN	NaN	NaN	NaN	NaN	NaN	NaN	NaN	NaN	NaN	NaN	NaN	NaN	NaN	NaN	NaN	NaN	NaN	NaN	NaN	NaN	NaN	NaN	NaN	NaN
NaN	NaN	NaN	NaN	NaN	NaN	NaN	NaN	NaN	NaN	NaN	NaN	NaN	NaN	NaN	NaN	NaN	NaN	NaN	NaN	NaN	NaN	NaN	NaN	NaN	NaN	NaN	NaN	NaN	NaN	NaN	NaN	NaN	NaN	NaN	NaN	NaN	NaN	NaN	NaN	NaN	NaN	NaN	NaN	NaN	NaN	NaN	NaN	NaN	NaN
NaN	NaN	NaN	NaN	NaN	NaN	NaN	NaN	NaN	NaN	NaN	NaN	NaN	NaN	NaN	NaN	NaN	NaN	NaN	NaN	NaN	NaN	NaN	NaN	NaN	NaN	NaN	NaN	NaN	NaN	NaN	NaN	NaN	NaN	NaN	NaN	NaN	NaN	NaN	NaN	NaN	NaN	NaN	NaN	NaN	NaN	NaN	NaN	NaN	NaN
NaN	NaN	NaN	NaN	NaN	NaN	NaN	NaN	NaN	NaN	NaN	NaN	NaN	NaN	NaN	NaN	NaN	NaN	NaN	NaN	NaN	NaN	NaN	NaN	NaN	NaN	NaN	NaN	NaN	NaN	NaN	NaN	NaN	NaN	NaN	NaN	NaN	NaN	NaN	NaN	NaN	NaN	NaN	NaN	NaN	NaN	NaN	NaN	NaN	NaN
NaN	NaN	NaN	NaN	NaN	NaN	NaN	NaN	NaN	NaN	NaN	NaN	NaN	NaN	NaN	NaN	NaN	NaN	NaN	NaN	NaN	NaN	NaN	NaN	NaN	NaN	NaN	NaN	NaN	NaN	NaN	NaN	NaN	NaN	NaN	NaN	NaN	NaN	NaN	NaN	NaN	NaN	NaN	NaN	NaN	NaN	NaN	NaN	NaN	NaN
NaN	NaN	NaN	NaN	NaN	NaN	NaN	NaN	NaN	NaN	NaN	NaN	NaN	NaN	NaN	NaN	NaN	NaN	NaN	NaN	NaN	NaN	NaN	NaN	NaN	NaN	NaN	NaN	NaN	NaN	NaN	NaN	NaN	NaN	NaN	NaN	NaN	NaN	NaN	NaN	NaN	NaN	NaN	NaN	NaN	NaN	NaN	NaN	NaN	NaN
NaN	NaN	NaN	NaN	NaN	NaN	NaN	NaN	NaN	NaN	NaN	NaN	NaN	NaN	NaN	NaN	NaN	NaN	NaN	NaN	NaN	NaN	NaN	NaN	NaN	NaN	NaN	NaN	NaN	NaN	NaN	NaN	NaN	NaN	NaN	NaN	NaN	NaN	NaN	NaN	NaN	NaN	NaN	NaN	NaN	NaN	NaN	NaN	NaN	NaN
NaN	NaN	NaN	NaN	NaN	NaN	NaN	NaN	NaN	NaN	NaN	NaN	NaN	NaN	NaN	NaN	NaN	NaN	NaN	NaN	NaN	NaN	NaN	NaN	NaN	NaN	NaN	NaN	NaN	NaN	NaN	NaN	NaN	NaN	NaN	NaN	NaN	NaN	NaN	NaN	NaN	NaN	NaN	NaN	NaN	NaN	NaN	NaN	NaN	NaN
NaN	NaN	NaN	NaN	NaN	NaN	NaN	NaN	NaN	NaN	NaN	NaN	NaN	NaN	NaN	NaN	NaN	NaN	NaN	NaN	NaN	NaN	NaN	NaN	NaN	NaN	NaN	NaN	NaN	NaN	NaN	NaN	NaN	NaN	NaN	NaN	NaN	NaN	NaN	NaN	NaN	NaN	NaN	NaN	NaN	NaN	NaN	NaN	NaN	NaN
NaN	NaN	NaN	NaN	NaN	NaN	NaN	NaN	NaN	NaN	NaN	NaN	NaN	NaN	NaN	NaN	NaN	NaN	NaN	NaN	NaN	NaN	NaN	NaN	NaN	NaN	NaN	NaN	NaN	NaN	NaN	NaN	NaN	NaN	NaN	NaN	NaN	NaN	NaN	NaN	NaN	NaN	NaN	NaN	NaN	NaN	NaN	NaN	NaN	NaN
NaN	NaN	NaN	NaN	NaN	NaN	NaN	NaN	NaN	NaN	NaN	NaN	NaN	NaN	NaN	NaN	NaN	NaN	NaN	NaN	NaN	NaN	NaN	NaN	NaN	NaN	NaN	NaN	NaN	NaN	NaN	NaN	NaN	NaN	NaN	NaN	NaN	NaN	NaN	NaN	NaN	NaN	NaN	NaN	NaN	NaN	NaN	NaN	NaN	NaN
NaN	NaN	NaN	NaN	NaN	NaN	NaN	NaN	NaN	NaN	NaN	NaN	NaN	NaN	NaN	NaN	NaN	NaN	NaN	NaN	NaN	NaN	NaN	NaN	NaN	NaN	NaN	NaN	NaN	NaN	NaN	NaN	NaN	NaN	NaN	NaN	NaN	NaN	NaN	NaN	NaN	NaN	NaN	NaN	NaN	NaN	NaN	NaN	NaN	NaN
NaN	NaN	NaN	NaN	NaN	NaN	NaN	NaN	NaN	NaN	NaN	NaN	NaN	NaN	NaN	NaN	NaN	NaN	NaN	NaN	NaN	NaN	NaN	NaN	NaN	NaN	NaN	NaN	NaN	NaN	NaN	NaN	NaN	NaN	NaN	NaN	NaN	NaN	NaN	NaN	NaN	NaN	NaN	NaN	NaN	NaN	NaN	NaN	NaN	NaN
NaN	NaN	NaN	NaN	NaN	NaN	NaN	NaN	NaN	NaN	NaN	NaN	NaN	NaN	NaN	NaN	NaN	NaN	NaN	NaN	NaN	NaN	NaN	NaN	NaN	NaN	NaN	NaN	NaN	NaN	NaN	NaN	NaN	NaN	NaN	NaN	NaN	NaN	NaN	NaN	NaN	NaN	NaN	NaN	NaN	NaN	NaN	NaN	NaN	NaN
NaN	NaN	NaN	NaN	NaN	NaN	NaN	NaN	NaN	NaN	NaN	NaN	NaN	NaN	NaN	NaN	NaN	NaN	NaN	NaN	NaN	NaN	NaN	NaN	NaN	NaN	NaN	NaN	NaN	NaN	NaN	NaN	NaN	NaN	NaN	NaN	NaN	NaN	NaN	NaN	NaN	NaN	NaN	NaN	NaN	NaN	NaN	NaN	NaN	NaN
NaN	NaN	NaN	NaN	NaN	NaN	NaN	NaN	NaN	NaN	NaN	NaN	NaN	NaN	NaN	NaN	NaN	NaN	NaN	NaN	NaN	NaN	NaN	NaN	NaN	NaN	NaN	NaN	NaN	NaN	NaN	NaN	NaN	NaN	NaN	NaN	NaN	NaN	NaN	NaN	NaN	NaN	NaN	NaN	NaN	NaN	NaN	NaN	NaN	NaN
NaN	NaN	NaN	NaN	NaN	NaN	NaN	NaN	NaN	NaN	NaN	NaN	NaN	NaN	NaN	NaN	NaN	NaN	NaN	NaN	NaN	NaN	NaN	NaN	NaN	NaN	NaN	NaN	NaN	NaN	NaN	NaN	NaN	NaN	NaN	NaN	NaN	NaN	NaN	NaN	NaN	NaN	NaN	NaN	NaN	NaN	NaN	NaN	NaN	NaN
NaN	NaN	NaN	NaN	NaN	NaN	NaN	NaN	NaN	NaN	NaN	NaN	NaN	NaN	NaN	NaN	NaN	NaN	NaN	NaN	NaN	NaN	NaN	NaN	NaN	NaN	NaN	NaN	NaN	NaN	NaN	NaN	NaN	NaN	NaN	NaN	NaN	NaN	NaN	NaN	NaN	NaN	NaN	NaN	NaN	NaN	NaN	NaN	NaN	NaN
NaN	NaN	NaN	NaN	NaN	NaN	NaN	NaN	NaN	NaN	NaN	NaN	NaN	NaN	NaN	NaN	NaN	NaN	NaN	NaN	NaN	NaN	NaN	NaN	NaN	NaN	NaN	NaN	NaN	NaN	NaN	NaN	NaN	NaN	NaN	NaN	NaN	NaN	NaN	NaN	NaN	NaN	NaN	NaN	NaN	NaN	NaN	NaN	NaN	NaN
NaN	NaN	NaN	NaN	NaN	NaN	NaN	NaN	NaN	NaN	NaN	NaN	NaN	NaN	NaN	NaN	NaN	NaN	NaN	NaN	NaN	NaN	NaN	NaN	NaN	NaN	NaN	NaN	0.0149471	NaN	NaN	NaN	NaN	NaN	NaN	NaN	NaN	NaN	NaN	NaN	NaN	NaN	NaN	NaN	NaN	NaN	NaN	NaN	NaN	NaN
NaN	NaN	NaN	NaN	NaN	NaN	NaN	NaN	NaN	NaN	NaN	NaN	NaN	NaN	NaN	NaN	NaN	NaN	NaN	NaN	NaN	NaN	NaN	NaN	NaN	NaN	NaN	NaN	0.0145484	NaN	NaN	NaN	NaN	NaN	NaN	NaN	NaN	NaN	NaN	NaN	NaN	NaN	NaN	NaN	NaN	NaN	NaN	NaN	NaN	NaN
NaN	NaN	NaN	NaN	NaN	NaN	NaN	NaN	NaN	NaN	NaN	NaN	NaN	NaN	NaN	NaN	NaN	NaN	NaN	NaN	NaN	NaN	NaN	NaN	NaN	NaN	NaN	NaN	NaN	NaN	NaN	NaN	NaN	NaN	NaN	NaN	NaN	NaN	NaN	NaN	NaN	NaN	NaN	NaN	NaN	NaN	NaN	NaN	NaN	NaN
NaN	NaN	NaN	NaN	NaN	NaN	NaN	NaN	NaN	NaN	NaN	NaN	NaN	NaN	NaN	NaN	NaN	NaN	NaN	NaN	NaN	NaN	NaN	NaN	NaN	NaN	NaN	NaN	NaN	NaN	NaN	NaN	NaN	NaN	NaN	NaN	NaN	NaN	NaN	NaN	NaN	NaN	NaN	NaN	NaN	NaN	NaN	NaN	NaN	NaN
NaN	NaN	NaN	NaN	NaN	NaN	NaN	NaN	NaN	NaN	NaN	NaN	NaN	NaN	NaN	NaN	NaN	NaN	NaN	NaN	NaN	NaN	NaN	NaN	NaN	NaN	NaN	NaN	NaN	NaN	NaN	NaN	NaN	NaN	NaN	NaN	NaN	NaN	NaN	NaN	NaN	NaN	NaN	NaN	NaN	NaN	NaN	NaN	NaN	NaN
NaN	NaN	NaN	NaN	NaN	NaN	NaN	NaN	NaN	NaN	NaN	NaN	NaN	NaN	NaN	NaN	NaN	NaN	NaN	NaN	NaN	NaN	NaN	NaN	NaN	NaN	NaN	NaN	NaN	NaN	NaN	NaN	NaN	NaN	NaN	NaN	NaN	NaN	NaN	NaN	NaN	NaN	NaN	NaN	NaN	NaN	NaN	NaN	NaN	NaN
NaN	NaN	NaN	NaN	NaN	NaN	NaN	NaN	NaN	NaN	NaN	NaN	NaN	NaN	NaN	NaN	NaN	NaN	NaN	NaN	NaN	NaN	NaN	NaN	NaN	NaN	NaN	NaN	NaN	NaN	NaN	NaN	NaN	NaN	NaN	NaN	NaN	NaN	NaN	NaN	NaN	NaN	NaN	NaN	NaN	NaN	NaN	NaN	NaN	NaN
NaN	NaN	NaN	NaN	NaN	NaN	NaN	NaN	NaN	NaN	NaN	NaN	NaN	NaN	NaN	NaN	NaN	NaN	NaN	NaN	NaN	NaN	NaN	NaN	NaN	NaN	NaN	NaN	NaN	NaN	NaN	NaN	NaN	NaN	NaN	NaN	NaN	NaN	NaN	NaN	NaN	NaN	NaN	NaN	NaN	NaN	NaN	NaN	NaN	NaN
NaN	NaN	NaN	NaN	NaN	NaN	NaN	NaN	NaN	NaN	NaN	NaN	NaN	NaN	NaN	NaN	NaN	NaN	NaN	NaN	NaN	NaN	NaN	NaN	NaN	NaN	NaN	NaN	NaN	NaN	NaN	NaN	NaN	NaN	NaN	NaN	NaN	NaN	NaN	NaN	NaN	NaN	NaN	NaN	NaN	NaN	NaN	NaN	NaN	NaN
NaN	NaN	NaN	NaN	NaN	NaN	NaN	NaN	NaN	NaN	NaN	NaN	NaN	NaN	NaN	NaN	NaN	NaN	NaN	NaN	NaN	NaN	NaN	NaN	NaN	NaN	NaN	NaN	NaN	NaN	NaN	NaN	NaN	NaN	NaN	NaN	NaN	NaN	NaN	NaN	NaN	NaN	NaN	NaN	NaN	NaN	NaN	NaN	NaN	NaN
NaN	NaN	NaN	NaN	NaN	NaN	NaN	NaN	NaN	NaN	NaN	NaN	NaN	NaN	NaN	NaN	NaN	NaN	NaN	NaN	NaN	NaN	NaN	NaN	NaN	NaN	NaN	NaN	NaN	NaN	NaN	NaN	NaN	NaN	NaN	NaN	NaN	NaN	NaN	NaN	NaN	NaN	NaN	NaN	NaN	NaN	NaN	NaN	NaN	NaN
NaN	NaN	NaN	NaN	NaN	NaN	NaN	NaN	NaN	NaN	NaN	NaN	NaN	NaN	NaN	NaN	NaN	NaN	NaN	NaN	NaN	NaN	NaN	NaN	NaN	NaN	NaN	NaN	NaN	NaN	NaN	NaN	NaN	NaN	NaN	NaN	NaN	NaN	NaN	NaN	NaN	NaN	NaN	NaN	NaN	NaN	NaN	NaN	NaN	NaN
NaN	NaN	NaN	NaN	NaN	NaN	NaN	NaN	NaN	NaN	NaN	NaN	NaN	NaN	NaN	NaN	NaN	NaN	NaN	NaN	NaN	NaN	NaN	NaN	NaN	NaN	NaN	NaN	NaN	NaN	NaN	NaN	NaN	NaN	NaN	NaN	NaN	NaN	NaN	NaN	NaN	NaN	NaN	NaN	NaN	NaN	NaN	NaN	NaN	NaN
NaN	NaN	NaN	NaN	NaN	NaN	NaN	NaN	NaN	NaN	NaN	NaN	NaN	NaN	NaN	NaN	NaN	NaN	NaN	NaN	NaN	NaN	NaN	NaN	NaN	NaN	NaN	NaN	NaN	NaN	NaN	NaN	NaN	NaN	NaN	NaN	NaN	NaN	NaN	NaN	NaN	NaN	NaN	NaN	NaN	NaN	NaN	NaN	NaN	NaN
NaN	NaN	NaN	NaN	NaN	NaN	NaN	NaN	NaN	NaN	NaN	NaN	NaN	NaN	NaN	NaN	NaN	NaN	NaN	NaN	NaN	NaN	NaN	NaN	NaN	NaN	NaN	NaN	NaN	NaN	NaN	NaN	NaN	NaN	NaN	NaN	NaN	NaN	NaN	NaN	NaN	NaN	NaN	NaN	NaN	NaN	NaN	NaN	NaN	NaN
NaN	NaN	NaN	NaN	NaN	NaN	NaN	NaN	NaN	NaN	NaN	NaN	NaN	NaN	NaN	NaN	NaN	NaN	NaN	NaN	NaN	NaN	NaN	NaN	NaN	NaN	NaN	NaN	NaN	NaN	NaN	NaN	NaN	NaN	NaN	NaN	NaN	NaN	NaN	NaN	NaN	NaN	NaN	NaN	NaN	NaN	NaN	NaN	NaN	NaN
NaN	NaN	NaN	NaN	NaN	NaN	NaN	NaN	NaN	NaN	NaN	NaN	NaN	NaN	NaN	NaN	NaN	NaN	NaN	NaN	NaN	NaN	NaN	NaN	NaN	NaN	NaN	NaN	NaN	NaN	NaN	NaN	NaN	NaN	NaN	NaN	NaN	NaN	NaN	NaN	NaN	NaN	NaN	NaN	NaN	NaN	NaN	NaN	NaN	NaN
NaN	NaN	NaN	NaN	NaN	NaN	NaN	NaN	NaN	NaN	NaN	NaN	NaN	NaN	NaN	NaN	NaN	NaN	NaN	NaN	NaN	NaN	NaN	NaN	NaN	NaN	NaN	NaN	NaN	NaN	NaN	NaN	NaN	NaN	NaN	NaN	NaN	NaN	NaN	NaN	NaN	NaN	NaN	NaN	NaN	NaN	NaN	NaN	NaN	NaN
NaN	NaN	NaN	NaN	NaN	NaN	NaN	NaN	NaN	NaN	NaN	NaN	NaN	NaN	NaN	NaN	NaN	NaN	NaN	NaN	NaN	NaN	NaN	NaN	NaN	NaN	NaN	NaN	NaN	NaN	NaN	NaN	NaN	NaN	NaN	NaN	NaN	NaN	NaN	NaN	NaN	NaN	NaN	NaN	NaN	NaN	NaN	NaN	NaN	NaN
NaN	NaN	NaN	NaN	NaN	NaN	NaN	NaN	NaN	NaN	NaN	NaN	NaN	NaN	NaN	NaN	NaN	NaN	NaN	NaN	NaN	NaN	NaN	NaN	NaN	NaN	NaN	NaN	NaN	NaN	NaN	NaN	NaN	NaN	NaN	NaN	NaN	NaN	NaN	NaN	NaN	NaN	NaN	NaN	NaN	NaN	NaN	NaN	NaN	NaN
NaN	NaN	NaN	NaN	NaN	NaN	NaN	NaN	NaN	NaN	NaN	NaN	NaN	NaN	NaN	NaN	NaN	NaN	NaN	NaN	NaN	NaN	NaN	NaN	NaN	NaN	NaN	NaN	NaN	NaN	NaN	NaN	NaN	NaN	NaN	NaN	NaN	NaN	NaN	NaN	NaN	NaN	NaN	NaN	NaN	NaN	NaN	NaN	NaN	NaN
NaN	NaN	NaN	NaN	NaN	NaN	NaN	NaN	NaN	NaN	NaN	NaN	NaN	NaN	NaN	NaN	NaN	NaN	NaN	NaN	NaN	NaN	NaN	NaN	NaN	NaN	NaN	NaN	NaN	NaN	NaN	NaN	NaN	NaN	NaN	NaN	NaN	NaN	NaN	NaN	NaN	NaN	NaN	NaN	NaN	NaN	NaN	NaN	NaN	NaN
NaN	NaN	NaN	NaN	NaN	NaN	NaN	NaN	NaN	NaN	NaN	NaN	NaN	NaN	NaN	NaN	NaN	NaN	NaN	NaN	NaN	NaN	NaN	NaN	NaN	NaN	NaN	NaN	NaN	NaN	NaN	NaN	NaN	NaN	NaN	NaN	NaN	NaN	NaN	NaN	NaN	NaN	NaN	NaN	NaN	NaN	NaN	NaN	NaN	NaN
NaN	NaN	NaN	NaN	NaN	NaN	NaN	NaN	NaN	NaN	NaN	NaN	NaN	NaN	NaN	NaN	NaN	NaN	NaN	NaN	NaN	NaN	NaN	NaN	NaN	NaN	NaN	NaN	NaN	NaN	NaN	NaN	NaN	NaN	NaN	NaN	NaN	NaN	NaN	NaN	NaN	NaN	NaN	NaN	NaN	NaN	NaN	NaN	NaN	NaN
NaN	NaN	NaN	NaN	NaN	NaN	NaN	NaN	NaN	NaN	NaN	NaN	NaN	NaN	NaN	NaN	NaN	NaN	NaN	NaN	NaN	NaN	NaN	NaN	NaN	NaN	NaN	NaN	NaN	NaN	NaN	NaN	NaN	NaN	NaN	NaN	NaN	NaN	NaN	NaN	NaN	NaN	NaN	NaN	NaN	NaN	NaN	NaN	NaN	NaN
NaN	NaN	NaN	NaN	NaN	NaN	NaN	NaN	NaN	NaN	NaN	NaN	NaN	NaN	NaN	NaN	NaN	NaN	NaN	NaN	NaN	NaN	NaN	NaN	NaN	NaN	NaN	NaN	NaN	NaN	NaN	NaN	NaN	NaN	NaN	NaN	NaN	NaN	NaN	NaN	NaN	NaN	NaN	NaN	NaN	NaN	NaN	NaN	NaN	NaN
NaN	NaN	NaN	NaN	NaN	NaN	NaN	NaN	NaN	NaN	NaN	NaN	NaN	NaN	NaN	NaN	NaN	NaN	NaN	NaN	NaN	NaN	NaN	NaN	NaN	0.00527016	0.0052757	NaN	NaN	NaN	NaN	NaN	NaN	NaN	NaN	NaN	NaN	NaN	NaN	NaN	NaN	NaN	NaN	NaN	NaN	NaN	NaN	NaN	NaN	NaN
NaN	NaN	NaN	NaN	NaN	NaN	NaN	NaN	NaN	NaN	NaN	NaN	NaN	NaN	NaN	NaN	NaN	NaN	NaN	NaN	NaN	NaN	NaN	NaN	NaN	NaN	NaN	NaN	NaN	NaN	NaN	NaN	NaN	NaN	NaN	NaN	NaN	NaN	NaN	NaN	NaN	NaN	NaN	NaN	NaN	NaN	NaN	NaN	NaN	NaN
NaN	NaN	NaN	NaN	NaN	NaN	NaN	NaN	NaN	NaN	NaN	NaN	NaN	NaN	NaN	NaN	NaN	NaN	NaN	NaN	NaN	NaN	NaN	NaN	NaN	NaN	NaN	NaN	NaN	NaN	NaN	NaN	NaN	NaN	NaN	NaN	NaN	NaN	NaN	NaN	NaN	NaN	NaN	NaN	NaN	NaN	NaN	NaN	NaN	NaN
NaN	NaN	NaN	NaN	NaN	NaN	NaN	NaN	NaN	NaN	NaN	NaN	NaN	NaN	NaN	NaN	NaN	NaN	NaN	NaN	NaN	NaN	NaN	NaN	NaN	NaN	NaN	NaN	NaN	NaN	NaN	NaN	NaN	NaN	NaN	NaN	NaN	NaN	NaN	NaN	NaN	NaN	NaN	NaN	NaN	NaN	NaN	NaN	NaN	NaN
NaN	NaN	NaN	NaN	NaN	NaN	NaN	NaN	NaN	NaN	NaN	NaN	NaN	NaN	NaN	NaN	NaN	NaN	NaN	NaN	NaN	NaN	NaN	NaN	NaN	NaN	NaN	NaN	NaN	NaN	NaN	NaN	NaN	NaN	NaN	NaN	NaN	NaN	NaN	NaN	NaN	NaN	NaN	NaN	NaN	NaN	NaN	NaN	NaN	NaN
NaN	NaN	NaN	NaN	NaN	NaN	NaN	NaN	NaN	NaN	NaN	NaN	NaN	NaN	NaN	NaN	NaN	NaN	NaN	NaN	NaN	NaN	NaN	NaN	NaN	NaN	NaN	NaN	NaN	NaN	NaN	NaN	NaN	NaN	NaN	NaN	NaN	NaN	NaN	NaN	NaN	NaN	NaN	NaN	NaN	NaN	NaN	NaN	NaN	NaN
NaN	NaN	NaN	NaN	NaN	NaN	NaN	NaN	NaN	NaN	NaN	NaN	NaN	NaN	NaN	NaN	NaN	NaN	NaN	NaN	NaN	NaN	NaN	NaN	NaN	NaN	NaN	NaN	NaN	NaN	NaN	NaN	NaN	NaN	NaN	NaN	NaN	NaN	NaN	NaN	NaN	NaN	NaN	NaN	NaN	NaN	NaN	NaN	NaN	NaN
NaN	NaN	NaN	NaN	NaN	NaN	NaN	NaN	NaN	NaN	NaN	NaN	NaN	NaN	NaN	NaN	NaN	NaN	NaN	NaN	NaN	NaN	NaN	NaN	NaN	NaN	NaN	NaN	NaN	NaN	NaN	NaN	NaN	NaN	NaN	NaN	NaN	NaN	NaN	NaN	NaN	NaN	NaN	NaN	NaN	NaN	NaN	NaN	NaN	NaN
NaN	NaN	NaN	NaN	NaN	NaN	NaN	NaN	NaN	NaN	NaN	NaN	NaN	NaN	NaN	NaN	NaN	NaN	NaN	NaN	NaN	NaN	NaN	NaN	NaN	NaN	NaN	NaN	NaN	NaN	NaN	NaN	NaN	NaN	NaN	NaN	NaN	NaN	NaN	NaN	NaN	NaN	NaN	NaN	NaN	NaN	NaN	NaN	NaN	NaN
NaN	NaN	NaN	NaN	NaN	NaN	NaN	NaN	NaN	NaN	NaN	NaN	NaN	NaN	NaN	NaN	NaN	NaN	NaN	NaN	NaN	NaN	NaN	NaN	NaN	NaN	NaN	NaN	NaN	NaN	NaN	NaN	NaN	NaN	NaN	NaN	NaN	NaN	NaN	NaN	NaN	NaN	NaN	NaN	NaN	NaN	NaN	NaN	NaN	NaN
NaN	NaN	NaN	NaN	NaN	NaN	NaN	NaN	NaN	NaN	NaN	NaN	NaN	NaN	NaN	NaN	NaN	NaN	NaN	NaN	NaN	NaN	NaN	NaN	NaN	NaN	NaN	NaN	NaN	NaN	NaN	NaN	NaN	NaN	NaN	NaN	NaN	NaN	NaN	NaN	NaN	NaN	NaN	NaN	NaN	NaN	NaN	NaN	NaN	NaN
NaN	NaN	NaN	NaN	NaN	NaN	NaN	NaN	NaN	NaN	NaN	NaN	NaN	NaN	NaN	NaN	NaN	NaN	NaN	NaN	NaN	NaN	NaN	NaN	NaN	NaN	NaN	NaN	NaN	NaN	NaN	NaN	NaN	NaN	NaN	NaN	NaN	NaN	NaN	NaN	NaN	NaN	NaN	NaN	NaN	NaN	NaN	NaN	NaN	NaN
NaN	NaN	NaN	NaN	NaN	NaN	NaN	NaN	NaN	NaN	NaN	NaN	NaN	NaN	NaN	NaN	NaN	NaN	NaN	NaN	NaN	NaN	NaN	NaN	NaN	NaN	NaN	NaN	NaN	NaN	NaN	NaN	NaN	NaN	NaN	NaN	NaN	NaN	NaN	NaN	NaN	NaN	NaN	NaN	NaN	NaN	NaN	NaN	NaN	NaN
NaN	NaN	0.0168263	0.0144786	0.0132509	NaN	NaN	NaN	NaN	NaN	NaN	NaN	NaN	NaN	NaN	NaN	NaN	NaN	NaN	NaN	NaN	NaN	NaN	NaN	NaN	NaN	NaN	NaN	NaN	NaN	NaN	NaN	NaN	NaN	NaN	NaN	NaN	NaN	NaN	NaN	NaN	NaN	NaN	NaN	NaN	NaN	NaN	NaN	NaN	NaN
NaN	NaN	0.0154012	0.0149801	0.0132509	NaN	NaN	NaN	NaN	NaN	NaN	NaN	NaN	NaN	NaN	NaN	NaN	NaN	NaN	NaN	NaN	NaN	NaN	NaN	NaN	NaN	NaN	NaN	NaN	NaN	NaN	NaN	NaN	NaN	NaN	NaN	NaN	NaN	NaN	NaN	NaN	NaN	NaN	NaN	NaN	NaN	NaN	NaN	NaN	NaN
NaN	NaN	NaN	NaN	NaN	NaN	NaN	NaN	NaN	NaN	NaN	NaN	NaN	NaN	NaN	NaN	NaN	NaN	NaN	NaN	NaN	NaN	NaN	NaN	NaN	NaN	NaN	NaN	NaN	NaN	NaN	NaN	NaN	NaN	NaN	NaN	NaN	NaN	NaN	NaN	NaN	NaN	NaN	NaN	NaN	NaN	NaN	NaN	NaN	NaN
NaN	NaN	NaN	NaN	NaN	NaN	NaN	NaN	NaN	NaN	NaN	NaN	NaN	NaN	NaN	NaN	NaN	NaN	NaN	NaN	NaN	NaN	NaN	NaN	NaN	NaN	NaN	NaN	NaN	NaN	NaN	NaN	NaN	NaN	NaN	NaN	NaN	NaN	NaN	NaN	NaN	NaN	NaN	NaN	NaN	NaN	NaN	NaN	NaN	NaN
NaN	NaN	NaN	NaN	NaN	NaN	NaN	NaN	NaN	NaN	NaN	NaN	NaN	NaN	NaN	NaN	NaN	NaN	NaN	NaN	NaN	NaN	NaN	NaN	NaN	NaN	NaN	NaN	NaN	NaN	NaN	NaN	NaN	NaN	NaN	NaN	NaN	NaN	NaN	NaN	NaN	NaN	NaN	NaN	NaN	NaN	NaN	NaN	NaN	NaN
NaN	NaN	NaN	NaN	NaN	NaN	NaN	NaN	NaN	NaN	NaN	NaN	NaN	NaN	NaN	NaN	NaN	NaN	NaN	NaN	NaN	NaN	NaN	NaN	NaN	NaN	NaN	NaN	NaN	NaN	NaN	NaN	NaN	NaN	NaN	NaN	NaN	NaN	NaN	NaN	NaN	NaN	NaN	NaN	NaN	NaN	NaN	NaN	NaN	NaN
NaN	NaN	NaN	NaN	NaN	NaN	NaN	NaN	NaN	NaN	NaN	NaN	NaN	NaN	NaN	NaN	NaN	NaN	NaN	NaN	NaN	NaN	NaN	NaN	NaN	NaN	NaN	NaN	NaN	NaN	NaN	NaN	NaN	NaN	NaN	NaN	NaN	NaN	NaN	NaN	NaN	NaN	NaN	NaN	NaN	NaN	NaN	NaN	NaN	NaN
NaN	NaN	NaN	NaN	NaN	NaN	NaN	NaN	NaN	NaN	NaN	NaN	NaN	NaN	NaN	NaN	NaN	NaN	NaN	NaN	NaN	NaN	NaN	NaN	NaN	NaN	NaN	NaN	NaN	NaN	NaN	NaN	NaN	NaN	NaN	NaN	NaN	NaN	NaN	NaN	NaN	NaN	NaN	NaN	NaN	NaN	NaN	NaN	NaN	NaN
NaN	NaN	NaN	NaN	NaN	NaN	0.0167638	NaN	NaN	NaN	NaN	NaN	NaN	NaN	NaN	NaN	NaN	NaN	NaN	NaN	NaN	NaN	NaN	NaN	NaN	NaN	NaN	NaN	NaN	NaN	NaN	NaN	NaN	NaN	NaN	NaN	NaN	NaN	NaN	NaN	NaN	NaN	NaN	NaN	NaN	NaN	NaN	NaN	NaN	NaN
NaN	NaN	NaN	NaN	NaN	NaN	0.0171083	NaN	NaN	NaN	NaN	NaN	NaN	NaN	NaN	NaN	NaN	NaN	NaN	NaN	NaN	NaN	NaN	NaN	NaN	NaN	NaN	NaN	NaN	NaN	NaN	NaN	NaN	NaN	NaN	NaN	NaN	NaN	NaN	NaN	NaN	NaN	NaN	NaN	NaN	NaN	NaN	NaN	NaN	NaN
NaN	NaN	NaN	NaN	NaN	NaN	NaN	NaN	NaN	NaN	NaN	NaN	NaN	NaN	NaN	NaN	NaN	NaN	NaN	NaN	NaN	NaN	NaN	NaN	NaN	NaN	NaN	NaN	NaN	NaN	NaN	NaN	NaN	NaN	NaN	NaN	NaN	NaN	NaN	NaN	NaN	NaN	NaN	NaN	NaN	NaN	NaN	NaN	NaN	NaN
NaN	NaN	NaN	NaN	NaN	NaN	NaN	NaN	NaN	NaN	NaN	NaN	NaN	NaN	NaN	NaN	NaN	NaN	NaN	NaN	NaN	NaN	NaN	NaN	NaN	NaN	NaN	NaN	NaN	NaN	NaN	NaN	NaN	NaN	NaN	NaN	NaN	NaN	NaN	NaN	NaN	NaN	NaN	NaN	NaN	NaN	NaN	NaN	NaN	NaN
NaN	NaN	NaN	NaN	NaN	NaN	NaN	NaN	NaN	NaN	NaN	NaN	NaN	NaN	NaN	NaN	NaN	NaN	NaN	NaN	NaN	NaN	NaN	NaN	NaN	NaN	NaN	NaN	NaN	NaN	NaN	NaN	NaN	NaN	NaN	NaN	NaN	NaN	NaN	NaN	NaN	NaN	NaN	NaN	NaN	NaN	NaN	NaN	NaN	NaN
NaN	NaN	NaN	NaN	NaN	NaN	NaN	NaN	NaN	NaN	NaN	NaN	NaN	NaN	NaN	NaN	NaN	NaN	NaN	NaN	NaN	NaN	NaN	NaN	NaN	NaN	NaN	NaN	NaN	NaN	NaN	NaN	NaN	NaN	NaN	NaN	NaN	NaN	NaN	NaN	NaN	NaN	NaN	NaN	NaN	NaN	NaN	NaN	NaN	NaN
NaN	NaN	NaN	NaN	NaN	NaN	NaN	NaN	NaN	NaN	NaN	NaN	NaN	NaN	NaN	NaN	NaN	NaN	NaN	NaN	NaN	NaN	NaN	NaN	NaN	NaN	NaN	NaN	NaN	NaN	NaN	NaN	NaN	NaN	NaN	NaN	NaN	NaN	NaN	NaN	NaN	NaN	NaN	NaN	NaN	NaN	NaN	NaN	NaN	NaN
NaN	NaN	NaN	NaN	NaN	NaN	NaN	NaN	NaN	NaN	NaN	NaN	NaN	NaN	NaN	NaN	NaN	NaN	NaN	NaN	NaN	NaN	NaN	NaN	NaN	NaN	NaN	NaN	NaN	NaN	NaN	NaN	NaN	NaN	NaN	NaN	NaN	NaN	NaN	NaN	NaN	NaN	NaN	NaN	NaN	NaN	NaN	NaN	NaN	NaN
NaN	NaN	NaN	NaN	NaN	NaN	NaN	NaN	NaN	NaN	NaN	NaN	NaN	NaN	NaN	NaN	NaN	NaN	NaN	NaN	NaN	NaN	NaN	NaN	NaN	NaN	NaN	NaN	NaN	NaN	NaN	NaN	NaN	NaN	NaN	NaN	NaN	NaN	NaN	NaN	NaN	NaN	NaN	NaN	NaN	NaN	NaN	NaN	NaN	NaN
NaN	NaN	NaN	NaN	NaN	NaN	NaN	NaN	NaN	NaN	NaN	NaN	NaN	NaN	NaN	NaN	NaN	NaN	NaN	NaN	NaN	NaN	NaN	NaN	NaN	NaN	NaN	NaN	NaN	NaN	NaN	NaN	NaN	NaN	NaN	NaN	NaN	NaN	NaN	NaN	NaN	NaN	NaN	NaN	NaN	NaN	NaN	NaN	NaN	NaN
NaN	NaN	NaN	NaN	NaN	NaN	NaN	NaN	NaN	NaN	NaN	NaN	NaN	NaN	NaN	NaN	NaN	NaN	NaN	NaN	NaN	NaN	NaN	NaN	NaN	NaN	NaN	NaN	NaN	NaN	NaN	NaN	NaN	NaN	NaN	NaN	NaN	NaN	NaN	NaN	NaN	NaN	NaN	NaN	NaN	NaN	NaN	NaN	NaN	NaN
NaN	NaN	NaN	NaN	NaN	NaN	NaN	NaN	NaN	NaN	NaN	NaN	NaN	NaN	NaN	NaN	NaN	NaN	NaN	NaN	NaN	NaN	NaN	NaN	NaN	NaN	NaN	NaN	NaN	NaN	NaN	NaN	NaN	NaN	NaN	NaN	NaN	NaN	NaN	NaN	NaN	NaN	NaN	NaN	NaN	NaN	NaN	NaN	NaN	NaN
NaN	NaN	NaN	NaN	NaN	NaN	NaN	NaN	NaN	NaN	NaN	NaN	NaN	NaN	NaN	NaN	NaN	NaN	NaN	NaN	NaN	NaN	NaN	NaN	NaN	NaN	NaN	NaN	NaN	NaN	NaN	NaN	NaN	NaN	NaN	NaN	NaN	NaN	NaN	NaN	NaN	NaN	NaN	NaN	NaN	NaN	NaN	NaN	NaN	NaN
NaN	NaN	NaN	NaN	NaN	NaN	NaN	NaN	NaN	NaN	NaN	NaN	NaN	NaN	NaN	NaN	NaN	NaN	NaN	NaN	NaN	NaN	NaN	NaN	NaN	NaN	NaN	NaN	NaN	NaN	NaN	NaN	NaN	NaN	NaN	NaN	NaN	NaN	NaN	NaN	NaN	NaN	NaN	NaN	NaN	NaN	NaN	NaN	NaN	NaN
0	0	0	0	0	0	0	0	0	0	0	0	0	0	0	0	0	0	0	0	0	0	0	0	0	0	0	0	0	0	0	0	0	0	0	0	0	0	0	0	0	0	0	0	0	0	0	0	0	0
[truncated: 151 more columns]

## Sheet: SI Figure S9 Panel D3
NaN	NaN	NaN	NaN	NaN	NaN	NaN	NaN	NaN	NaN	NaN	NaN	NaN	NaN	NaN	NaN	NaN	NaN	NaN	NaN	NaN	NaN	NaN	NaN	NaN	NaN	NaN	NaN	NaN	NaN	NaN	NaN	NaN	NaN	NaN	NaN	NaN	NaN	NaN	NaN	NaN	NaN	NaN	NaN	NaN	NaN	NaN	NaN	NaN	NaN
NaN	NaN	NaN	NaN	NaN	NaN	NaN	NaN	NaN	NaN	NaN	NaN	NaN	NaN	NaN	NaN	NaN	NaN	NaN	NaN	NaN	NaN	NaN	NaN	NaN	NaN	NaN	NaN	NaN	NaN	NaN	NaN	NaN	NaN	NaN	NaN	NaN	NaN	NaN	NaN	NaN	NaN	NaN	NaN	NaN	NaN	NaN	NaN	NaN	NaN
NaN	NaN	NaN	NaN	NaN	NaN	NaN	NaN	NaN	NaN	NaN	NaN	NaN	NaN	NaN	NaN	NaN	NaN	NaN	NaN	NaN	NaN	NaN	NaN	NaN	NaN	NaN	NaN	NaN	NaN	NaN	NaN	NaN	NaN	NaN	NaN	NaN	NaN	NaN	NaN	NaN	NaN	NaN	NaN	NaN	NaN	NaN	NaN	NaN	NaN
NaN	NaN	NaN	NaN	NaN	NaN	NaN	NaN	NaN	NaN	NaN	NaN	NaN	NaN	NaN	NaN	NaN	NaN	NaN	NaN	NaN	NaN	NaN	NaN	NaN	NaN	NaN	NaN	NaN	NaN	NaN	NaN	NaN	NaN	NaN	NaN	NaN	NaN	NaN	NaN	NaN	NaN	NaN	NaN	NaN	NaN	NaN	NaN	NaN	NaN
NaN	NaN	NaN	NaN	NaN	NaN	NaN	NaN	NaN	NaN	NaN	NaN	NaN	NaN	NaN	NaN	NaN	NaN	NaN	NaN	NaN	NaN	NaN	NaN	NaN	NaN	NaN	NaN	NaN	NaN	NaN	NaN	NaN	NaN	NaN	NaN	NaN	NaN	NaN	NaN	NaN	NaN	NaN	NaN	NaN	NaN	NaN	NaN	NaN	NaN
NaN	NaN	NaN	NaN	NaN	NaN	NaN	NaN	NaN	NaN	NaN	NaN	NaN	NaN	NaN	NaN	NaN	NaN	NaN	NaN	NaN	NaN	NaN	NaN	NaN	NaN	NaN	NaN	NaN	NaN	NaN	NaN	NaN	NaN	NaN	NaN	NaN	NaN	NaN	NaN	NaN	NaN	NaN	NaN	NaN	NaN	NaN	NaN	NaN	NaN
NaN	NaN	NaN	NaN	NaN	NaN	NaN	NaN	NaN	NaN	NaN	NaN	NaN	NaN	NaN	NaN	NaN	NaN	NaN	NaN	NaN	NaN	NaN	NaN	NaN	NaN	NaN	NaN	NaN	NaN	NaN	NaN	NaN	NaN	NaN	NaN	NaN	NaN	NaN	NaN	NaN	NaN	NaN	NaN	NaN	NaN	NaN	NaN	NaN	NaN
NaN	NaN	NaN	NaN	NaN	NaN	NaN	NaN	NaN	NaN	NaN	NaN	NaN	NaN	NaN	NaN	NaN	NaN	NaN	NaN	NaN	NaN	NaN	NaN	NaN	NaN	NaN	NaN	NaN	NaN	NaN	NaN	NaN	NaN	NaN	NaN	NaN	NaN	NaN	NaN	NaN	NaN	NaN	NaN	NaN	NaN	NaN	NaN	NaN	NaN
NaN	NaN	NaN	NaN	NaN	NaN	NaN	NaN	NaN	NaN	NaN	NaN	NaN	NaN	NaN	NaN	NaN	NaN	NaN	NaN	NaN	NaN	NaN	NaN	NaN	NaN	NaN	NaN	NaN	NaN	NaN	NaN	NaN	NaN	NaN	NaN	NaN	NaN	NaN	NaN	NaN	NaN	NaN	NaN	NaN	NaN	NaN	NaN	NaN	NaN
NaN	NaN	NaN	NaN	NaN	NaN	NaN	NaN	NaN	NaN	NaN	NaN	NaN	NaN	NaN	NaN	NaN	NaN	NaN	NaN	NaN	NaN	NaN	NaN	NaN	NaN	NaN	NaN	NaN	NaN	NaN	NaN	NaN	NaN	NaN	NaN	NaN	NaN	NaN	NaN	NaN	NaN	NaN	NaN	NaN	NaN	NaN	NaN	NaN	NaN
NaN	NaN	NaN	NaN	NaN	NaN	NaN	NaN	NaN	NaN	NaN	NaN	NaN	NaN	NaN	NaN	NaN	NaN	NaN	NaN	NaN	NaN	NaN	NaN	NaN	NaN	NaN	NaN	NaN	NaN	NaN	NaN	NaN	NaN	NaN	NaN	NaN	NaN	NaN	NaN	NaN	NaN	NaN	NaN	NaN	NaN	NaN	NaN	NaN	NaN
NaN	NaN	NaN	NaN	NaN	NaN	NaN	NaN	NaN	NaN	NaN	NaN	NaN	NaN	NaN	NaN	NaN	NaN	NaN	NaN	NaN	NaN	NaN	NaN	NaN	NaN	NaN	NaN	NaN	NaN	NaN	NaN	NaN	NaN	NaN	NaN	NaN	NaN	NaN	NaN	NaN	NaN	NaN	NaN	NaN	NaN	NaN	NaN	NaN	NaN
NaN	NaN	NaN	NaN	NaN	NaN	NaN	NaN	NaN	NaN	NaN	NaN	NaN	NaN	NaN	NaN	NaN	NaN	NaN	NaN	NaN	NaN	NaN	NaN	NaN	NaN	NaN	NaN	NaN	NaN	NaN	NaN	NaN	NaN	NaN	NaN	NaN	NaN	NaN	NaN	NaN	NaN	NaN	NaN	NaN	NaN	NaN	NaN	NaN	NaN
NaN	NaN	NaN	NaN	NaN	NaN	NaN	NaN	NaN	NaN	NaN	NaN	NaN	NaN	NaN	NaN	NaN	NaN	NaN	0.0409183	0.0409183	NaN	NaN	NaN	NaN	NaN	NaN	NaN	NaN	NaN	NaN	NaN	NaN	NaN	NaN	NaN	NaN	NaN	NaN	NaN	NaN	NaN	NaN	NaN	NaN	NaN	NaN	NaN	NaN	NaN
NaN	NaN	NaN	NaN	NaN	NaN	NaN	NaN	NaN	NaN	NaN	NaN	NaN	NaN	NaN	0.0394396	0.0371165	NaN	NaN	0.0409183	0.0394396	NaN	NaN	NaN	NaN	NaN	NaN	NaN	NaN	NaN	NaN	NaN	NaN	NaN	NaN	NaN	NaN	NaN	NaN	NaN	NaN	NaN	NaN	NaN	NaN	NaN	NaN	NaN	NaN	NaN
NaN	NaN	NaN	NaN	NaN	NaN	NaN	NaN	NaN	NaN	NaN	NaN	NaN	NaN	NaN	NaN	0.0366442	0.0342618	NaN	NaN	NaN	NaN	NaN	NaN	NaN	NaN	NaN	NaN	NaN	NaN	NaN	NaN	NaN	NaN	NaN	NaN	NaN	NaN	NaN	NaN	NaN	NaN	NaN	NaN	NaN	NaN	NaN	NaN	NaN	NaN
NaN	NaN	NaN	NaN	NaN	NaN	NaN	NaN	NaN	NaN	NaN	NaN	NaN	NaN	NaN	NaN	0.0381827	0.0338489	NaN	NaN	NaN	NaN	NaN	NaN	NaN	NaN	NaN	NaN	NaN	NaN	NaN	NaN	NaN	NaN	NaN	NaN	NaN	NaN	NaN	NaN	NaN	NaN	NaN	NaN	NaN	NaN	NaN	NaN	NaN	NaN
NaN	NaN	NaN	NaN	NaN	NaN	NaN	NaN	NaN	NaN	NaN	NaN	NaN	NaN	NaN	NaN	NaN	NaN	NaN	NaN	NaN	NaN	NaN	NaN	NaN	NaN	NaN	NaN	NaN	NaN	NaN	NaN	NaN	NaN	NaN	NaN	NaN	NaN	NaN	NaN	NaN	NaN	NaN	NaN	NaN	NaN	NaN	NaN	NaN	NaN
NaN	NaN	NaN	NaN	NaN	NaN	NaN	NaN	NaN	NaN	NaN	NaN	NaN	NaN	NaN	NaN	NaN	NaN	NaN	NaN	NaN	NaN	NaN	NaN	NaN	NaN	NaN	NaN	NaN	NaN	NaN	NaN	NaN	NaN	NaN	NaN	NaN	NaN	NaN	NaN	NaN	NaN	NaN	NaN	NaN	NaN	NaN	NaN	NaN	NaN
NaN	NaN	NaN	NaN	NaN	NaN	NaN	NaN	NaN	NaN	NaN	NaN	NaN	NaN	NaN	NaN	NaN	NaN	NaN	NaN	NaN	NaN	NaN	NaN	NaN	NaN	NaN	NaN	NaN	NaN	NaN	NaN	NaN	NaN	NaN	NaN	NaN	NaN	NaN	NaN	NaN	NaN	NaN	NaN	NaN	NaN	NaN	NaN	NaN	NaN
NaN	NaN	NaN	NaN	NaN	NaN	NaN	NaN	NaN	NaN	NaN	NaN	NaN	NaN	NaN	NaN	NaN	NaN	NaN	NaN	NaN	NaN	NaN	NaN	NaN	NaN	NaN	NaN	NaN	NaN	NaN	NaN	NaN	NaN	NaN	NaN	NaN	NaN	NaN	NaN	NaN	NaN	NaN	NaN	NaN	NaN	NaN	NaN	NaN	NaN
NaN	NaN	NaN	NaN	NaN	NaN	NaN	NaN	NaN	NaN	NaN	NaN	NaN	NaN	NaN	NaN	NaN	NaN	NaN	NaN	NaN	NaN	NaN	NaN	NaN	NaN	NaN	NaN	NaN	NaN	NaN	NaN	NaN	NaN	NaN	NaN	NaN	NaN	NaN	NaN	NaN	NaN	NaN	NaN	NaN	NaN	NaN	NaN	NaN	NaN
NaN	NaN	NaN	NaN	NaN	NaN	NaN	NaN	NaN	NaN	NaN	NaN	NaN	NaN	NaN	NaN	NaN	NaN	NaN	NaN	NaN	NaN	NaN	NaN	NaN	NaN	NaN	NaN	NaN	NaN	NaN	NaN	NaN	NaN	NaN	NaN	NaN	NaN	NaN	NaN	NaN	NaN	NaN	NaN	NaN	NaN	NaN	NaN	NaN	NaN
NaN	NaN	NaN	NaN	NaN	NaN	NaN	NaN	NaN	NaN	NaN	NaN	NaN	NaN	NaN	NaN	NaN	NaN	NaN	NaN	NaN	NaN	NaN	NaN	NaN	NaN	NaN	NaN	NaN	NaN	NaN	NaN	NaN	NaN	NaN	NaN	NaN	NaN	NaN	NaN	NaN	NaN	NaN	NaN	NaN	NaN	NaN	NaN	NaN	NaN
NaN	NaN	NaN	NaN	NaN	NaN	NaN	NaN	NaN	NaN	NaN	NaN	NaN	NaN	NaN	NaN	NaN	NaN	NaN	NaN	NaN	NaN	NaN	NaN	NaN	NaN	NaN	NaN	NaN	NaN	NaN	NaN	NaN	NaN	NaN	NaN	NaN	NaN	NaN	NaN	NaN	NaN	NaN	NaN	NaN	NaN	NaN	NaN	NaN	NaN
NaN	NaN	NaN	NaN	NaN	NaN	NaN	NaN	NaN	NaN	NaN	NaN	NaN	NaN	NaN	NaN	NaN	NaN	NaN	NaN	NaN	NaN	NaN	NaN	NaN	NaN	NaN	NaN	NaN	NaN	NaN	NaN	NaN	NaN	NaN	NaN	NaN	NaN	NaN	NaN	NaN	NaN	NaN	NaN	NaN	NaN	NaN	NaN	NaN	NaN
NaN	NaN	NaN	NaN	NaN	NaN	NaN	NaN	NaN	NaN	NaN	NaN	NaN	NaN	NaN	NaN	NaN	NaN	NaN	NaN	NaN	NaN	NaN	NaN	NaN	NaN	NaN	NaN	NaN	NaN	NaN	NaN	NaN	NaN	NaN	NaN	NaN	NaN	NaN	NaN	NaN	NaN	NaN	NaN	NaN	NaN	NaN	NaN	NaN	NaN
NaN	NaN	NaN	NaN	NaN	NaN	NaN	NaN	NaN	NaN	NaN	NaN	NaN	NaN	NaN	NaN	NaN	NaN	NaN	NaN	NaN	NaN	NaN	NaN	NaN	NaN	NaN	NaN	NaN	NaN	NaN	NaN	NaN	NaN	NaN	NaN	NaN	NaN	NaN	NaN	NaN	NaN	NaN	NaN	NaN	NaN	NaN	NaN	NaN	NaN
NaN	NaN	NaN	NaN	NaN	NaN	NaN	NaN	NaN	0.00985599	NaN	NaN	NaN	NaN	NaN	NaN	NaN	NaN	NaN	NaN	NaN	NaN	NaN	NaN	NaN	NaN	NaN	NaN	NaN	NaN	NaN	NaN	NaN	NaN	NaN	NaN	NaN	NaN	NaN	NaN	NaN	NaN	NaN	NaN	NaN	NaN	NaN	NaN	NaN	NaN
NaN	NaN	NaN	NaN	NaN	NaN	NaN	NaN	NaN	0.00911507	NaN	NaN	NaN	NaN	NaN	NaN	NaN	NaN	NaN	NaN	NaN	NaN	NaN	NaN	NaN	NaN	NaN	NaN	NaN	NaN	NaN	NaN	NaN	NaN	NaN	NaN	NaN	NaN	NaN	NaN	NaN	NaN	NaN	NaN	NaN	NaN	NaN	NaN	NaN	NaN
NaN	NaN	NaN	NaN	NaN	NaN	NaN	NaN	NaN	NaN	NaN	NaN	NaN	NaN	NaN	NaN	NaN	NaN	NaN	NaN	NaN	NaN	NaN	NaN	NaN	NaN	NaN	NaN	NaN	NaN	NaN	NaN	NaN	NaN	NaN	NaN	NaN	NaN	NaN	NaN	NaN	NaN	NaN	NaN	NaN	NaN	NaN	NaN	NaN	NaN
NaN	NaN	NaN	NaN	NaN	NaN	NaN	NaN	NaN	NaN	NaN	NaN	NaN	NaN	NaN	NaN	NaN	NaN	NaN	NaN	NaN	NaN	NaN	NaN	NaN	NaN	NaN	NaN	NaN	NaN	NaN	NaN	NaN	NaN	NaN	NaN	NaN	NaN	NaN	NaN	NaN	NaN	NaN	NaN	NaN	NaN	NaN	NaN	NaN	NaN
NaN	NaN	NaN	NaN	NaN	NaN	NaN	NaN	NaN	NaN	NaN	NaN	NaN	NaN	NaN	NaN	NaN	NaN	NaN	NaN	NaN	NaN	NaN	NaN	NaN	NaN	NaN	NaN	NaN	NaN	NaN	NaN	NaN	NaN	NaN	NaN	NaN	NaN	NaN	NaN	NaN	NaN	NaN	NaN	NaN	NaN	NaN	NaN	NaN	NaN
NaN	NaN	NaN	NaN	NaN	NaN	NaN	NaN	NaN	NaN	NaN	NaN	NaN	NaN	NaN	NaN	NaN	NaN	NaN	NaN	NaN	NaN	NaN	NaN	NaN	NaN	NaN	NaN	NaN	NaN	NaN	NaN	NaN	NaN	NaN	NaN	NaN	NaN	NaN	NaN	NaN	NaN	NaN	NaN	NaN	NaN	NaN	NaN	NaN	NaN
NaN	NaN	NaN	NaN	NaN	NaN	NaN	NaN	NaN	NaN	NaN	NaN	NaN	NaN	NaN	NaN	NaN	NaN	NaN	NaN	NaN	NaN	NaN	NaN	NaN	NaN	NaN	NaN	NaN	NaN	NaN	NaN	NaN	NaN	NaN	NaN	NaN	NaN	NaN	NaN	NaN	NaN	NaN	NaN	NaN	NaN	NaN	NaN	NaN	NaN
NaN	NaN	NaN	NaN	NaN	NaN	NaN	NaN	NaN	NaN	NaN	NaN	NaN	NaN	NaN	NaN	NaN	NaN	NaN	NaN	NaN	NaN	NaN	NaN	NaN	NaN	NaN	NaN	NaN	NaN	NaN	NaN	NaN	NaN	NaN	NaN	NaN	NaN	NaN	NaN	NaN	NaN	NaN	NaN	NaN	NaN	NaN	NaN	NaN	NaN
NaN	NaN	NaN	NaN	NaN	NaN	NaN	NaN	NaN	NaN	NaN	NaN	NaN	NaN	NaN	NaN	NaN	NaN	NaN	NaN	NaN	NaN	NaN	NaN	NaN	NaN	NaN	NaN	NaN	NaN	NaN	NaN	NaN	NaN	NaN	NaN	NaN	NaN	NaN	NaN	NaN	NaN	NaN	NaN	NaN	NaN	NaN	NaN	NaN	NaN
NaN	NaN	NaN	NaN	NaN	NaN	NaN	NaN	NaN	NaN	NaN	NaN	NaN	NaN	NaN	NaN	NaN	NaN	NaN	NaN	NaN	NaN	NaN	NaN	NaN	NaN	NaN	NaN	NaN	NaN	NaN	NaN	NaN	NaN	NaN	NaN	NaN	NaN	NaN	NaN	NaN	NaN	NaN	NaN	NaN	NaN	NaN	NaN	NaN	NaN
NaN	NaN	NaN	NaN	NaN	NaN	NaN	NaN	NaN	NaN	NaN	NaN	NaN	NaN	NaN	NaN	NaN	NaN	NaN	NaN	NaN	NaN	NaN	NaN	NaN	NaN	NaN	NaN	NaN	NaN	NaN	NaN	NaN	NaN	NaN	NaN	NaN	NaN	NaN	NaN	NaN	NaN	NaN	NaN	NaN	NaN	NaN	NaN	NaN	NaN
NaN	NaN	NaN	NaN	NaN	NaN	NaN	NaN	NaN	NaN	NaN	NaN	NaN	NaN	NaN	NaN	NaN	NaN	NaN	NaN	NaN	NaN	NaN	NaN	NaN	NaN	NaN	NaN	NaN	NaN	NaN	NaN	NaN	NaN	NaN	NaN	NaN	NaN	NaN	NaN	NaN	NaN	NaN	NaN	NaN	NaN	NaN	NaN	NaN	NaN
NaN	NaN	NaN	NaN	NaN	NaN	NaN	NaN	NaN	NaN	NaN	NaN	NaN	NaN	NaN	NaN	NaN	NaN	NaN	NaN	NaN	NaN	NaN	NaN	NaN	NaN	NaN	NaN	NaN	NaN	NaN	NaN	NaN	NaN	NaN	NaN	NaN	NaN	NaN	NaN	NaN	NaN	NaN	NaN	NaN	NaN	NaN	NaN	NaN	NaN
NaN	NaN	NaN	NaN	NaN	NaN	NaN	NaN	NaN	NaN	NaN	NaN	NaN	NaN	NaN	NaN	NaN	NaN	NaN	NaN	NaN	NaN	NaN	NaN	NaN	NaN	NaN	NaN	NaN	NaN	NaN	NaN	NaN	NaN	NaN	NaN	NaN	NaN	NaN	NaN	NaN	NaN	NaN	NaN	NaN	NaN	NaN	NaN	NaN	NaN
NaN	NaN	NaN	NaN	NaN	NaN	NaN	NaN	NaN	NaN	NaN	NaN	NaN	NaN	NaN	NaN	NaN	NaN	NaN	NaN	NaN	NaN	NaN	NaN	NaN	NaN	NaN	NaN	NaN	NaN	NaN	NaN	NaN	NaN	NaN	NaN	NaN	NaN	NaN	NaN	NaN	NaN	NaN	NaN	NaN	NaN	NaN	NaN	NaN	NaN
NaN	NaN	NaN	NaN	NaN	NaN	NaN	NaN	NaN	NaN	NaN	NaN	NaN	NaN	NaN	NaN	NaN	NaN	NaN	NaN	NaN	NaN	NaN	NaN	NaN	NaN	NaN	NaN	NaN	NaN	NaN	NaN	NaN	NaN	NaN	NaN	NaN	NaN	NaN	NaN	NaN	NaN	NaN	NaN	NaN	NaN	NaN	NaN	NaN	NaN
NaN	NaN	NaN	NaN	NaN	NaN	NaN	NaN	NaN	NaN	NaN	NaN	NaN	NaN	NaN	NaN	NaN	NaN	NaN	NaN	NaN	NaN	NaN	NaN	NaN	NaN	NaN	NaN	NaN	NaN	NaN	NaN	NaN	NaN	NaN	NaN	NaN	NaN	NaN	NaN	NaN	NaN	NaN	NaN	NaN	NaN	NaN	NaN	NaN	NaN
NaN	NaN	NaN	0.0220897	0.022556	NaN	NaN	NaN	NaN	NaN	NaN	NaN	NaN	NaN	NaN	NaN	NaN	NaN	NaN	NaN	NaN	NaN	NaN	NaN	NaN	NaN	NaN	NaN	NaN	NaN	NaN	NaN	NaN	NaN	NaN	NaN	NaN	NaN	NaN	NaN	NaN	NaN	NaN	NaN	NaN	NaN	NaN	NaN	NaN	NaN
NaN	NaN	NaN	0.0227932	0.024012	NaN	NaN	NaN	NaN	NaN	NaN	NaN	NaN	NaN	NaN	NaN	NaN	NaN	NaN	NaN	NaN	NaN	NaN	NaN	NaN	NaN	NaN	NaN	NaN	NaN	NaN	NaN	NaN	NaN	NaN	NaN	NaN	NaN	NaN	NaN	NaN	NaN	NaN	NaN	NaN	NaN	NaN	NaN	NaN	NaN
NaN	NaN	NaN	NaN	NaN	NaN	NaN	NaN	NaN	NaN	NaN	NaN	NaN	NaN	NaN	NaN	NaN	NaN	NaN	NaN	NaN	NaN	NaN	NaN	NaN	NaN	NaN	NaN	NaN	NaN	NaN	NaN	NaN	NaN	NaN	NaN	NaN	NaN	NaN	NaN	NaN	NaN	NaN	NaN	NaN	NaN	NaN	NaN	NaN	NaN
NaN	NaN	NaN	NaN	NaN	NaN	NaN	NaN	NaN	NaN	NaN	NaN	NaN	NaN	NaN	NaN	NaN	NaN	NaN	NaN	NaN	NaN	NaN	NaN	NaN	NaN	NaN	NaN	NaN	NaN	NaN	NaN	NaN	NaN	NaN	NaN	NaN	NaN	NaN	NaN	NaN	NaN	NaN	NaN	NaN	NaN	NaN	NaN	NaN	NaN
NaN	NaN	NaN	NaN	NaN	NaN	NaN	NaN	NaN	NaN	NaN	NaN	NaN	NaN	NaN	NaN	NaN	NaN	NaN	NaN	NaN	NaN	NaN	NaN	NaN	NaN	NaN	NaN	NaN	NaN	NaN	NaN	NaN	NaN	NaN	NaN	NaN	NaN	NaN	NaN	NaN	NaN	NaN	NaN	NaN	NaN	NaN	NaN	NaN	NaN
NaN	NaN	NaN	NaN	NaN	NaN	NaN	NaN	NaN	NaN	NaN	NaN	NaN	NaN	NaN	NaN	NaN	NaN	NaN	NaN	NaN	NaN	NaN	NaN	NaN	NaN	NaN	NaN	NaN	NaN	NaN	NaN	NaN	NaN	NaN	NaN	NaN	NaN	NaN	NaN	NaN	NaN	NaN	NaN	NaN	NaN	NaN	NaN	NaN	NaN
NaN	NaN	NaN	NaN	0.0428245	NaN	NaN	NaN	NaN	NaN	NaN	NaN	NaN	NaN	NaN	NaN	NaN	NaN	NaN	NaN	NaN	NaN	NaN	NaN	NaN	NaN	NaN	NaN	NaN	NaN	NaN	NaN	NaN	NaN	NaN	NaN	NaN	NaN	NaN	NaN	NaN	NaN	NaN	NaN	NaN	NaN	NaN	NaN	NaN	NaN
NaN	NaN	NaN	NaN	0.0306515	0.032048	NaN	NaN	NaN	NaN	NaN	NaN	NaN	NaN	NaN	NaN	NaN	NaN	NaN	NaN	NaN	NaN	NaN	NaN	NaN	NaN	NaN	NaN	NaN	NaN	NaN	NaN	NaN	NaN	NaN	NaN	NaN	NaN	NaN	NaN	NaN	NaN	NaN	NaN	NaN	NaN	NaN	NaN	NaN	NaN
NaN	0.0304076	NaN	NaN	NaN	0.0285843	NaN	NaN	NaN	NaN	NaN	NaN	NaN	NaN	NaN	NaN	NaN	NaN	NaN	NaN	NaN	NaN	NaN	NaN	NaN	NaN	NaN	NaN	NaN	NaN	NaN	NaN	NaN	NaN	NaN	NaN	NaN	NaN	NaN	NaN	NaN	NaN	NaN	NaN	NaN	NaN	NaN	NaN	NaN	NaN
0.0292414	0.0312588	NaN	NaN	NaN	NaN	NaN	NaN	NaN	NaN	NaN	NaN	NaN	NaN	NaN	NaN	NaN	NaN	NaN	NaN	NaN	NaN	NaN	NaN	NaN	NaN	NaN	NaN	NaN	NaN	NaN	NaN	NaN	NaN	NaN	NaN	NaN	NaN	NaN	NaN	NaN	NaN	NaN	NaN	NaN	NaN	NaN	NaN	NaN	NaN
NaN	NaN	NaN	NaN	NaN	NaN	NaN	NaN	NaN	NaN	NaN	NaN	NaN	NaN	NaN	NaN	NaN	NaN	NaN	NaN	NaN	NaN	NaN	NaN	NaN	NaN	NaN	NaN	NaN	NaN	NaN	NaN	NaN	NaN	NaN	NaN	NaN	NaN	NaN	NaN	NaN	NaN	NaN	NaN	NaN	NaN	NaN	NaN	NaN	NaN
NaN	NaN	NaN	NaN	NaN	NaN	NaN	NaN	NaN	NaN	NaN	NaN	NaN	NaN	NaN	NaN	NaN	NaN	NaN	NaN	NaN	NaN	NaN	NaN	NaN	NaN	NaN	NaN	NaN	NaN	NaN	NaN	NaN	NaN	NaN	NaN	NaN	NaN	NaN	NaN	NaN	NaN	NaN	NaN	NaN	NaN	NaN	NaN	NaN	NaN
NaN	NaN	NaN	NaN	NaN	NaN	NaN	NaN	NaN	NaN	NaN	NaN	NaN	NaN	NaN	NaN	NaN	NaN	NaN	0.0245389	0.0241712	NaN	NaN	NaN	NaN	NaN	NaN	NaN	NaN	NaN	NaN	NaN	NaN	NaN	NaN	NaN	NaN	NaN	NaN	NaN	NaN	NaN	NaN	NaN	NaN	NaN	NaN	NaN	NaN	NaN
NaN	NaN	NaN	NaN	NaN	NaN	NaN	NaN	NaN	NaN	NaN	NaN	NaN	NaN	NaN	NaN	NaN	NaN	NaN	0.0245389	0.0247828	NaN	NaN	NaN	NaN	NaN	NaN	NaN	NaN	NaN	NaN	NaN	NaN	NaN	NaN	NaN	NaN	NaN	NaN	NaN	NaN	NaN	NaN	NaN	NaN	NaN	NaN	NaN	NaN	NaN
NaN	NaN	NaN	NaN	NaN	NaN	NaN	NaN	NaN	NaN	NaN	NaN	NaN	NaN	NaN	NaN	NaN	NaN	NaN	NaN	NaN	NaN	NaN	NaN	NaN	NaN	NaN	NaN	NaN	NaN	NaN	NaN	NaN	NaN	NaN	NaN	NaN	NaN	NaN	NaN	NaN	NaN	NaN	NaN	NaN	NaN	NaN	NaN	NaN	NaN
NaN	NaN	NaN	NaN	NaN	NaN	NaN	NaN	NaN	NaN	NaN	NaN	NaN	NaN	NaN	NaN	NaN	NaN	NaN	NaN	NaN	NaN	NaN	NaN	NaN	NaN	NaN	NaN	NaN	NaN	NaN	NaN	NaN	NaN	NaN	NaN	NaN	NaN	NaN	NaN	NaN	NaN	NaN	NaN	NaN	NaN	NaN	NaN	NaN	NaN
NaN	NaN	NaN	NaN	NaN	NaN	NaN	NaN	NaN	NaN	NaN	NaN	NaN	NaN	NaN	NaN	NaN	0.0198631	0.0217652	NaN	NaN	NaN	NaN	NaN	NaN	NaN	NaN	NaN	NaN	NaN	NaN	NaN	NaN	NaN	NaN	NaN	NaN	NaN	NaN	NaN	NaN	NaN	NaN	NaN	NaN	NaN	NaN	NaN	NaN	NaN
NaN	NaN	NaN	NaN	NaN	NaN	NaN	NaN	NaN	NaN	NaN	NaN	NaN	NaN	NaN	NaN	NaN	0.0180598	0.02044	NaN	NaN	NaN	NaN	NaN	NaN	NaN	NaN	NaN	NaN	NaN	NaN	NaN	NaN	NaN	NaN	NaN	NaN	NaN	NaN	NaN	NaN	NaN	NaN	NaN	NaN	NaN	NaN	NaN	NaN	NaN
NaN	NaN	NaN	NaN	NaN	NaN	NaN	NaN	NaN	NaN	NaN	NaN	NaN	NaN	NaN	NaN	NaN	NaN	NaN	NaN	NaN	NaN	NaN	NaN	NaN	NaN	NaN	NaN	NaN	NaN	NaN	NaN	NaN	NaN	NaN	NaN	NaN	NaN	NaN	NaN	NaN	NaN	NaN	NaN	NaN	NaN	NaN	NaN	NaN	NaN
NaN	NaN	NaN	NaN	NaN	NaN	NaN	NaN	NaN	NaN	NaN	NaN	NaN	NaN	NaN	NaN	NaN	NaN	NaN	NaN	NaN	NaN	NaN	NaN	NaN	NaN	NaN	NaN	NaN	NaN	NaN	NaN	NaN	NaN	NaN	NaN	NaN	NaN	NaN	NaN	NaN	NaN	NaN	NaN	NaN	NaN	NaN	NaN	NaN	NaN
NaN	NaN	NaN	NaN	NaN	NaN	NaN	NaN	NaN	NaN	NaN	NaN	NaN	NaN	NaN	NaN	NaN	NaN	NaN	NaN	NaN	NaN	NaN	NaN	NaN	NaN	NaN	NaN	NaN	NaN	NaN	NaN	NaN	NaN	NaN	NaN	NaN	NaN	NaN	NaN	NaN	NaN	NaN	NaN	NaN	NaN	NaN	NaN	NaN	NaN
NaN	NaN	NaN	NaN	NaN	NaN	NaN	NaN	NaN	NaN	NaN	NaN	NaN	NaN	NaN	NaN	NaN	NaN	NaN	NaN	NaN	NaN	NaN	NaN	NaN	NaN	NaN	NaN	NaN	NaN	NaN	NaN	NaN	NaN	NaN	NaN	NaN	NaN	NaN	NaN	NaN	NaN	NaN	NaN	NaN	NaN	NaN	NaN	NaN	NaN
NaN	NaN	NaN	NaN	NaN	NaN	NaN	NaN	NaN	NaN	NaN	NaN	NaN	NaN	NaN	NaN	NaN	NaN	NaN	NaN	NaN	NaN	NaN	NaN	NaN	NaN	NaN	NaN	NaN	NaN	NaN	NaN	NaN	NaN	NaN	NaN	NaN	NaN	NaN	NaN	NaN	NaN	NaN	NaN	NaN	NaN	NaN	NaN	NaN	NaN
NaN	NaN	NaN	NaN	NaN	NaN	NaN	NaN	NaN	NaN	NaN	NaN	NaN	NaN	NaN	NaN	NaN	NaN	NaN	NaN	NaN	NaN	NaN	NaN	NaN	NaN	NaN	NaN	NaN	NaN	NaN	NaN	NaN	NaN	NaN	NaN	NaN	NaN	NaN	NaN	NaN	NaN	NaN	NaN	NaN	NaN	NaN	NaN	NaN	NaN
NaN	NaN	NaN	NaN	NaN	NaN	NaN	NaN	NaN	NaN	NaN	NaN	NaN	NaN	NaN	NaN	NaN	NaN	NaN	NaN	NaN	NaN	NaN	NaN	NaN	NaN	NaN	NaN	NaN	NaN	NaN	NaN	NaN	NaN	NaN	NaN	NaN	NaN	NaN	NaN	NaN	NaN	NaN	NaN	NaN	NaN	NaN	NaN	NaN	NaN
NaN	NaN	NaN	NaN	NaN	NaN	NaN	NaN	NaN	NaN	NaN	NaN	NaN	NaN	NaN	NaN	NaN	NaN	NaN	NaN	NaN	NaN	NaN	NaN	NaN	NaN	NaN	NaN	NaN	NaN	NaN	NaN	NaN	NaN	NaN	NaN	NaN	NaN	NaN	NaN	NaN	NaN	NaN	NaN	NaN	NaN	NaN	NaN	NaN	NaN
NaN	NaN	NaN	NaN	NaN	NaN	NaN	NaN	NaN	NaN	NaN	NaN	NaN	NaN	NaN	NaN	NaN	NaN	NaN	NaN	NaN	NaN	NaN	NaN	NaN	NaN	NaN	NaN	NaN	NaN	NaN	NaN	NaN	NaN	NaN	NaN	NaN	NaN	NaN	NaN	NaN	NaN	NaN	NaN	NaN	NaN	NaN	NaN	NaN	NaN
NaN	NaN	NaN	NaN	NaN	NaN	NaN	NaN	NaN	NaN	NaN	NaN	NaN	NaN	NaN	NaN	NaN	NaN	NaN	NaN	NaN	NaN	NaN	NaN	NaN	NaN	NaN	NaN	NaN	NaN	NaN	NaN	NaN	NaN	NaN	NaN	NaN	NaN	NaN	NaN	NaN	NaN	NaN	NaN	NaN	NaN	NaN	NaN	NaN	NaN
NaN	NaN	NaN	NaN	NaN	NaN	NaN	NaN	NaN	NaN	NaN	NaN	NaN	NaN	NaN	NaN	NaN	NaN	NaN	NaN	NaN	NaN	NaN	NaN	NaN	NaN	NaN	NaN	NaN	NaN	NaN	NaN	NaN	NaN	NaN	NaN	NaN	NaN	NaN	NaN	NaN	NaN	NaN	NaN	NaN	NaN	NaN	NaN	NaN	NaN
NaN	NaN	NaN	NaN	NaN	NaN	NaN	NaN	NaN	NaN	NaN	NaN	NaN	NaN	NaN	NaN	NaN	NaN	NaN	NaN	NaN	NaN	NaN	NaN	NaN	NaN	NaN	NaN	NaN	NaN	NaN	NaN	NaN	NaN	NaN	NaN	NaN	NaN	NaN	NaN	NaN	NaN	NaN	NaN	NaN	NaN	NaN	NaN	NaN	NaN
NaN	NaN	NaN	NaN	NaN	NaN	NaN	NaN	NaN	NaN	NaN	NaN	NaN	NaN	NaN	NaN	NaN	NaN	NaN	NaN	NaN	NaN	NaN	NaN	NaN	NaN	NaN	NaN	NaN	NaN	NaN	NaN	NaN	NaN	NaN	NaN	NaN	NaN	NaN	NaN	NaN	NaN	NaN	NaN	NaN	NaN	NaN	NaN	NaN	NaN
NaN	NaN	NaN	NaN	NaN	NaN	NaN	NaN	NaN	NaN	NaN	NaN	NaN	NaN	NaN	NaN	NaN	NaN	NaN	NaN	NaN	NaN	NaN	NaN	NaN	NaN	NaN	NaN	NaN	NaN	NaN	NaN	NaN	NaN	NaN	NaN	NaN	NaN	NaN	NaN	NaN	NaN	NaN	NaN	NaN	NaN	NaN	NaN	NaN	NaN
NaN	NaN	NaN	NaN	NaN	NaN	NaN	NaN	NaN	NaN	NaN	NaN	NaN	NaN	NaN	NaN	NaN	NaN	NaN	NaN	NaN	NaN	NaN	NaN	NaN	NaN	NaN	NaN	NaN	NaN	NaN	NaN	NaN	NaN	NaN	NaN	NaN	NaN	NaN	NaN	NaN	NaN	NaN	NaN	NaN	NaN	NaN	NaN	NaN	NaN
NaN	NaN	NaN	NaN	NaN	NaN	NaN	NaN	NaN	NaN	NaN	NaN	NaN	NaN	NaN	NaN	NaN	NaN	NaN	NaN	NaN	NaN	NaN	NaN	NaN	NaN	NaN	NaN	NaN	NaN	NaN	NaN	NaN	NaN	NaN	NaN	NaN	NaN	NaN	NaN	NaN	NaN	NaN	NaN	NaN	NaN	NaN	NaN	NaN	NaN
NaN	NaN	NaN	NaN	NaN	NaN	NaN	NaN	NaN	NaN	NaN	NaN	NaN	NaN	NaN	NaN	NaN	NaN	NaN	NaN	NaN	NaN	NaN	NaN	NaN	NaN	NaN	NaN	NaN	NaN	NaN	NaN	NaN	NaN	NaN	NaN	NaN	NaN	NaN	NaN	NaN	NaN	NaN	NaN	NaN	NaN	NaN	NaN	NaN	NaN
NaN	NaN	NaN	NaN	NaN	NaN	NaN	NaN	NaN	NaN	NaN	NaN	NaN	NaN	NaN	NaN	NaN	NaN	NaN	NaN	NaN	NaN	NaN	NaN	NaN	NaN	NaN	NaN	NaN	NaN	NaN	NaN	NaN	NaN	NaN	NaN	NaN	NaN	NaN	NaN	NaN	NaN	NaN	NaN	NaN	NaN	NaN	NaN	NaN	NaN
NaN	NaN	NaN	NaN	NaN	NaN	NaN	NaN	NaN	NaN	NaN	NaN	NaN	NaN	NaN	NaN	NaN	NaN	NaN	NaN	NaN	NaN	NaN	NaN	NaN	NaN	NaN	NaN	NaN	NaN	NaN	NaN	NaN	NaN	NaN	NaN	NaN	NaN	NaN	NaN	NaN	NaN	NaN	NaN	NaN	NaN	NaN	NaN	NaN	NaN
NaN	NaN	NaN	NaN	NaN	NaN	NaN	NaN	NaN	NaN	NaN	NaN	NaN	NaN	NaN	NaN	NaN	NaN	NaN	NaN	NaN	NaN	NaN	NaN	NaN	NaN	NaN	NaN	NaN	NaN	NaN	NaN	NaN	NaN	NaN	NaN	NaN	NaN	NaN	NaN	NaN	NaN	NaN	NaN	NaN	NaN	NaN	NaN	NaN	NaN
NaN	NaN	NaN	NaN	NaN	NaN	NaN	NaN	NaN	NaN	NaN	NaN	NaN	NaN	NaN	NaN	NaN	NaN	NaN	NaN	NaN	NaN	NaN	NaN	NaN	NaN	NaN	NaN	NaN	NaN	NaN	NaN	NaN	NaN	NaN	NaN	NaN	NaN	NaN	NaN	NaN	NaN	NaN	NaN	NaN	NaN	NaN	NaN	NaN	NaN
NaN	NaN	NaN	NaN	NaN	NaN	NaN	NaN	NaN	NaN	NaN	NaN	NaN	NaN	NaN	NaN	NaN	NaN	NaN	NaN	NaN	NaN	NaN	NaN	NaN	NaN	NaN	NaN	NaN	NaN	NaN	NaN	NaN	NaN	NaN	NaN	NaN	NaN	NaN	NaN	NaN	NaN	NaN	NaN	NaN	NaN	NaN	NaN	NaN	NaN
NaN	NaN	NaN	NaN	NaN	NaN	NaN	NaN	NaN	NaN	NaN	NaN	NaN	NaN	NaN	NaN	NaN	NaN	NaN	NaN	NaN	NaN	NaN	NaN	NaN	NaN	NaN	NaN	NaN	NaN	NaN	NaN	NaN	NaN	NaN	NaN	NaN	NaN	NaN	NaN	NaN	NaN	NaN	NaN	NaN	NaN	NaN	NaN	NaN	NaN
NaN	NaN	NaN	NaN	NaN	NaN	NaN	NaN	NaN	NaN	NaN	NaN	NaN	NaN	NaN	NaN	NaN	NaN	NaN	NaN	NaN	NaN	NaN	NaN	NaN	NaN	NaN	NaN	NaN	NaN	NaN	NaN	NaN	NaN	NaN	NaN	NaN	NaN	NaN	NaN	NaN	NaN	NaN	NaN	NaN	NaN	NaN	NaN	NaN	NaN
NaN	NaN	NaN	NaN	NaN	NaN	NaN	NaN	NaN	NaN	NaN	NaN	NaN	NaN	NaN	NaN	NaN	NaN	NaN	NaN	NaN	NaN	NaN	NaN	NaN	NaN	NaN	NaN	NaN	NaN	NaN	NaN	NaN	NaN	NaN	NaN	NaN	NaN	NaN	NaN	NaN	NaN	NaN	NaN	NaN	NaN	NaN	NaN	NaN	NaN
NaN	NaN	NaN	NaN	NaN	NaN	NaN	NaN	NaN	NaN	NaN	NaN	NaN	NaN	NaN	NaN	NaN	NaN	NaN	NaN	NaN	NaN	NaN	NaN	NaN	NaN	NaN	NaN	NaN	NaN	NaN	NaN	NaN	NaN	NaN	NaN	NaN	NaN	NaN	NaN	NaN	NaN	NaN	NaN	NaN	NaN	NaN	NaN	NaN	NaN
NaN	NaN	NaN	NaN	NaN	NaN	NaN	NaN	NaN	NaN	NaN	NaN	NaN	NaN	NaN	NaN	NaN	NaN	NaN	NaN	NaN	NaN	NaN	NaN	NaN	NaN	NaN	NaN	NaN	NaN	NaN	NaN	NaN	NaN	NaN	NaN	NaN	NaN	NaN	NaN	NaN	NaN	NaN	NaN	NaN	NaN	NaN	NaN	NaN	NaN
NaN	NaN	NaN	NaN	NaN	NaN	NaN	NaN	NaN	NaN	NaN	NaN	NaN	NaN	NaN	NaN	NaN	NaN	NaN	NaN	NaN	NaN	NaN	NaN	NaN	NaN	NaN	NaN	NaN	NaN	NaN	NaN	NaN	NaN	NaN	NaN	NaN	NaN	NaN	NaN	NaN	NaN	NaN	NaN	NaN	NaN	NaN	NaN	NaN	NaN
NaN	NaN	NaN	NaN	NaN	NaN	NaN	NaN	NaN	NaN	NaN	NaN	NaN	NaN	NaN	NaN	NaN	NaN	NaN	NaN	NaN	NaN	NaN	NaN	NaN	NaN	NaN	NaN	NaN	NaN	NaN	NaN	NaN	NaN	NaN	NaN	NaN	NaN	NaN	NaN	NaN	NaN	NaN	NaN	NaN	NaN	NaN	NaN	NaN	NaN
NaN	NaN	NaN	NaN	NaN	NaN	NaN	NaN	NaN	NaN	NaN	NaN	NaN	NaN	NaN	NaN	NaN	NaN	NaN	NaN	NaN	NaN	NaN	NaN	NaN	NaN	NaN	NaN	NaN	NaN	NaN	NaN	NaN	NaN	NaN	NaN	NaN	NaN	NaN	NaN	NaN	NaN	NaN	NaN	NaN	NaN	NaN	NaN	NaN	NaN
NaN	NaN	NaN	NaN	NaN	NaN	NaN	NaN	NaN	NaN	NaN	NaN	NaN	NaN	NaN	NaN	NaN	NaN	NaN	NaN	NaN	NaN	NaN	NaN	NaN	NaN	NaN	NaN	NaN	NaN	NaN	NaN	NaN	NaN	NaN	NaN	NaN	NaN	NaN	NaN	NaN	NaN	NaN	NaN	NaN	NaN	NaN	NaN	NaN	NaN
NaN	NaN	NaN	NaN	NaN	NaN	NaN	NaN	NaN	NaN	NaN	NaN	NaN	NaN	NaN	NaN	NaN	NaN	NaN	NaN	NaN	NaN	NaN	NaN	NaN	NaN	NaN	NaN	NaN	NaN	NaN	NaN	NaN	NaN	NaN	NaN	NaN	NaN	NaN	NaN	NaN	NaN	NaN	NaN	NaN	NaN	NaN	NaN	NaN	NaN
NaN	NaN	NaN	NaN	NaN	NaN	NaN	NaN	NaN	NaN	NaN	NaN	NaN	NaN	NaN	NaN	NaN	NaN	NaN	NaN	NaN	NaN	NaN	NaN	NaN	NaN	NaN	NaN	NaN	NaN	NaN	NaN	NaN	NaN	NaN	NaN	NaN	NaN	NaN	NaN	NaN	NaN	NaN	NaN	NaN	NaN	NaN	NaN	NaN	NaN
NaN	NaN	NaN	NaN	NaN	NaN	NaN	NaN	NaN	NaN	NaN	NaN	NaN	NaN	NaN	NaN	NaN	NaN	NaN	NaN	NaN	NaN	NaN	NaN	NaN	NaN	NaN	NaN	NaN	NaN	NaN	NaN	NaN	NaN	NaN	NaN	NaN	NaN	NaN	NaN	NaN	NaN	NaN	NaN	NaN	NaN	NaN	NaN	NaN	NaN
NaN	NaN	NaN	NaN	NaN	NaN	NaN	NaN	NaN	NaN	NaN	NaN	NaN	NaN	NaN	NaN	NaN	NaN	NaN	NaN	NaN	NaN	NaN	NaN	NaN	NaN	NaN	NaN	NaN	NaN	NaN	NaN	NaN	NaN	NaN	NaN	NaN	NaN	NaN	NaN	NaN	NaN	NaN	NaN	NaN	NaN	NaN	NaN	NaN	NaN
NaN	NaN	NaN	NaN	NaN	NaN	NaN	NaN	NaN	NaN	NaN	NaN	NaN	NaN	NaN	NaN	NaN	NaN	NaN	NaN	NaN	NaN	NaN	NaN	NaN	NaN	NaN	NaN	NaN	NaN	NaN	NaN	NaN	NaN	NaN	NaN	NaN	NaN	NaN	NaN	NaN	NaN	NaN	NaN	NaN	NaN	NaN	NaN	NaN	NaN
NaN	NaN	NaN	NaN	NaN	NaN	NaN	NaN	NaN	NaN	NaN	NaN	NaN	NaN	NaN	NaN	NaN	NaN	NaN	NaN	NaN	NaN	NaN	NaN	NaN	NaN	NaN	NaN	NaN	NaN	NaN	NaN	NaN	NaN	NaN	NaN	NaN	NaN	NaN	NaN	NaN	NaN	NaN	NaN	NaN	NaN	NaN	NaN	NaN	NaN
NaN	NaN	NaN	NaN	NaN	NaN	NaN	NaN	NaN	NaN	NaN	NaN	NaN	NaN	NaN	NaN	NaN	NaN	NaN	NaN	NaN	NaN	NaN	NaN	NaN	NaN	NaN	NaN	NaN	NaN	NaN	NaN	NaN	NaN	NaN	NaN	NaN	NaN	NaN	NaN	NaN	NaN	NaN	NaN	NaN	NaN	NaN	NaN	NaN	NaN
NaN	NaN	NaN	NaN	NaN	NaN	NaN	NaN	NaN	NaN	NaN	NaN	NaN	NaN	NaN	NaN	NaN	NaN	NaN	NaN	NaN	NaN	NaN	NaN	NaN	NaN	NaN	NaN	NaN	NaN	NaN	NaN	NaN	NaN	NaN	NaN	NaN	NaN	NaN	NaN	NaN	NaN	NaN	NaN	NaN	NaN	NaN	NaN	NaN	NaN
NaN	NaN	NaN	NaN	NaN	NaN	NaN	NaN	NaN	NaN	NaN	NaN	NaN	NaN	NaN	NaN	NaN	NaN	NaN	NaN	NaN	NaN	NaN	NaN	NaN	NaN	NaN	NaN	NaN	NaN	NaN	NaN	NaN	NaN	NaN	NaN	NaN	NaN	NaN	NaN	NaN	NaN	NaN	NaN	NaN	NaN	NaN	NaN	NaN	NaN
NaN	NaN	NaN	NaN	NaN	NaN	NaN	NaN	NaN	NaN	NaN	NaN	NaN	NaN	NaN	NaN	NaN	NaN	NaN	NaN	NaN	NaN	NaN	NaN	NaN	NaN	NaN	NaN	NaN	NaN	NaN	NaN	NaN	NaN	NaN	NaN	NaN	NaN	NaN	NaN	NaN	NaN	NaN	NaN	NaN	NaN	NaN	NaN	NaN	NaN
NaN	NaN	NaN	NaN	NaN	NaN	NaN	NaN	NaN	NaN	NaN	NaN	NaN	NaN	NaN	NaN	NaN	NaN	NaN	NaN	NaN	NaN	NaN	NaN	NaN	NaN	NaN	NaN	NaN	NaN	NaN	NaN	NaN	NaN	NaN	NaN	NaN	NaN	NaN	NaN	NaN	NaN	NaN	NaN	NaN	NaN	NaN	NaN	NaN	NaN
NaN	NaN	NaN	NaN	NaN	NaN	NaN	NaN	NaN	NaN	NaN	NaN	NaN	NaN	NaN	NaN	NaN	NaN	NaN	NaN	NaN	NaN	NaN	NaN	NaN	NaN	NaN	NaN	NaN	NaN	NaN	NaN	NaN	NaN	NaN	NaN	NaN	NaN	NaN	NaN	NaN	NaN	NaN	NaN	NaN	NaN	NaN	NaN	NaN	NaN
NaN	NaN	NaN	NaN	NaN	NaN	NaN	NaN	NaN	NaN	NaN	NaN	NaN	NaN	NaN	NaN	NaN	NaN	NaN	NaN	NaN	NaN	NaN	NaN	NaN	NaN	NaN	NaN	NaN	NaN	NaN	NaN	NaN	NaN	NaN	NaN	NaN	NaN	NaN	NaN	NaN	NaN	NaN	NaN	NaN	NaN	NaN	NaN	NaN	NaN
NaN	NaN	NaN	NaN	NaN	NaN	NaN	NaN	NaN	NaN	NaN	NaN	NaN	NaN	NaN	NaN	NaN	NaN	NaN	NaN	NaN	NaN	NaN	NaN	NaN	NaN	NaN	NaN	NaN	NaN	NaN	NaN	NaN	NaN	NaN	NaN	NaN	NaN	NaN	NaN	NaN	NaN	NaN	NaN	NaN	NaN	NaN	NaN	NaN	NaN
NaN	NaN	NaN	NaN	NaN	NaN	NaN	NaN	NaN	NaN	NaN	NaN	NaN	NaN	NaN	NaN	NaN	NaN	NaN	NaN	NaN	NaN	NaN	NaN	NaN	NaN	NaN	NaN	NaN	NaN	NaN	NaN	NaN	NaN	NaN	NaN	NaN	NaN	NaN	NaN	NaN	NaN	NaN	NaN	NaN	NaN	NaN	NaN	NaN	NaN
NaN	NaN	NaN	NaN	NaN	NaN	NaN	NaN	NaN	NaN	NaN	NaN	NaN	NaN	NaN	NaN	NaN	NaN	NaN	NaN	NaN	NaN	NaN	NaN	NaN	NaN	NaN	NaN	NaN	NaN	NaN	NaN	NaN	NaN	NaN	NaN	NaN	NaN	NaN	NaN	NaN	NaN	NaN	NaN	NaN	NaN	NaN	NaN	NaN	NaN
NaN	NaN	NaN	NaN	NaN	NaN	NaN	NaN	NaN	NaN	NaN	NaN	NaN	NaN	NaN	NaN	NaN	NaN	NaN	NaN	NaN	NaN	NaN	NaN	NaN	NaN	NaN	NaN	NaN	NaN	NaN	NaN	NaN	NaN	NaN	NaN	NaN	NaN	NaN	NaN	NaN	NaN	NaN	NaN	NaN	NaN	NaN	NaN	NaN	NaN
NaN	NaN	NaN	NaN	NaN	NaN	NaN	NaN	NaN	NaN	NaN	NaN	NaN	NaN	NaN	NaN	NaN	NaN	NaN	NaN	NaN	NaN	NaN	NaN	NaN	NaN	NaN	NaN	NaN	NaN	NaN	NaN	NaN	NaN	NaN	NaN	NaN	NaN	NaN	NaN	NaN	NaN	NaN	NaN	NaN	NaN	NaN	NaN	NaN	NaN
NaN	NaN	NaN	NaN	NaN	NaN	NaN	NaN	NaN	NaN	NaN	NaN	NaN	NaN	NaN	NaN	NaN	NaN	NaN	NaN	NaN	NaN	NaN	NaN	NaN	NaN	NaN	NaN	NaN	NaN	NaN	NaN	NaN	NaN	NaN	NaN	NaN	NaN	NaN	NaN	NaN	NaN	NaN	NaN	NaN	NaN	NaN	NaN	NaN	NaN
NaN	NaN	NaN	NaN	NaN	NaN	NaN	NaN	NaN	NaN	NaN	NaN	NaN	NaN	NaN	NaN	NaN	NaN	NaN	NaN	NaN	NaN	NaN	NaN	NaN	NaN	NaN	NaN	NaN	NaN	NaN	NaN	NaN	NaN	NaN	NaN	NaN	NaN	NaN	NaN	NaN	NaN	NaN	NaN	NaN	NaN	NaN	NaN	NaN	NaN
NaN	NaN	NaN	NaN	NaN	NaN	NaN	NaN	NaN	NaN	NaN	NaN	NaN	NaN	NaN	NaN	NaN	NaN	NaN	NaN	NaN	NaN	NaN	NaN	NaN	NaN	NaN	NaN	NaN	NaN	NaN	NaN	NaN	NaN	NaN	NaN	NaN	NaN	NaN	NaN	NaN	NaN	NaN	NaN	NaN	NaN	NaN	NaN	NaN	NaN
NaN	NaN	NaN	NaN	NaN	NaN	NaN	NaN	NaN	NaN	NaN	NaN	NaN	NaN	NaN	NaN	NaN	NaN	NaN	NaN	NaN	NaN	NaN	NaN	NaN	NaN	NaN	NaN	NaN	NaN	NaN	NaN	NaN	NaN	NaN	NaN	NaN	NaN	NaN	NaN	NaN	NaN	NaN	NaN	NaN	NaN	NaN	NaN	NaN	NaN
NaN	NaN	NaN	NaN	NaN	NaN	NaN	NaN	NaN	NaN	NaN	NaN	NaN	NaN	NaN	NaN	NaN	NaN	NaN	NaN	NaN	NaN	NaN	NaN	NaN	NaN	NaN	NaN	NaN	NaN	NaN	NaN	NaN	NaN	NaN	NaN	NaN	NaN	NaN	NaN	NaN	NaN	NaN	NaN	NaN	NaN	NaN	NaN	NaN	NaN
NaN	NaN	NaN	NaN	NaN	NaN	NaN	NaN	NaN	NaN	NaN	NaN	NaN	NaN	NaN	NaN	NaN	NaN	NaN	NaN	NaN	NaN	NaN	NaN	NaN	NaN	NaN	NaN	NaN	NaN	NaN	NaN	NaN	NaN	NaN	NaN	NaN	NaN	NaN	NaN	NaN	NaN	NaN	NaN	NaN	NaN	NaN	NaN	NaN	NaN
NaN	NaN	NaN	NaN	NaN	NaN	NaN	NaN	NaN	NaN	NaN	NaN	NaN	NaN	NaN	NaN	NaN	NaN	NaN	NaN	NaN	NaN	NaN	NaN	NaN	NaN	NaN	NaN	NaN	NaN	NaN	NaN	NaN	NaN	NaN	NaN	NaN	NaN	NaN	NaN	NaN	NaN	NaN	NaN	NaN	NaN	NaN	NaN	NaN	NaN
NaN	NaN	NaN	NaN	NaN	NaN	NaN	NaN	NaN	NaN	NaN	NaN	NaN	NaN	NaN	NaN	NaN	NaN	NaN	NaN	NaN	NaN	NaN	NaN	NaN	NaN	NaN	NaN	NaN	NaN	NaN	NaN	NaN	NaN	NaN	NaN	NaN	NaN	NaN	NaN	NaN	NaN	NaN	NaN	NaN	NaN	NaN	NaN	NaN	NaN
NaN	NaN	NaN	NaN	NaN	NaN	NaN	NaN	NaN	NaN	NaN	NaN	NaN	NaN	NaN	NaN	NaN	NaN	NaN	NaN	NaN	NaN	NaN	NaN	NaN	NaN	NaN	NaN	NaN	NaN	NaN	NaN	NaN	NaN	NaN	NaN	NaN	NaN	NaN	NaN	NaN	NaN	NaN	NaN	NaN	NaN	NaN	NaN	NaN	NaN
NaN	NaN	NaN	NaN	NaN	NaN	NaN	NaN	NaN	NaN	NaN	NaN	NaN	NaN	NaN	NaN	NaN	NaN	NaN	NaN	NaN	NaN	NaN	NaN	NaN	NaN	NaN	NaN	NaN	NaN	NaN	NaN	NaN	NaN	NaN	NaN	NaN	NaN	NaN	NaN	NaN	NaN	NaN	NaN	NaN	NaN	NaN	NaN	NaN	NaN
NaN	NaN	NaN	NaN	NaN	NaN	NaN	NaN	NaN	NaN	NaN	NaN	NaN	NaN	NaN	NaN	NaN	NaN	NaN	NaN	NaN	NaN	NaN	NaN	NaN	NaN	NaN	NaN	NaN	NaN	NaN	NaN	NaN	NaN	NaN	NaN	NaN	NaN	NaN	NaN	NaN	NaN	NaN	NaN	NaN	NaN	NaN	NaN	NaN	NaN
NaN	NaN	NaN	NaN	NaN	NaN	NaN	NaN	NaN	NaN	NaN	NaN	NaN	NaN	NaN	NaN	NaN	NaN	NaN	NaN	NaN	NaN	NaN	NaN	NaN	NaN	NaN	NaN	NaN	NaN	NaN	NaN	NaN	NaN	NaN	NaN	NaN	NaN	NaN	NaN	NaN	NaN	NaN	NaN	NaN	NaN	NaN	NaN	NaN	NaN
NaN	NaN	NaN	NaN	NaN	NaN	NaN	NaN	NaN	NaN	NaN	NaN	NaN	NaN	NaN	NaN	NaN	NaN	NaN	NaN	NaN	NaN	NaN	NaN	NaN	NaN	NaN	NaN	NaN	NaN	NaN	NaN	NaN	NaN	NaN	NaN	NaN	NaN	NaN	NaN	NaN	NaN	NaN	NaN	NaN	NaN	NaN	NaN	NaN	NaN
NaN	NaN	NaN	NaN	NaN	NaN	NaN	NaN	NaN	NaN	NaN	NaN	NaN	NaN	NaN	NaN	NaN	NaN	NaN	NaN	NaN	NaN	NaN	NaN	NaN	NaN	NaN	NaN	NaN	NaN	NaN	NaN	NaN	NaN	NaN	NaN	NaN	NaN	NaN	NaN	NaN	NaN	NaN	NaN	NaN	NaN	NaN	NaN	NaN	NaN
NaN	NaN	NaN	NaN	NaN	NaN	NaN	NaN	NaN	NaN	NaN	NaN	NaN	NaN	NaN	NaN	NaN	NaN	NaN	NaN	NaN	NaN	NaN	NaN	NaN	NaN	NaN	NaN	NaN	NaN	NaN	NaN	NaN	NaN	NaN	NaN	NaN	NaN	NaN	NaN	NaN	NaN	NaN	NaN	NaN	NaN	NaN	NaN	NaN	NaN
NaN	NaN	NaN	NaN	NaN	NaN	NaN	NaN	NaN	NaN	NaN	NaN	NaN	NaN	NaN	NaN	NaN	NaN	NaN	NaN	NaN	NaN	NaN	NaN	NaN	NaN	NaN	NaN	NaN	NaN	NaN	NaN	NaN	NaN	NaN	NaN	NaN	NaN	NaN	NaN	NaN	NaN	NaN	NaN	NaN	NaN	NaN	NaN	NaN	NaN
NaN	NaN	NaN	NaN	NaN	NaN	NaN	NaN	NaN	NaN	NaN	NaN	NaN	NaN	NaN	NaN	NaN	NaN	NaN	NaN	NaN	NaN	NaN	NaN	NaN	NaN	NaN	NaN	NaN	NaN	NaN	NaN	NaN	NaN	NaN	NaN	NaN	NaN	NaN	NaN	NaN	NaN	NaN	NaN	NaN	NaN	NaN	NaN	NaN	NaN
NaN	NaN	NaN	NaN	NaN	NaN	NaN	NaN	NaN	NaN	NaN	NaN	NaN	NaN	NaN	NaN	NaN	NaN	NaN	NaN	NaN	NaN	NaN	NaN	NaN	NaN	NaN	NaN	NaN	NaN	NaN	NaN	NaN	NaN	NaN	NaN	NaN	NaN	NaN	NaN	NaN	NaN	NaN	NaN	NaN	NaN	NaN	NaN	NaN	NaN
NaN	NaN	NaN	NaN	NaN	NaN	NaN	NaN	NaN	NaN	NaN	NaN	NaN	NaN	NaN	NaN	NaN	NaN	NaN	NaN	NaN	NaN	NaN	NaN	NaN	NaN	NaN	NaN	NaN	NaN	NaN	NaN	NaN	NaN	NaN	NaN	NaN	NaN	NaN	NaN	NaN	NaN	NaN	NaN	NaN	NaN	NaN	NaN	NaN	NaN
NaN	NaN	NaN	NaN	NaN	NaN	NaN	NaN	NaN	NaN	NaN	NaN	NaN	NaN	NaN	NaN	NaN	NaN	NaN	NaN	NaN	NaN	NaN	NaN	NaN	NaN	NaN	NaN	NaN	NaN	NaN	NaN	NaN	NaN	NaN	NaN	NaN	NaN	NaN	NaN	NaN	NaN	NaN	NaN	NaN	NaN	NaN	NaN	NaN	NaN
NaN	NaN	NaN	NaN	NaN	NaN	NaN	NaN	NaN	NaN	NaN	NaN	NaN	NaN	NaN	NaN	NaN	NaN	NaN	NaN	NaN	NaN	NaN	NaN	NaN	NaN	NaN	NaN	NaN	NaN	NaN	NaN	NaN	NaN	NaN	NaN	NaN	NaN	NaN	NaN	NaN	NaN	NaN	NaN	NaN	NaN	NaN	NaN	NaN	NaN
NaN	NaN	NaN	NaN	NaN	NaN	NaN	NaN	NaN	NaN	NaN	NaN	NaN	NaN	NaN	NaN	NaN	NaN	NaN	NaN	NaN	NaN	NaN	NaN	NaN	NaN	NaN	NaN	NaN	NaN	NaN	NaN	NaN	NaN	NaN	NaN	NaN	NaN	NaN	NaN	NaN	NaN	NaN	NaN	NaN	NaN	NaN	NaN	NaN	NaN
NaN	NaN	NaN	NaN	NaN	NaN	NaN	NaN	NaN	NaN	NaN	NaN	NaN	NaN	NaN	NaN	NaN	NaN	NaN	NaN	NaN	NaN	NaN	NaN	NaN	NaN	NaN	NaN	NaN	NaN	NaN	NaN	NaN	NaN	NaN	NaN	NaN	NaN	NaN	NaN	NaN	NaN	NaN	NaN	NaN	NaN	NaN	NaN	NaN	NaN
NaN	NaN	NaN	NaN	NaN	NaN	NaN	NaN	NaN	NaN	NaN	NaN	NaN	NaN	NaN	NaN	NaN	NaN	NaN	NaN	NaN	NaN	NaN	NaN	NaN	NaN	NaN	NaN	NaN	NaN	NaN	NaN	NaN	NaN	NaN	NaN	NaN	NaN	NaN	NaN	NaN	NaN	NaN	NaN	NaN	NaN	NaN	NaN	NaN	NaN
NaN	NaN	NaN	NaN	NaN	NaN	NaN	NaN	NaN	NaN	NaN	NaN	NaN	NaN	NaN	NaN	NaN	NaN	NaN	NaN	NaN	NaN	NaN	NaN	NaN	NaN	NaN	NaN	NaN	NaN	NaN	NaN	NaN	NaN	NaN	NaN	NaN	NaN	NaN	NaN	NaN	NaN	NaN	NaN	NaN	NaN	NaN	NaN	NaN	NaN
NaN	NaN	NaN	NaN	NaN	NaN	NaN	NaN	NaN	NaN	NaN	NaN	NaN	NaN	NaN	NaN	NaN	NaN	NaN	NaN	NaN	NaN	NaN	NaN	NaN	NaN	NaN	NaN	NaN	NaN	NaN	NaN	NaN	NaN	NaN	NaN	NaN	NaN	NaN	NaN	NaN	NaN	NaN	NaN	NaN	NaN	NaN	NaN	NaN	NaN
NaN	NaN	NaN	NaN	NaN	NaN	NaN	NaN	NaN	NaN	NaN	NaN	NaN	NaN	NaN	NaN	NaN	NaN	NaN	NaN	NaN	NaN	NaN	NaN	NaN	NaN	NaN	NaN	NaN	NaN	NaN	NaN	NaN	NaN	NaN	NaN	NaN	NaN	NaN	NaN	NaN	NaN	NaN	NaN	NaN	NaN	NaN	NaN	NaN	NaN
NaN	NaN	NaN	NaN	NaN	NaN	NaN	NaN	NaN	NaN	NaN	NaN	NaN	NaN	NaN	NaN	NaN	NaN	NaN	NaN	NaN	NaN	NaN	NaN	NaN	NaN	NaN	NaN	NaN	NaN	NaN	NaN	NaN	NaN	NaN	NaN	NaN	NaN	NaN	NaN	NaN	NaN	NaN	NaN	NaN	NaN	NaN	NaN	NaN	NaN
NaN	NaN	NaN	NaN	NaN	NaN	NaN	NaN	NaN	NaN	NaN	NaN	NaN	NaN	NaN	NaN	NaN	NaN	NaN	NaN	NaN	NaN	NaN	NaN	NaN	NaN	NaN	NaN	NaN	NaN	NaN	NaN	NaN	NaN	NaN	NaN	NaN	NaN	NaN	NaN	NaN	NaN	NaN	NaN	NaN	NaN	NaN	NaN	NaN	NaN
NaN	NaN	NaN	NaN	NaN	NaN	NaN	NaN	NaN	NaN	NaN	NaN	NaN	NaN	NaN	NaN	NaN	NaN	NaN	NaN	NaN	NaN	NaN	NaN	NaN	NaN	NaN	NaN	NaN	NaN	NaN	NaN	NaN	NaN	NaN	NaN	NaN	NaN	NaN	NaN	NaN	NaN	NaN	NaN	NaN	NaN	NaN	NaN	NaN	NaN
NaN	NaN	NaN	NaN	NaN	NaN	NaN	NaN	NaN	NaN	NaN	NaN	NaN	NaN	NaN	NaN	NaN	NaN	NaN	NaN	NaN	NaN	NaN	NaN	NaN	NaN	NaN	NaN	NaN	NaN	NaN	NaN	NaN	NaN	NaN	NaN	NaN	NaN	NaN	NaN	NaN	NaN	NaN	NaN	NaN	NaN	NaN	NaN	NaN	NaN
NaN	NaN	NaN	NaN	NaN	NaN	NaN	NaN	NaN	NaN	NaN	NaN	NaN	NaN	NaN	NaN	NaN	NaN	NaN	NaN	NaN	NaN	NaN	NaN	NaN	NaN	NaN	NaN	NaN	NaN	NaN	NaN	NaN	NaN	NaN	NaN	NaN	NaN	NaN	NaN	NaN	NaN	NaN	NaN	NaN	NaN	NaN	NaN	NaN	NaN
NaN	NaN	NaN	NaN	NaN	NaN	NaN	NaN	NaN	NaN	NaN	NaN	NaN	NaN	NaN	NaN	NaN	NaN	NaN	NaN	NaN	NaN	NaN	NaN	NaN	NaN	NaN	NaN	NaN	NaN	NaN	NaN	NaN	NaN	NaN	NaN	NaN	NaN	NaN	NaN	NaN	NaN	NaN	NaN	NaN	NaN	NaN	NaN	NaN	NaN
NaN	NaN	NaN	NaN	NaN	NaN	NaN	NaN	NaN	NaN	NaN	NaN	NaN	NaN	NaN	NaN	NaN	NaN	NaN	NaN	NaN	NaN	NaN	NaN	NaN	NaN	NaN	NaN	NaN	NaN	NaN	NaN	NaN	NaN	NaN	NaN	NaN	NaN	NaN	NaN	NaN	NaN	NaN	NaN	NaN	NaN	NaN	NaN	NaN	NaN
NaN	NaN	NaN	NaN	NaN	NaN	NaN	NaN	NaN	NaN	NaN	NaN	NaN	NaN	NaN	NaN	NaN	NaN	NaN	NaN	NaN	NaN	NaN	NaN	NaN	NaN	NaN	NaN	NaN	NaN	NaN	NaN	NaN	NaN	NaN	NaN	NaN	NaN	NaN	NaN	NaN	NaN	NaN	NaN	NaN	NaN	NaN	NaN	NaN	NaN
NaN	NaN	NaN	NaN	NaN	NaN	NaN	NaN	NaN	NaN	NaN	NaN	NaN	NaN	NaN	NaN	NaN	NaN	NaN	NaN	NaN	NaN	NaN	NaN	NaN	NaN	NaN	NaN	NaN	NaN	NaN	NaN	NaN	NaN	NaN	NaN	NaN	NaN	NaN	NaN	NaN	NaN	NaN	NaN	NaN	NaN	NaN	NaN	NaN	NaN
NaN	NaN	NaN	NaN	NaN	NaN	NaN	NaN	NaN	NaN	NaN	NaN	NaN	NaN	NaN	NaN	NaN	NaN	NaN	NaN	NaN	NaN	NaN	NaN	NaN	NaN	NaN	NaN	NaN	NaN	NaN	NaN	NaN	NaN	NaN	NaN	NaN	NaN	NaN	NaN	NaN	NaN	NaN	NaN	NaN	NaN	NaN	NaN	NaN	NaN
NaN	NaN	NaN	NaN	NaN	NaN	NaN	NaN	NaN	NaN	NaN	NaN	NaN	NaN	NaN	NaN	NaN	NaN	NaN	NaN	NaN	NaN	NaN	NaN	NaN	NaN	NaN	NaN	NaN	NaN	NaN	NaN	NaN	NaN	NaN	NaN	NaN	NaN	NaN	NaN	NaN	NaN	NaN	NaN	NaN	NaN	NaN	NaN	NaN	NaN
NaN	NaN	NaN	NaN	NaN	NaN	NaN	NaN	NaN	NaN	NaN	NaN	NaN	NaN	NaN	NaN	NaN	NaN	NaN	NaN	NaN	NaN	NaN	NaN	NaN	NaN	NaN	NaN	NaN	NaN	NaN	NaN	NaN	NaN	NaN	NaN	NaN	NaN	NaN	NaN	NaN	NaN	NaN	NaN	NaN	NaN	NaN	NaN	NaN	NaN
NaN	NaN	NaN	NaN	NaN	NaN	NaN	NaN	NaN	NaN	NaN	NaN	NaN	NaN	NaN	NaN	NaN	NaN	NaN	NaN	NaN	NaN	NaN	NaN	NaN	NaN	NaN	NaN	NaN	NaN	NaN	NaN	NaN	NaN	NaN	NaN	NaN	NaN	NaN	NaN	NaN	NaN	NaN	NaN	NaN	NaN	NaN	NaN	NaN	NaN
NaN	NaN	NaN	NaN	NaN	NaN	NaN	NaN	NaN	NaN	NaN	NaN	NaN	NaN	NaN	NaN	NaN	NaN	NaN	NaN	NaN	NaN	NaN	NaN	NaN	NaN	NaN	NaN	NaN	NaN	NaN	NaN	NaN	NaN	NaN	NaN	NaN	NaN	NaN	NaN	NaN	NaN	NaN	NaN	NaN	NaN	NaN	NaN	NaN	NaN
NaN	NaN	NaN	NaN	NaN	NaN	NaN	NaN	NaN	NaN	NaN	NaN	NaN	NaN	NaN	NaN	NaN	NaN	NaN	NaN	NaN	NaN	NaN	NaN	NaN	NaN	NaN	NaN	NaN	NaN	NaN	NaN	NaN	NaN	NaN	NaN	NaN	NaN	NaN	NaN	NaN	NaN	NaN	NaN	NaN	NaN	NaN	NaN	NaN	NaN
NaN	NaN	NaN	NaN	NaN	NaN	NaN	NaN	NaN	NaN	NaN	NaN	NaN	NaN	NaN	NaN	NaN	NaN	NaN	NaN	NaN	NaN	NaN	NaN	NaN	NaN	NaN	NaN	NaN	NaN	NaN	NaN	NaN	NaN	NaN	NaN	NaN	NaN	NaN	NaN	NaN	NaN	NaN	NaN	NaN	NaN	NaN	NaN	NaN	NaN
NaN	NaN	NaN	NaN	NaN	NaN	NaN	NaN	NaN	NaN	NaN	NaN	NaN	NaN	NaN	NaN	NaN	NaN	NaN	NaN	NaN	NaN	NaN	NaN	NaN	NaN	NaN	NaN	NaN	NaN	NaN	NaN	NaN	NaN	NaN	NaN	NaN	NaN	NaN	NaN	NaN	NaN	NaN	NaN	NaN	NaN	NaN	NaN	NaN	NaN
NaN	NaN	NaN	NaN	NaN	NaN	NaN	NaN	NaN	NaN	NaN	NaN	NaN	NaN	NaN	NaN	NaN	NaN	NaN	NaN	NaN	NaN	NaN	NaN	NaN	NaN	NaN	NaN	NaN	NaN	NaN	NaN	NaN	NaN	NaN	NaN	NaN	NaN	NaN	NaN	NaN	NaN	NaN	NaN	NaN	NaN	NaN	NaN	NaN	NaN
NaN	NaN	NaN	NaN	NaN	NaN	NaN	NaN	NaN	NaN	NaN	NaN	NaN	NaN	NaN	NaN	NaN	NaN	NaN	NaN	NaN	NaN	NaN	NaN	NaN	NaN	NaN	NaN	NaN	NaN	NaN	NaN	NaN	NaN	NaN	NaN	NaN	NaN	NaN	NaN	NaN	NaN	NaN	NaN	NaN	NaN	NaN	NaN	NaN	NaN
NaN	NaN	NaN	NaN	NaN	NaN	NaN	NaN	NaN	NaN	NaN	NaN	NaN	NaN	NaN	NaN	NaN	NaN	NaN	NaN	NaN	NaN	NaN	NaN	NaN	NaN	NaN	NaN	NaN	NaN	NaN	NaN	NaN	NaN	NaN	NaN	NaN	NaN	NaN	NaN	NaN	NaN	NaN	NaN	NaN	NaN	NaN	NaN	NaN	NaN
NaN	NaN	NaN	NaN	NaN	NaN	NaN	NaN	NaN	NaN	NaN	NaN	NaN	NaN	NaN	NaN	NaN	NaN	NaN	NaN	NaN	NaN	NaN	NaN	NaN	NaN	NaN	NaN	NaN	NaN	NaN	NaN	NaN	NaN	NaN	NaN	NaN	NaN	NaN	NaN	NaN	NaN	NaN	NaN	NaN	NaN	NaN	NaN	NaN	NaN
NaN	NaN	NaN	NaN	NaN	NaN	NaN	NaN	NaN	NaN	NaN	NaN	NaN	NaN	NaN	NaN	NaN	NaN	NaN	NaN	NaN	NaN	NaN	NaN	NaN	NaN	NaN	NaN	NaN	NaN	NaN	NaN	NaN	NaN	NaN	NaN	NaN	NaN	NaN	NaN	NaN	NaN	NaN	NaN	NaN	NaN	NaN	NaN	NaN	NaN
NaN	NaN	NaN	NaN	NaN	NaN	NaN	NaN	NaN	NaN	NaN	NaN	NaN	NaN	NaN	NaN	NaN	NaN	NaN	NaN	NaN	NaN	NaN	NaN	NaN	NaN	NaN	NaN	NaN	NaN	NaN	NaN	NaN	NaN	NaN	NaN	NaN	NaN	NaN	NaN	NaN	NaN	NaN	NaN	NaN	NaN	NaN	NaN	NaN	NaN
NaN	NaN	NaN	NaN	NaN	NaN	NaN	NaN	NaN	NaN	NaN	NaN	NaN	NaN	NaN	NaN	NaN	NaN	NaN	NaN	NaN	NaN	NaN	NaN	NaN	NaN	NaN	NaN	NaN	NaN	NaN	NaN	NaN	NaN	NaN	NaN	NaN	NaN	NaN	NaN	NaN	NaN	NaN	NaN	NaN	NaN	NaN	NaN	NaN	NaN
NaN	NaN	NaN	NaN	NaN	NaN	NaN	NaN	NaN	NaN	NaN	NaN	NaN	NaN	NaN	NaN	NaN	NaN	NaN	NaN	NaN	NaN	NaN	NaN	NaN	NaN	NaN	NaN	NaN	NaN	NaN	NaN	NaN	NaN	NaN	NaN	NaN	NaN	NaN	NaN	NaN	NaN	NaN	NaN	NaN	NaN	NaN	NaN	NaN	NaN
NaN	NaN	NaN	NaN	NaN	NaN	NaN	NaN	NaN	NaN	NaN	NaN	NaN	NaN	NaN	NaN	NaN	NaN	NaN	NaN	NaN	NaN	NaN	NaN	NaN	NaN	NaN	NaN	NaN	NaN	NaN	NaN	NaN	NaN	NaN	NaN	NaN	NaN	NaN	NaN	NaN	NaN	NaN	NaN	NaN	NaN	NaN	NaN	NaN	NaN
NaN	NaN	NaN	NaN	NaN	NaN	NaN	NaN	NaN	NaN	NaN	NaN	NaN	NaN	NaN	NaN	NaN	NaN	NaN	NaN	NaN	NaN	NaN	NaN	NaN	NaN	NaN	NaN	NaN	NaN	NaN	NaN	NaN	NaN	NaN	NaN	NaN	NaN	NaN	NaN	NaN	NaN	NaN	NaN	NaN	NaN	NaN	NaN	NaN	NaN
NaN	NaN	NaN	NaN	NaN	NaN	NaN	NaN	NaN	NaN	NaN	NaN	NaN	NaN	NaN	NaN	NaN	NaN	NaN	NaN	NaN	NaN	NaN	NaN	NaN	NaN	NaN	NaN	NaN	NaN	NaN	NaN	NaN	NaN	NaN	NaN	NaN	NaN	NaN	NaN	NaN	NaN	NaN	NaN	NaN	NaN	NaN	NaN	NaN	NaN
NaN	NaN	NaN	NaN	NaN	NaN	NaN	NaN	NaN	NaN	NaN	NaN	NaN	NaN	NaN	NaN	NaN	NaN	NaN	NaN	NaN	NaN	NaN	NaN	NaN	NaN	NaN	NaN	NaN	NaN	NaN	NaN	NaN	NaN	NaN	NaN	NaN	NaN	NaN	NaN	NaN	NaN	NaN	NaN	NaN	NaN	NaN	NaN	NaN	NaN
NaN	NaN	NaN	NaN	NaN	NaN	NaN	NaN	NaN	NaN	NaN	NaN	NaN	NaN	NaN	NaN	NaN	NaN	NaN	NaN	NaN	NaN	NaN	NaN	NaN	NaN	NaN	NaN	NaN	NaN	NaN	NaN	NaN	NaN	NaN	NaN	NaN	NaN	NaN	NaN	NaN	NaN	NaN	NaN	NaN	NaN	NaN	NaN	NaN	NaN
NaN	NaN	NaN	NaN	NaN	NaN	NaN	NaN	NaN	NaN	NaN	NaN	NaN	NaN	NaN	NaN	NaN	NaN	NaN	NaN	NaN	NaN	NaN	NaN	NaN	NaN	NaN	NaN	NaN	NaN	NaN	NaN	NaN	NaN	NaN	NaN	NaN	NaN	NaN	NaN	NaN	NaN	NaN	NaN	NaN	NaN	NaN	NaN	NaN	NaN
NaN	NaN	NaN	NaN	NaN	NaN	NaN	NaN	NaN	NaN	NaN	NaN	NaN	NaN	NaN	NaN	NaN	NaN	NaN	NaN	NaN	NaN	NaN	NaN	NaN	NaN	NaN	NaN	NaN	NaN	NaN	NaN	NaN	NaN	NaN	NaN	NaN	NaN	NaN	NaN	NaN	NaN	NaN	NaN	NaN	NaN	NaN	NaN	NaN	NaN
NaN	NaN	NaN	NaN	NaN	NaN	NaN	NaN	NaN	NaN	NaN	NaN	NaN	NaN	NaN	NaN	NaN	NaN	NaN	NaN	NaN	NaN	NaN	NaN	NaN	NaN	NaN	NaN	NaN	NaN	NaN	NaN	NaN	NaN	NaN	NaN	NaN	NaN	NaN	NaN	NaN	NaN	NaN	NaN	NaN	NaN	NaN	NaN	NaN	NaN
NaN	NaN	NaN	NaN	NaN	NaN	NaN	NaN	NaN	NaN	NaN	NaN	NaN	NaN	NaN	NaN	NaN	NaN	NaN	NaN	NaN	NaN	NaN	NaN	NaN	NaN	NaN	NaN	NaN	NaN	NaN	NaN	NaN	NaN	NaN	NaN	NaN	NaN	NaN	NaN	NaN	NaN	NaN	NaN	NaN	NaN	NaN	NaN	NaN	NaN
NaN	NaN	NaN	NaN	NaN	NaN	NaN	NaN	NaN	NaN	NaN	NaN	NaN	NaN	NaN	NaN	NaN	NaN	NaN	NaN	NaN	NaN	NaN	NaN	NaN	NaN	NaN	NaN	NaN	NaN	NaN	NaN	NaN	NaN	NaN	NaN	NaN	NaN	NaN	NaN	NaN	NaN	NaN	NaN	NaN	NaN	NaN	NaN	NaN	NaN
NaN	NaN	NaN	NaN	NaN	NaN	NaN	NaN	NaN	NaN	NaN	NaN	NaN	NaN	NaN	NaN	NaN	NaN	NaN	NaN	NaN	NaN	NaN	NaN	NaN	NaN	NaN	NaN	NaN	NaN	NaN	NaN	NaN	NaN	NaN	NaN	NaN	NaN	NaN	NaN	NaN	NaN	NaN	NaN	NaN	NaN	NaN	NaN	NaN	NaN
NaN	NaN	NaN	NaN	NaN	NaN	NaN	NaN	NaN	NaN	NaN	NaN	NaN	NaN	NaN	NaN	NaN	NaN	NaN	NaN	NaN	NaN	NaN	NaN	NaN	NaN	NaN	NaN	NaN	NaN	NaN	NaN	NaN	NaN	NaN	NaN	NaN	NaN	NaN	NaN	NaN	NaN	NaN	NaN	NaN	NaN	NaN	NaN	NaN	NaN
NaN	NaN	NaN	NaN	NaN	NaN	NaN	NaN	NaN	NaN	NaN	NaN	NaN	NaN	NaN	NaN	NaN	NaN	NaN	NaN	NaN	NaN	NaN	NaN	NaN	NaN	NaN	NaN	NaN	NaN	NaN	NaN	NaN	NaN	NaN	NaN	NaN	NaN	NaN	NaN	NaN	NaN	NaN	NaN	NaN	NaN	NaN	NaN	NaN	NaN
NaN	NaN	NaN	NaN	NaN	NaN	NaN	NaN	NaN	NaN	NaN	NaN	NaN	NaN	NaN	NaN	NaN	NaN	NaN	NaN	NaN	NaN	NaN	NaN	NaN	NaN	NaN	NaN	NaN	NaN	NaN	NaN	NaN	NaN	NaN	NaN	NaN	NaN	NaN	NaN	NaN	NaN	NaN	NaN	NaN	NaN	NaN	NaN	NaN	NaN
NaN	NaN	NaN	NaN	NaN	NaN	NaN	NaN	NaN	NaN	NaN	NaN	NaN	NaN	NaN	NaN	NaN	NaN	NaN	NaN	NaN	NaN	NaN	NaN	NaN	NaN	NaN	NaN	NaN	NaN	NaN	NaN	NaN	NaN	NaN	NaN	NaN	NaN	NaN	NaN	NaN	NaN	NaN	NaN	NaN	NaN	NaN	NaN	NaN	NaN
NaN	NaN	NaN	NaN	NaN	NaN	NaN	NaN	NaN	NaN	NaN	NaN	NaN	NaN	NaN	NaN	NaN	NaN	NaN	NaN	NaN	NaN	NaN	NaN	NaN	NaN	NaN	NaN	NaN	NaN	NaN	NaN	NaN	NaN	NaN	NaN	NaN	NaN	NaN	NaN	NaN	NaN	NaN	NaN	NaN	NaN	NaN	NaN	NaN	NaN
NaN	NaN	NaN	NaN	NaN	NaN	NaN	NaN	NaN	NaN	NaN	NaN	NaN	NaN	NaN	NaN	NaN	NaN	NaN	NaN	NaN	NaN	NaN	NaN	NaN	NaN	NaN	NaN	NaN	NaN	NaN	NaN	NaN	NaN	NaN	NaN	NaN	NaN	NaN	NaN	NaN	NaN	NaN	NaN	NaN	NaN	NaN	NaN	NaN	NaN
NaN	NaN	NaN	NaN	NaN	NaN	NaN	NaN	NaN	NaN	NaN	NaN	NaN	NaN	NaN	NaN	NaN	NaN	NaN	NaN	NaN	NaN	NaN	NaN	NaN	NaN	NaN	NaN	NaN	NaN	NaN	NaN	NaN	NaN	NaN	NaN	NaN	NaN	NaN	NaN	NaN	NaN	NaN	NaN	NaN	NaN	NaN	NaN	NaN	NaN
NaN	NaN	NaN	NaN	NaN	NaN	NaN	NaN	NaN	NaN	NaN	NaN	NaN	NaN	NaN	NaN	NaN	NaN	NaN	NaN	NaN	NaN	NaN	NaN	NaN	NaN	NaN	NaN	NaN	NaN	NaN	NaN	NaN	NaN	NaN	NaN	NaN	NaN	NaN	NaN	NaN	NaN	NaN	NaN	NaN	NaN	NaN	NaN	NaN	NaN
NaN	NaN	NaN	NaN	NaN	NaN	NaN	NaN	NaN	NaN	NaN	NaN	NaN	NaN	NaN	NaN	NaN	NaN	NaN	NaN	NaN	NaN	NaN	NaN	NaN	NaN	NaN	NaN	NaN	NaN	NaN	NaN	NaN	NaN	NaN	NaN	NaN	NaN	NaN	NaN	NaN	NaN	NaN	NaN	NaN	NaN	NaN	NaN	NaN	NaN
NaN	NaN	NaN	NaN	NaN	NaN	NaN	NaN	NaN	NaN	NaN	NaN	NaN	NaN	NaN	NaN	NaN	NaN	NaN	NaN	NaN	NaN	NaN	NaN	NaN	NaN	NaN	NaN	NaN	NaN	NaN	NaN	NaN	NaN	NaN	NaN	NaN	NaN	NaN	NaN	NaN	NaN	NaN	NaN	NaN	NaN	NaN	NaN	NaN	NaN
NaN	NaN	NaN	NaN	NaN	NaN	NaN	NaN	NaN	NaN	NaN	NaN	NaN	NaN	NaN	NaN	NaN	NaN	NaN	NaN	NaN	NaN	NaN	NaN	NaN	NaN	NaN	NaN	NaN	NaN	NaN	NaN	NaN	NaN	NaN	NaN	NaN	NaN	NaN	NaN	NaN	NaN	NaN	NaN	NaN	NaN	NaN	NaN	NaN	NaN
NaN	NaN	NaN	NaN	NaN	NaN	NaN	NaN	NaN	NaN	NaN	NaN	NaN	NaN	NaN	NaN	NaN	NaN	NaN	NaN	NaN	NaN	NaN	NaN	NaN	NaN	NaN	NaN	NaN	NaN	NaN	NaN	NaN	NaN	NaN	NaN	NaN	NaN	NaN	NaN	NaN	NaN	NaN	NaN	NaN	NaN	NaN	NaN	NaN	NaN
NaN	NaN	NaN	NaN	NaN	NaN	NaN	NaN	NaN	NaN	NaN	NaN	NaN	NaN	NaN	NaN	NaN	NaN	NaN	NaN	NaN	NaN	NaN	NaN	NaN	NaN	NaN	NaN	NaN	NaN	NaN	NaN	NaN	NaN	NaN	NaN	NaN	NaN	NaN	NaN	NaN	NaN	NaN	NaN	NaN	NaN	NaN	NaN	NaN	NaN
NaN	NaN	NaN	NaN	NaN	NaN	NaN	NaN	NaN	NaN	NaN	NaN	NaN	NaN	NaN	NaN	NaN	NaN	NaN	NaN	NaN	NaN	NaN	NaN	NaN	NaN	NaN	NaN	NaN	NaN	NaN	NaN	NaN	NaN	NaN	NaN	NaN	NaN	NaN	NaN	NaN	NaN	NaN	NaN	NaN	NaN	NaN	NaN	NaN	NaN
NaN	NaN	NaN	NaN	NaN	NaN	NaN	NaN	NaN	NaN	NaN	NaN	NaN	NaN	NaN	NaN	NaN	NaN	NaN	NaN	NaN	NaN	NaN	NaN	NaN	NaN	NaN	NaN	NaN	NaN	NaN	NaN	NaN	NaN	NaN	NaN	NaN	NaN	NaN	NaN	NaN	NaN	NaN	NaN	NaN	NaN	NaN	NaN	NaN	NaN
NaN	NaN	NaN	NaN	NaN	NaN	NaN	NaN	NaN	NaN	NaN	NaN	NaN	NaN	NaN	NaN	NaN	NaN	NaN	NaN	NaN	NaN	NaN	NaN	NaN	NaN	NaN	0.010994	0.010994	NaN	NaN	NaN	NaN	NaN	NaN	NaN	NaN	NaN	NaN	NaN	NaN	NaN	NaN	NaN	NaN	NaN	NaN	NaN	NaN	NaN
NaN	NaN	NaN	NaN	NaN	NaN	NaN	NaN	NaN	NaN	NaN	NaN	NaN	NaN	NaN	NaN	NaN	NaN	NaN	NaN	NaN	NaN	NaN	NaN	NaN	NaN	NaN	NaN	0.0105967	NaN	NaN	NaN	NaN	NaN	NaN	NaN	NaN	NaN	NaN	NaN	NaN	NaN	NaN	NaN	NaN	NaN	NaN	NaN	NaN	NaN
NaN	NaN	NaN	NaN	NaN	NaN	NaN	NaN	NaN	NaN	NaN	NaN	NaN	NaN	NaN	NaN	NaN	NaN	NaN	NaN	NaN	NaN	NaN	NaN	NaN	NaN	NaN	NaN	NaN	NaN	NaN	NaN	NaN	NaN	NaN	NaN	NaN	NaN	NaN	NaN	NaN	NaN	NaN	NaN	NaN	NaN	NaN	NaN	NaN	NaN
NaN	NaN	NaN	NaN	NaN	NaN	NaN	NaN	NaN	NaN	NaN	NaN	NaN	NaN	NaN	NaN	NaN	NaN	NaN	NaN	NaN	NaN	NaN	NaN	NaN	NaN	NaN	NaN	NaN	NaN	NaN	NaN	NaN	NaN	NaN	NaN	NaN	NaN	NaN	NaN	NaN	NaN	NaN	NaN	NaN	NaN	NaN	NaN	NaN	NaN
NaN	NaN	NaN	NaN	NaN	NaN	NaN	NaN	NaN	NaN	NaN	NaN	NaN	NaN	NaN	NaN	NaN	NaN	NaN	NaN	NaN	NaN	NaN	NaN	NaN	NaN	NaN	NaN	NaN	NaN	NaN	NaN	NaN	NaN	NaN	NaN	NaN	NaN	NaN	NaN	NaN	NaN	NaN	NaN	NaN	NaN	NaN	NaN	NaN	NaN
NaN	NaN	NaN	NaN	NaN	NaN	NaN	NaN	NaN	NaN	NaN	NaN	NaN	NaN	NaN	NaN	NaN	NaN	NaN	NaN	NaN	NaN	NaN	NaN	NaN	NaN	NaN	NaN	NaN	NaN	NaN	NaN	NaN	NaN	NaN	NaN	NaN	NaN	NaN	NaN	NaN	NaN	NaN	NaN	NaN	NaN	NaN	NaN	NaN	NaN
NaN	NaN	NaN	NaN	NaN	NaN	NaN	NaN	NaN	NaN	NaN	NaN	NaN	NaN	NaN	NaN	NaN	NaN	NaN	NaN	NaN	NaN	NaN	NaN	NaN	NaN	NaN	NaN	NaN	NaN	NaN	NaN	NaN	NaN	NaN	NaN	NaN	NaN	NaN	NaN	NaN	NaN	NaN	NaN	NaN	NaN	NaN	NaN	NaN	NaN
NaN	NaN	NaN	NaN	NaN	NaN	NaN	NaN	NaN	0.0324628	0.0539151	NaN	0.0549057	NaN	NaN	0.0475029	0.0397687	NaN	NaN	NaN	NaN	NaN	NaN	NaN	NaN	NaN	NaN	NaN	NaN	NaN	NaN	NaN	NaN	NaN	NaN	NaN	NaN	NaN	NaN	NaN	NaN	NaN	NaN	NaN	NaN	NaN	NaN	NaN	NaN	NaN
NaN	NaN	NaN	NaN	NaN	NaN	NaN	NaN	NaN	NaN	NaN	0.0635579	0.0614021	NaN	NaN	0.0564799	0.0483689	NaN	NaN	NaN	NaN	NaN	NaN	NaN	NaN	NaN	NaN	NaN	NaN	NaN	NaN	NaN	NaN	NaN	NaN	NaN	NaN	NaN	NaN	NaN	NaN	NaN	NaN	NaN	NaN	NaN	NaN	NaN	NaN	NaN
NaN	NaN	NaN	NaN	NaN	NaN	NaN	NaN	NaN	NaN	NaN	NaN	NaN	NaN	NaN	NaN	NaN	NaN	NaN	NaN	NaN	NaN	NaN	NaN	NaN	NaN	NaN	NaN	NaN	NaN	NaN	NaN	NaN	NaN	NaN	NaN	NaN	NaN	NaN	NaN	NaN	NaN	NaN	NaN	NaN	NaN	NaN	NaN	NaN	NaN
0	0	0	0	0	0	0	0	0	0	0	0	0	0	0	0	0	0	0	0	0	0	0	0	0	0	0	0	0	0	0	0	0	0	0	0	0	0	0	0	0	0	0	0	0	0	0	0	0	0
[truncated: 151 more columns]
