# Supplementary material for: Multispecies biofilm architecture determines bacterial exposure to phages
Source: PLoS Biol. 2022 Dec 22;20(12):e3001913. doi: 10.1371/journal.pbio.3001913 (PMC9778933; doi:10.1371/journal.pbio.3001913)
Supplement: S1 Data — (ZIP) [file pbio.3001913.s002.zip › Excel files/Figure_S2.xlsx]

## Sheet: Figure S5 C
	w/ V. cholerae, + phages												E. coli alone, + phages
Time (h)	Rep 1	Rep 2	Rep 3	Rep 4	Rep 5	Rep 6	Rep 7	Rep 8	Rep 9	Rep 10	Rep 11	Rep 12	Rep 1	Rep 2	Rep 3	Rep 4	Rep 5	Rep 6	Rep 7	Rep 8	Rep 9	Rep 10	Rep 11	Rep 12
1							0.129737	0.0814514	0.0499979	0.0177333	0.0544331	0.02227							0.199165	0.264408	0.23702	0.202543	0.2603	0.167049
24	0.00289498	0.00656611	0.00271326	0.00494927	0.00164652	0.00277186	0.00297551	0.00103394	0.0048635	0.00397477	0.00747179	0.000883534	0.000169641		0.00026129	0.000945	7.34384e-05	0.000377881	0.00014743	7.48377e-05	8.83085e-06	4.96922e-05	7.85796e-05	0.000157309
48	0.000130249	0.000569098	0.000721914	0.000330374	0.000961232	0.000804061							5.93835e-07		0.000460029	7.70014e-05	0.000263864	0.000415491		2.77126e-06	0.000271386	7.1261e-06	1.18768e-06
72	5.34457e-05	8.86803e-05	0.000353732	9.77859e-05	7.20528e-05	0.00014846							9.91715e-05	3.95894e-06	3.28592e-05	1.34604e-05	0.000167067	6.13637e-06
96	1.82111e-05	1.8805e-05	0.000489523	0.000366796	9.28372e-05	0.00039154							3.50367e-05	8.35337e-05	2.39516e-05	0.0012631	0.000137573	0.000285836	0.0004436	0.000289003	0.000532676	0.000516246	0.000352742	0.000105902
120	0.000146283	8.31378e-06	8.31378e-06	2.81085e-05	7.36364e-05	0.000101151							0.000285242	1.16789e-05	2.21701e-05	5.95821e-05	0.000104912	1.93988e-05
