# Supplementary material for: Multispecies biofilm architecture determines bacterial exposure to phages
Source: PLoS Biol. 2022 Dec 22;20(12):e3001913. doi: 10.1371/journal.pbio.3001913 (PMC9778933; doi:10.1371/journal.pbio.3001913)
Supplement: S1 Data — (ZIP) [file pbio.3001913.s002.zip › Excel files/Figure_4.xlsx]

## Sheet: Figure 4 Panel E
	w/ Vc, no phages							w/ Vc, + phages								E. coli alone, no phages							E. coli alone, + phages
Time (h)	Rep 1	Rep 2	Rep 3	Rep 4	Rep 5	Rep 6	Rep 7	Rep 1	Rep 2	Rep 3	Rep 4	Rep 5	Rep 6	Rep 7	Rep 8	Rep 1	Rep 2	Rep 3	Rep 4	Rep 5	Rep 6	Rep 7	Rep 1	Rep 2	Rep 3	Rep 4	Rep 5	Rep 6	Rep 7	Rep 8
4	0.019907	0.011964	0.006953	0.04265	0.028783	0.026041	0.05488	0.03174	0.029576	0.044344	0.031919	0.03069	0.033238	0.017377	0.025489	0.4735	0.189353	0.747493	0.149237	0.014741	0.219659	0.019366	0.026515	0.028399	0.058325	0.146306	0.021467	0.303088	0.120949	0.016366
24	0.856604	0.067097	0.066159	0.041933	0.052317	0.073614	0.073867	0.069521	0.006377	0.105587	0.041233	0.03709	0.088066	0.052867	0.068154	0.29804	0.272686	0.036255	0.110508	0.014595	0.007192	0.010631	0.07448	0.098803	0.098354	0.228046	0.016962	0.033695	0.094668	0.015083
48	0.396309	0.024704	0.49276	0.138122	0.206934	0.236266	0.243937	0.411676	0.045057	0.413162	1.21008	0.320277	0.222707	0.144461	0.346038	2.40972	1.32174		2.9726	1.7357	1.994	3.32416	0.854481	1.80706	1.57566		5.25164	4.04227	3.84815	1.64668
72	2.1816	1.14019	0.091797	0.327045	0.301279	0.492078	0.486439	0.249204	0.651647	0.217543	0.481897	0.105447	0.092274	0.036931	0.174422	2.63116	1.97133		4.97547	3.89086	1.88862	2.34309	0.265049	0.243626	0.13653	0.03705	0.176468	0.04131	0.053579
96	1.77527	0.239192	1.94033	0.366357	0.69227	0.74223	0.588529	0.194532	0.051599	0.302086	0.794032	0.140697	0.13072	0.196143	0.233654	2.18269	1.77542		5.89855	3.77748	7.14872	3.11744	0.093849	0.075607	0.346145	0.057433	0.057539	0.189989	0.140795
120	3.03858	0.241035	3.15581	0.552557	0.335232	0.57475	0.78038	0.48159	2.92516	0.846016	3.08533	0.269151	0.137547	0.21271	0.172366	1.99923	1.75692		7.39476	6.14347	5.93535	4.17181	0.061709	0.121977	0.056879	0.529457	0.101675	0.127116	0.075798
138	3.66883	0.675625	3.92903	0.524075	0.156526	0.389554	0.622361	2.63548	0.20407	2.54201	3.78455	0.187099	0.195349	0.229827	0.09017	4.23715	7.44635		8.68097	7.50879	11.5125	5.95754	0.106591	0.132259	0.140875	0.137322	0.072216	0.330738	0.074978

## Sheet: Figure 4 Panel F 
	w/ E. coli, no phages				w/ E. coli, + phages				V. cholerae alone, no phages								V. cholerae alone, + phages
Time (h)	Rep 1	Rep 2	Rep 3	Rep 4	Rep 1	Rep 2	Rep 3	Rep 4	Rep 1	Rep 2	Rep 3	Rep 4	Rep 5	Rep 6	Rep 7	Rep 8	Rep 1	Rep 2	Rep 3	Rep 4	Rep 5	Rep 6	Rep 7	Rep 8
6	0.023309	0.018686	0.016777	0.001999	0.020639	0.005468	0.00751	0.018805	0.074805	0.031106	0.052802	0.027696					0.057849	0.054735	0.052275	0.044729
24	0.512507	1.26983	1.23596	0.24996	0.964678	1.76261	0.91212	1.4172	0.13816	0.142854	0.057579	0.103534					0.113804	0.085228	0.100286	0.112142
48	11.2425	9.93098	11.1787	5.64945	6.67202	17.0933	16.3052	15.009	18.7318	12.8689	15.5343	9.11081	21.3362	16.2676	20.6168	18.7539	14.0151	12.0159	15.186	12.6646	9.61872	12.5972	15.4808	15.1092
72	17.7583	22.4703	23.3745	14.0516	15.1532	24.6699	24.4447		25.428	23.1175	25.8712	24.9896					21.5395	24.1342	19.6484	28.573	30.8023	30.5011	31.6548	28.8121
96	18.2161	20.8153	23.5839	20.1003	9.62506	21.7123	18.4948	20.0243	29.3104	24.7313	19.7812	18.2984	16.5647	26.8442	15.8317	21.4946	21.7495	24.9836	23.5476	37.5347	23.8166	23.4141	14.1182	24.3346
120	20.3965	23.8915	22.7047	19.8958	12.7499	20.2898	17.8153	23.1032	29.5132	29.2548	23.739	21.995	32.2495	32.5457	37.4783	20.3196	32.774	30.5869	33.0895	31.1631	31.9841	26.6243	14.307	34.616
