# Supplementary material for: Multispecies biofilm architecture determines bacterial exposure to phages
Source: PLoS Biol. 2022 Dec 22;20(12):e3001913. doi: 10.1371/journal.pbio.3001913 (PMC9778933; doi:10.1371/journal.pbio.3001913)
Supplement: S1 Data — (ZIP) [file pbio.3001913.s002.zip › Excel files/Figure_S1.xlsx]

## Sheet: SI Figure S1 Panel C
Phage Sensitivity	Sensitive	Resistant
Replicate 1	60000	0
Replicate 2	22000	0
Replicate 3	34000	1
Replicate 4	8000	2

## Sheet: SI Figure S1 Panel D
	w/ V. cholerae, no phages			w/ V. cholerae + phages
Time (h)	Rep 1	Rep 2	Rep 3	Rep 1	Rep 2	Rep 3
0	31000	30000	26000	31250	34000	33000
3	45000	41000	39000	41000	35000	44000
6	49000	51000	37000	54000	41000	57000
9	120000	90000	100000	100000	100000	120000
12	160000	70000	80000	90000	130000	120000
15	180000	100000	170000	170000	80000	220000
23	80000	120000	140000	16	6	14
