# Supplementary material for: Multispecies biofilm architecture determines bacterial exposure to phages
Source: PLoS Biol. 2022 Dec 22;20(12):e3001913. doi: 10.1371/journal.pbio.3001913 (PMC9778933; doi:10.1371/journal.pbio.3001913)
Supplement: S1 Data — (ZIP) [file pbio.3001913.s002.zip › Excel files/Figure_3.xlsx]

## Sheet: Figure 3 Panel A
E. coli Genotype	ΔcsgA	WT	ΔcsgA	WT
Culture Condition	w/ V. cholerae	w/ V. cholerae	E. coli alone	E. coli alone
Replicate 1	0.413265	0.355479	0.003496	0.852246
Replicate 2	0.742755	0.449013	0.010183	0.874961
Replicate 3	0.348469	0.292705	0.000774	0.872317
Replicate 4	0.492464	0.320364	0.00061	0.922238
Replicate 5	0.63902	0.193375	0.030086	0.826732
Replicate 6	0.807578	0.323738	0	0.649469
Replicate 7	0.369756	0.431447	0.001944	1.1095
Replicate 8		0.555216	0	1.05319
Replicate 9		0.427988		0.702993
Replicate 10		0.288013		0.932099
Replicate 11		0.121464		0.901303
Replicate 12		0.510532		0.854959

## Sheet: Figure 3 Panel B
Phage Treatment	+	-	+	-
Culture Condition	w/ V. cholerae	w/ V. cholerae	E. coli alone	E. coli alone
Replicate 1	1.0397	2.92477	23.6522	27.7391
Replicate 2	1.39741	3.11217	24.9565	28.5217
Replicate 3	2.32868	7.95574	24.6087	28.1739
Replicate 4	1.3306	4.15339	30.2609	32.7826
Replicate 5	4.60574	23.8261	22.5217	27.3043
Replicate 6	2.21809	6.85148	12.6087	19.3913
Replicate 7	2.12829	4.93291	37.0435	33.3913
Replicate 8	1.72793	3.11217	30.7826	29.3043
Replicate 9	1.18138	2.7603	27.913	39.7391
Replicate 10	3.07954	10.6957	32.6087	34.9565
Replicate 11	0.173689	1.42997	31.3043	34.7826
Replicate 12	0.876826	1.71748	30.7826	36

## Sheet: Figure 3 Panel C
Culture Condition	csgBAC fluorescence	Frequency
w/ V. cholerae	90.98	0.051951
w/ V. cholerae	233.73	0.133417
w/ V. cholerae	376.479	0.153959
w/ V. cholerae	519.229	0.124808
w/ V. cholerae	661.978	0.0917637
w/ V. cholerae	804.728	0.0682517
w/ V. cholerae	947.478	0.0527666
w/ V. cholerae	1090.23	0.0417578
w/ V. cholerae	1232.98	0.0341652
w/ V. cholerae	1375.73	0.0281192
w/ V. cholerae	1518.48	0.0239546
w/ V. cholerae	1661.23	0.0200251
w/ V. cholerae	1803.98	0.0173896
w/ V. cholerae	1946.72	0.0153971
w/ V. cholerae	2089.47	0.0133466
w/ V. cholerae	2232.22	0.0119136
w/ V. cholerae	2374.97	0.0107099
w/ V. cholerae	2517.72	0.00945765
w/ V. cholerae	2660.47	0.00851582
w/ V. cholerae	2803.22	0.00784855
w/ V. cholerae	2945.97	0.00724963
w/ V. cholerae	3088.72	0.0065476
w/ V. cholerae	3231.47	0.00593941
w/ V. cholerae	3374.22	0.00524549
w/ V. cholerae	3516.97	0.0049524
w/ V. cholerae	3659.72	0.00447396
w/ V. cholerae	3802.47	0.00426776
w/ V. cholerae	3945.22	0.00381596
w/ V. cholerae	4087.97	0.00358195
w/ V. cholerae	4230.72	0.00327264
w/ V. cholerae	4373.47	0.00306528
w/ V. cholerae	4516.22	0.00282548
w/ V. cholerae	4658.97	0.00249879
w/ V. cholerae	4801.72	0.00237831
w/ V. cholerae	4944.47	0.00220686
w/ V. cholerae	5087.22	0.00202498
w/ V. cholerae	5229.97	0.00181646
w/ V. cholerae	5372.71	0.0017597
w/ V. cholerae	5515.46	0.00159288
w/ V. cholerae	5658.21	0.00155697
w/ V. cholerae	5800.96	0.00139594
w/ V. cholerae	5943.71	0.00119437
w/ V. cholerae	6086.46	0.0012604
w/ V. cholerae	6229.21	0.00109474
w/ V. cholerae	6371.96	0.00101017
w/ V. cholerae	6514.71	0.000985847
w/ V. cholerae	6657.46	0.000880428
w/ V. cholerae	6800.21	0.000822505
w/ V. cholerae	6942.96	0.00076574
w/ V. cholerae	7085.71	0
E. coli alone	501.95	0.0272621
E. coli alone	917.44	0.0387319
E. coli alone	1332.93	0.0448286
E. coli alone	1748.42	0.0468198
E. coli alone	2163.91	0.0469407
E. coli alone	2579.4	0.0455197
E. coli alone	2994.89	0.0426064
E. coli alone	3410.38	0.039149
E. coli alone	3825.87	0.0352285
E. coli alone	4241.36	0.0317917
E. coli alone	4656.85	0.028974
E. coli alone	5072.34	0.0267137
E. coli alone	5487.83	0.0251409
E. coli alone	5903.32	0.024065
E. coli alone	6318.81	0.0231514
E. coli alone	6734.3	0.0224549
E. coli alone	7149.79	0.022197
E. coli alone	7565.28	0.0218172
E. coli alone	7980.77	0.0215728
E. coli alone	8396.26	0.0214325
E. coli alone	8811.75	0.0212742
E. coli alone	9227.24	0.0212561
E. coli alone	9642.73	0.0208215
E. coli alone	10058.2	0.02057
E. coli alone	10473.7	0.0203943
E. coli alone	10889.2	0.0198034
E. coli alone	11304.7	0.0190692
E. coli alone	11720.2	0.018607
E. coli alone	12135.7	0.0177785
E. coli alone	12551.2	0.0170046
E. coli alone	12966.6	0.0164511
E. coli alone	13382.1	0.0155496
E. coli alone	13797.6	0.0146649
E. coli alone	14213.1	0.0139115
E. coli alone	14628.6	0.0129507
E. coli alone	15044.1	0.0120472
E. coli alone	15459.6	0.0111184
E. coli alone	15875.1	0.0102003
E. coli alone	16290.6	0.0092392
E. coli alone	16706.1	0.00835215
E. coli alone	17121.5	0.00755228
E. coli alone	17537	0.00668778
E. coli alone	17952.5	0.00595827
E. coli alone	18368	0.0052089
E. coli alone	18783.5	0.00448612
E. coli alone	19199	0.00397745
E. coli alone	19614.5	0.00336914
E. coli alone	20030	0.00285912
E. coli alone	20445.5	0.00243932
E. coli alone	20861	0

## Sheet: Figure 3 Panel D
Culture Condition	Curli fluorescence	Frequency
E. coli alone	12.58	0.0276714
E. coli alone	63.3096	0.102852
E. coli alone	114.039	0.14145
E. coli alone	164.769	0.143363
E. coli alone	215.498	0.117889
E. coli alone	266.228	0.0936936
E. coli alone	316.958	0.0735244
E. coli alone	367.687	0.0568777
E. coli alone	418.417	0.0464269
E. coli alone	469.146	0.0375857
E. coli alone	519.876	0.0301814
E. coli alone	570.606	0.0240136
E. coli alone	621.335	0.0184149
E. coli alone	672.065	0.0145892
E. coli alone	722.794	0.0118972
E. coli alone	773.524	0.00941041
E. coli alone	824.253	0.00759085
E. coli alone	874.983	0.00607455
E. coli alone	925.713	0.00505746
E. coli alone	976.442	0.00442761
E. coli alone	1027.17	0.00393772
E. coli alone	1077.9	0.00341518
E. coli alone	1128.63	0.00295796
E. coli alone	1179.36	0.00283665
E. coli alone	1230.09	0.00244475
E. coli alone	1280.82	0.00212749
E. coli alone	1331.55	0.0019502
E. coli alone	1382.28	0.00152563
E. coli alone	1433.01	0.00116172
E. coli alone	1483.74	0.0010964
E. coli alone	1534.47	0.000919113
E. coli alone	1585.2	0.000625184
E. coli alone	1635.93	0.000559866
E. coli alone	1686.66	0.0004199
E. coli alone	1737.39	0.000359247
E. coli alone	1788.12	0.000153963
E. coli alone	1838.85	0.000191288
E. coli alone	1889.57	9.3311e-05
E. coli alone	1940.3	7.46488e-05
E. coli alone	1991.03	5.13211e-05
E. coli alone	2041.76	4.66555e-05
E. coli alone	2092.49	1.39967e-05
E. coli alone	2143.22	1.86622e-05
E. coli alone	2193.95	4.66555e-06
E. coli alone	2244.68	9.3311e-06
E. coli alone	2295.41	0
E. coli alone	2346.14	4.66555e-06
E. coli alone	2396.87	4.66555e-06
E. coli alone	2447.6	4.66555e-06
E. coli alone	2498.33	0
w/ V. cholerae	0.0305	0.19487
w/ V. cholerae	30.3398	0.141685
w/ V. cholerae	60.6491	0.112113
w/ V. cholerae	90.9584	0.0922065
w/ V. cholerae	121.268	0.0772066
w/ V. cholerae	151.577	0.0675424
w/ V. cholerae	181.886	0.0539996
w/ V. cholerae	212.196	0.0445068
w/ V. cholerae	242.505	0.0359997
w/ V. cholerae	272.814	0.0295498
w/ V. cholerae	303.123	0.023957
w/ V. cholerae	333.433	0.0197784
w/ V. cholerae	363.742	0.0152785
w/ V. cholerae	394.051	0.0129642
w/ V. cholerae	424.361	0.0107142
w/ V. cholerae	454.67	0.0102856
w/ V. cholerae	484.979	0.00966422
w/ V. cholerae	515.288	0.00816423
w/ V. cholerae	545.598	0.0075428
w/ V. cholerae	575.907	0.00617138
w/ V. cholerae	606.216	0.00512139
w/ V. cholerae	636.526	0.00454282
w/ V. cholerae	666.835	0.00357855
w/ V. cholerae	697.144	0.00274284
w/ V. cholerae	727.454	0.00289284
w/ V. cholerae	757.763	0.00224998
w/ V. cholerae	788.072	0.00167142
w/ V. cholerae	818.381	0.00167142
w/ V. cholerae	848.691	0.00132856
w/ V. cholerae	879	0
