# Supplementary material for: Multispecies biofilm architecture determines bacterial exposure to phages
Source: PLoS Biol. 2022 Dec 22;20(12):e3001913. doi: 10.1371/journal.pbio.3001913 (PMC9778933; doi:10.1371/journal.pbio.3001913)
Supplement: S1 Data — (ZIP) [file pbio.3001913.s002.zip › Excel files/Figure_S7.xlsx]

## Sheet: Sheet1
Distance from Near Vibrio cholerae	Curli Transcription
0.05	1304.28
0.370816	1069.95
0.741633	852.69
1.11245	755.284
1.48327	766.34
1.85408	579.46
2.2249	638.574
2.59571	722.99
2.96653	1081.54
3.33735	1123.95
3.70816	1132.75
4.07898	1071.46
4.4498	892.237
4.82061	1033.55
5.19142	962.132
5.56224	909.094
5.93306	832.978
6.30388	975.847
6.67469	1029.26
7.04551	973.202
7.41633	988.584
7.78714	979.432
8.15796	768.672
8.52878	813.014
8.89959	880.166
9.27041	982.676
9.64122	1108.57
10.012	948.256
10.3829	1002.68
10.7537	840.017
11.1245	856.871
11.4952	911.033
11.8661	1017.6
12.2369	962.319
12.6078	1024.36
12.9786	974.576
13.3494	1029.25
13.7202	960.169
14.091	962.451
14.4618	1004.58
14.8327	848.64
15.2035	980.005
15.5743	1121.59
15.9451	1215.21
16.3159	1087.84
16.6867	982.876
17.0576	1056.25
17.4284	922.204
17.7992	1060.97
